# Supplementary material for: Insight Into Pituitary lncRNA and mRNA at Two Estrous Stages in Small Tail Han Sheep With Different FecB Genotypes
Source: Front Endocrinol (Lausanne). 2022 Feb 1;12:789564. doi: 10.3389/fendo.2021.789564 (PMC8844552; doi:10.3389/fendo.2021.789564)
Supplement: Supplementary Table S1 — Alignment of statistical results of reads. [file Table_1.xlsx]

## Sheet: filter.stat
Table S1 Alignment of statistical results of reads.
Sample	BB_F_P1	BB_F_P2	BB_F_P3	WW_F_P1	WW_F_P2	WW_F_P3	BB_L_P1	BB_L_P2	BB_L_P3	WW_L_P1	WW_L_P2	WW_L_P3
Raw Reads Number	105737712	104514090	114563562	106713514	105680084	125352730	102994294	129307148	125574212	122920246	130342052	106844482
Raw Bases Number	15860656800	15677113500	17184534300	16007027100	15852012600	18802909500	15449144100	19396072200	18836131800	18438036900	19551307800	16026672300
Clean Reads Number	102232218	102886712	112941750	105107772	103586534	122635168	101233090	126892972	123429844	121353030	129284754	105319472
Clean Reads Rate(%)	96.68	98.44	98.58	98.5	98.02	97.83	98.29	98.13	98.29	98.73	99.19	98.57
Clean Bases Number	15334832700	15433006800	16941262500	15766165800	15537980100	18395275200	15184963500	19033945800	18514476600	18202954500	19392713100	15797920800
Low-quality Reads Number	883000	886866	767460	759020	822814	837156	847146	1041958	995004	895402	571526	718678
Low-quality Reads Rate(%)	0.83	0.85	0.67	0.71	0.78	0.67	0.82	0.81	0.79	0.73	0.44	0.67
Ns Reads Number	0	0	0	0	0	0	0	0	0	0	0	0
Ns Reads Rate(%)	0	0	0	0	0	0	0	0	0	0	0	0
Adapter Polluted Reads Number	2532254	718846	833548	822762	1256214	1829134	892594	1151654	1095086	648938	367498	764034
Adapter Polluted Reads Rate(%)	2.4	0.69	0.73	0.77	1.19	1.46	0.87	0.89	0.87	0.53	0.28	0.71
Raw Q30 Bases Rate(%)	90.45	91.1	92.08	91.61	91.42	93.62	90.9	93.12	92.85	91.32	93.81	91.75
Clean Q30 Bases Rate(%)	91.24	91.53	92.42	91.97	91.79	93.99	91.33	93.58	93.32	91.68	94.03	92.09
rRNA Mapping Reads Number	90240	21666	20804	23960	14522	51272	21464	220564	54278	22876	118274	42298
rRNA Mapping Rate(%)	0.09	0.02	0.02	0.02	0.01	0.04	0.02	0.17	0.04	0.02	0.09	0.04
Mapped Reads	94775808	95335265	105565684	94821210	119732714	116110762	98704586	96777511	116393696	113896314	122580978	99441020
Mapping Rate	0.9271	0.9266	0.9347	0.9367	0.9436	0.9407	0.9391	0.9343	0.9491	0.9386	0.9481	0.9442
UnMapped Reads	7456410	7551447	7376066	6411880	7160258	7319082	6403186	6809023	6241472	7456716	6703776	5878452
MultiMap Reads	4540044	3978635	4005377	3774833	5861379	4849230	4490760	3326323	4941227	5244742	5064241	4499157
MultiMap Rate	0.0444	0.0387	0.0355	0.0373	0.0462	0.0393	0.0427	0.0321	0.0403	0.0432	0.0392	0.0427
Q30: the ratio of the bases with quantity value greater than 30 (error rate < 0.1%) to total bases
