# Supplementary material for: Insight Into Pituitary lncRNA and mRNA at Two Estrous Stages in Small Tail Han Sheep With Different FecB Genotypes
Source: Front Endocrinol (Lausanne). 2022 Feb 1;12:789564. doi: 10.3389/fendo.2021.789564 (PMC8844552; doi:10.3389/fendo.2021.789564)
Supplement: Supplementary Table S2 — The results of differentially expressed mRNAs and lncRNAs. [file Table_2.xlsx]

## Sheet: DEGs in BB_F vs. BB_L
Table S2 DEGs in BB_F vs. BB_L
Gene	BB_F_H1_count	BB_F_H2_count	BB_F_H3_count	BB_L_H1_count	BB_L_H2_count	BB_L_H3_count	log2FoldChange	pvalue	padj	Up/Down	Significant	GeneName	Biotype	Position	NR.Seq.id	NR.Score	NR.Evalue	NR.Description	NT.Seq.id	NT.Score	NT.Evalue	NT.Description	Uniprot.UniProtKB.AC	Uniprot.Score	Uniprot.Evalue	Uniprot.Description	COG.gene	COG.Score	COG.Eval	COG.num	Pfam.pfam_ID	Pfam.pfam_Name	Pfam.pfam_Description	GO.biological_process	GO.cellular_component	GO.molecular_function	KEGG.KO	KEGG.Description
gene2489	15.5334	10.0395	41.9821	2.21049	0	0	5.11823	0.000140993	0.0210583	up	yes	PLSCR5	protein_coding	chrNC_019458.2:239810953-239834257:+	gi|426218174|ref|XP_004003324.1|	1360	1e-177	PREDICTED: phospholipid scramblase family member 5 isoform X2 [Ovis aries]	gi|594067159|ref|XM_006057474.1|	922	0	PREDICTED: Bubalus bubalis phospholipid scramblase family, member 5 (PLSCR5), mRNA	A0PG75	469	3e-156	Phospholipid scramblase family member 5	.	.	.	.	pfam03803	Scramblase	Scramblase. Scramblase is palmitoylated and contains a potential protein kinase C phosphorylation site. Scramblase exhibits Ca2+-activated phospholipid scrambling activity in vitro. There are also possible SH3 and WW binding motifs. Scramblase is involved in the redistribution of phospholipids after cell activation or injury.	.	GO:0005886|plasma membrane;	GO:0017128|phospholipid scramblase activity;	.	.
gene4441	17.7524	6.69301	131.804	2.21049	3.42935	0	4.80308	1.68116e-05	0.00469636	up	yes	ABCA12	protein_coding	chrNC_019459.2:215944410-216151626:-	gi|803028150|ref|XP_012000895.1|	13390	0	PREDICTED: ATP-binding cassette sub-family A member 12 isoform X1 [Ovis aries]	gi|556721639|ref|XM_005956607.1|	7741	0	PREDICTED: Pantholops hodgsonii ATP-binding cassette, sub-family A (ABC1), member 12 (ABCA12), mRNA	Q86UK0	4651	0	ATP-binding cassette sub-family A member 12	CAC0169	155	1e-39	COG1131	pfam00005	ABC_tran	ABC transporter. ABC transporters for a large family of proteins responsible for translocation of a variety of compounds across biological membranes. ABC transporters are the largest family of proteins in many completely sequenced bacteria. ABC transporters are composed of two copies of this domain and two copies of a transmembrane domain pfam00664. These four domains may belong to a single polyp…	GO:0019725|cellular homeostasis;GO:0035627|ceramide transport;GO:0061436|establishment of skin barrier;GO:0031424|keratinization;GO:0055088|lipid homeostasis;GO:0006869|lipid transport;GO:0048286|lung alveolus development;GO:0033700|phospholipid efflux;GO:0010875|positive regulation of cholesterol efflux;GO:2000010|positive regulation of protein localization to cell surface;GO:0072659|protein loc…	GO:0005737|cytoplasm;GO:0005829|cytosol;GO:0097209|epidermal lamellar body;GO:0016021|integral component of membrane;GO:0005743|mitochondrial inner membrane;GO:0005886|plasma membrane;	GO:0034191|apolipoprotein A-I receptor binding;GO:0005524|ATP binding;GO:0042626|ATPase activity, coupled to transmembrane movement of substances;GO:0005319|lipid transporter activity;GO:0034040|lipid-transporting ATPase activity;GO:0005102|receptor binding;	K05646	ABCA12; ATP-binding cassette, subfamily A (ABC1), member 12
gene28947	1.10953	43.5046	85.9167	3.31574	0	2.58918	4.50239	0.000128465	0.0199782	up	yes	LOC105605961	protein_coding	chrNW_014641689.1:5202-43261:+	gi|803335582|ref|XP_012025892.1|	1145	8e-139	PREDICTED: multidrug resistance-associated protein 4-like isoform X2, partial [Ovis aries musimon]	gi|594101967|ref|XM_006074000.1|	887	0	PREDICTED: Bubalus bubalis multidrug resistance-associated protein 4-like (LOC102412565), transcript variant X1, mRNA	O15439	336	1e-95	Multidrug resistance-associated protein 4	SPAC3F10.11c	202	4e-52	COG1132	pfam00005	ABC_tran	ABC transporter. ABC transporters for a large family of proteins responsible for translocation of a variety of compounds across biological membranes. ABC transporters are the largest family of proteins in many completely sequenced bacteria. ABC transporters are composed of two copies of this domain and two copies of a transmembrane domain pfam00664. These four domains may belong to a single polyp…	GO:0042384|cilium assembly;GO:0002576|platelet degranulation;GO:0048661|positive regulation of smooth muscle cell proliferation;GO:0032310|prostaglandin secretion;GO:0042493|response to drug;GO:0014070|response to organic cyclic compound;GO:0010243|response to organonitrogen compound;GO:0055085|transmembrane transport;	GO:0016323|basolateral plasma membrane;GO:0016021|integral component of membrane;GO:0016020|membrane;GO:0005886|plasma membrane;GO:0031088|platelet dense granule membrane;	GO:0016404|15-hydroxyprostaglandin dehydrogenase (NAD+) activity;GO:0005524|ATP binding;GO:0015662|ATPase activity, coupled to transmembrane movement of ions, phosphorylative mechanism;GO:0043225|anion transmembrane-transporting ATPase activity;	K05673	ABCC4; ATP-binding cassette, subfamily C (CFTR/MRP), member 4
gene27254	110.953	98.1642	251.892	15.4734	11.1454	16.3981	3.42765	1.2601e-13	4.75214e-10	up	yes	BMX	protein_coding	chrNC_019484.2:12962583-13009648:+	gi|803201332|ref|XP_004021979.2|	3477	0	PREDICTED: cytoplasmic tyrosine-protein kinase BMX isoform X1 [Ovis aries]	gi|548531922|ref|XM_005701074.1|	3165	0	PREDICTED: Capra hircus BMX non-receptor tyrosine kinase (BMX), mRNA	P51813	1062	0	Cytoplasmic tyrosine-protein kinase BMX	.	.	.	.	pfam07714	Pkinase_Tyr	Protein tyrosine kinase.	GO:0006921|cellular component disassembly involved in execution phase of apoptosis;GO:0045087|innate immune response;GO:0035556|intracellular signal transduction;GO:0007498|mesoderm development;GO:0001865|NK T cell differentiation;GO:0038083|peptidyl-tyrosine autophosphorylation;GO:0046777|protein autophosphorylation;GO:0006468|protein phosphorylation;GO:0042127|regulation of cell proliferation;G…	GO:0005829|cytosol;GO:0031234|extrinsic component of cytoplasmic side of plasma membrane;GO:0032587|ruffle membrane;	GO:0005524|ATP binding;GO:0046872|metal ion binding;GO:0004715|non-membrane spanning protein tyrosine kinase activity;GO:0004713|protein tyrosine kinase activity;GO:0004871|signal transducer activity;	K08896	BMX, ETK; cytoplasmic tyrosine-protein kinase BMX [EC:2.7.10.2]
gene25266	32.1763	87.0092	8.78694	2.21049	8.57338	1.72612	3.33301	0.000238074	0.0315031	up	yes	NDC80	protein_coding	chrNC_019480.2:37156587-37191078:+	gi|426253731|ref|XP_004020546.1|	3349	0	PREDICTED: kinetochore protein NDC80 homolog isoform X2 [Ovis aries]	gi|548518974|ref|XM_005697068.1|	2289	0	PREDICTED: Capra hircus NDC80 kinetochore complex component (NDC80), mRNA	O14777	1182	0	Kinetochore protein NDC80 homolog	SPBC11C11.03	155	8e-39	COG5185	pfam03801	Ndc80_HEC	HEC/Ndc80p family. Members of this family are components of the mitotic spindle. It has been shown that Ndc80/HEC from yeast is part of a complex called the Ndc80p complex. This complex is thought to bind to the microtubules of the spindle.	GO:0051315|attachment of mitotic spindle microtubules to kinetochore;GO:0008608|attachment of spindle microtubules to kinetochore;GO:0051301|cell division;GO:0007059|chromosome segregation;GO:0000132|establishment of mitotic spindle orientation;GO:0051310|metaphase plate congression;GO:0007067|mitotic nuclear division;GO:0000070|mitotic sister chromatid segregation;GO:0007052|mitotic spindle orga…	GO:0000775|chromosome, centromeric region;GO:0000777|condensed chromosome kinetochore;GO:0000942|condensed nuclear chromosome outer kinetochore;GO:0005829|cytosol;GO:0000776|kinetochore;GO:0016020|membrane;GO:0031262|Ndc80 complex;GO:0005634|nucleus;	GO:0005200|structural constituent of cytoskeleton;	K11547	NDC80, HEC1, TID3; kinetochore protein NDC80
gene21163	35.5049	11.155	47.84	1.10525	7.71604	1.72612	3.13321	0.000396942	0.0418732	up	yes	CABP7	protein_coding	chrNC_019474.2:68393035-68396626:+	gi|803177372|ref|XP_011953592.1|	1167	3e-154	PREDICTED: calcium-binding protein 7 isoform X1 [Ovis aries]	gi|594093173|ref|XM_006069851.1|	1134	0	PREDICTED: Bubalus bubalis calcium binding protein 7 (CABP7), mRNA	Q66H96	368	4e-123	Calcium-binding protein 7	SPAC3A12.14	79.3	3e-16	COG5126	pfam13499	EF-hand_7	EF-hand domain pair.	.	GO:0016021|integral component of membrane;GO:0048471|perinuclear region of cytoplasm;GO:0005886|plasma membrane;GO:0032588|trans-Golgi network membrane;	GO:0005509|calcium ion binding;	.	.
gene602	153.115	20.079	56.627	5.52623	13.7174	6.90448	3.12308	1.00908e-05	0.00338266	up	yes	LRRC7	protein_coding	chrNC_019458.2:44837910-45461095:+	gi|802981110|ref|XP_004002122.2|	8005	0	PREDICTED: leucine-rich repeat-containing protein 7 isoform X1 [Ovis aries]	gi|594109665|ref|XM_006077621.1|	6213	0	PREDICTED: Bubalus bubalis leucine rich repeat containing 7 (LRRC7), transcript variant X1, mRNA	F1MCA7	2842	0	Leucine-rich repeat-containing protein 7	alr0124_1	160	4e-40	COG4886	pfam00595	PDZ	PDZ domain (Also known as DHR or GLGF). PDZ domains are found in diverse signaling proteins.	.	GO:0030054|cell junction;GO:0005737|cytoplasm;GO:0014069|postsynaptic density;GO:0045211|postsynaptic membrane;	.	.	.
gene20700	697.892	64.6991	335.856	44.2099	48.0109	36.2485	3.0961	0.000364831	0.0400499	up	yes	SLC7A11	protein_coding	chrNC_019474.2:19076069-19278815:+	gi|803170843|ref|XP_011952660.1|	2349	0	PREDICTED: cystine/glutamate transporter isoform X1 [Ovis aries]	gi|548500110|ref|XM_005691243.1|	2045	0	PREDICTED: Capra hircus solute carrier family 7 (anionic amino acid transporter light chain, xc- system), member 11 (SLC7A11), transcript variant X1, mRNA	Q5RAG7	660	0	Cystine/glutamate transporter	BS_ykbA	130	2e-31	COG0531	pfam13520	AA_permease_2	Amino acid permease.	.	GO:0016021|integral component of membrane;	GO:0015171|amino acid transmembrane transporter activity;	K13869	SLC7A11; solute carrier family 7 (L-type amino acid transporter), member 11
gene8977	105.405	153.939	181.597	12.1577	29.1495	31.0702	2.59041	1.06011e-10	1.59917e-07	up	yes	RLN3	protein_coding	chrNC_019462.2:9710437-9713016:-	gi|426230476|ref|XP_004009298.1|	606	2e-74	PREDICTED: relaxin-3 [Ovis aries]	gi|548471892|ref|XM_005682259.1|	732	0	PREDICTED: Capra hircus relaxin 3 (RLN3), mRNA	Q8HY17	177	1e-52	Relaxin-3	.	.	.	.	pfam00049	Insulin	Insulin/IGF/Relaxin family. Superfamily includes insulins; relaxins; insulin-like growth factor; and bombyxin. All are secreted regulatory hormones. Disulfide rich, all-alpha fold. Alignment includes B chain, linker (which is processed out of the final product), and A chain.	.	GO:0005576|extracellular region;	GO:0001664|G-protein coupled receptor binding;GO:0005179|hormone activity;	K05255	RLN; relaxin
gene19646	82.105	17.848	212.839	23.2102	22.2908	10.3567	2.49161	0.000285875	0.035267	up	yes	KCNE3	protein_coding	chrNC_019472.2:51898230-51910043:-	gi|803159092|ref|XP_011951429.1|	603	3e-71	PREDICTED: potassium voltage-gated channel subfamily E member 3 isoform X1 [Ovis aries]	gi|548532919|ref|XM_005701250.1|	1390	0	PREDICTED: Capra hircus potassium voltage-gated channel subfamily E member 3-like (LOC102171231), mRNA	Q9Y6H6	188	5e-55	Potassium voltage-gated channel subfamily E member 3	.	.	.	.	pfam02060	ISK_Channel	Slow voltage-gated potassium channel.	GO:1902260|negative regulation of delayed rectifier potassium channel activity;GO:1901387|positive regulation of voltage-gated calcium channel activity;GO:0060306|regulation of membrane repolarization;	GO:0005737|cytoplasm;GO:0030425|dendrite;GO:0045121|membrane raft;GO:0032809|neuronal cell body membrane;GO:0043204|perikaryon;GO:0031982|vesicle;GO:0008076|voltage-gated potassium channel complex;	GO:0015459|potassium channel regulator activity;GO:0005249|voltage-gated potassium channel activity;	K04897	KCNE3; potassium voltage-gated channel Isk-related subfamily E member 3
gene13133	176.415	121.59	323.164	58.5781	23.1481	44.8791	2.30394	6.61134e-08	5.7898e-05	up	yes	KCNQ3	protein_coding	chrNC_019466.2:21654282-21947569:+	gi|803107559|ref|XP_012039655.1|	4278	0	PREDICTED: potassium voltage-gated channel subfamily KQT member 3 isoform X1, partial [Ovis aries]	gi|548492561|ref|XM_005688937.1|	2031	0	PREDICTED: Capra hircus potassium voltage-gated channel, KQT-like subfamily, member 3 (KCNQ3), mRNA	P58126	1634	0	Potassium voltage-gated channel subfamily KQT member 3	mll3241_1	61.6	1e-09	COG1226	pfam03520	KCNQ_channel	KCNQ voltage-gated potassium channel. This family matches to the C-terminal tail of KCNQ type potassium channels.	GO:0060081|membrane hyperpolarization;	GO:0043194|axon initial segment;GO:0009986|cell surface;GO:0016021|integral component of membrane;GO:0033268|node of Ranvier;GO:0008076|voltage-gated potassium channel complex;	GO:0005251|delayed rectifier potassium channel activity;	K04928	KCNQ3; potassium voltage-gated channel KQT-like subfamily member 3
gene23395	170.867	192.982	22.4555	37.5784	26.5775	17.2612	2.25042	0.000272905	0.0345947	up	yes	LOC101120200	protein_coding	chrNC_019477.2:29813683-29814210:+	gi|884911555|ref|XP_013006888.1|	551	6e-69	PREDICTED: histone H2A type 1-like [Cavia porcellus]	gi|594042337|ref|XM_006045643.1|	375	0	PREDICTED: Bubalus bubalis histone H2A type 1-like (LOC102411314), mRNA	P02262	214	7e-70	Histone H2A type 1	SPAC19G12.06c	179	1e-56	COG5262	pfam00125	Histone	Core histone H2A/H2B/H3/H4.	.	GO:0000786|nucleosome;GO:0005634|nucleus;	GO:0003677|DNA binding;	.	.
gene21460	86.5431	224.216	39.0531	29.8417	19.7188	27.6179	2.18157	9.72152e-05	0.0159401	up	yes	PRC1	protein_coding	chrNC_019475.2:20765525-20787001:+	gi|803257678|ref|XP_011988716.1|	3165	0	PREDICTED: protein regulator of cytokinesis 1 isoform X6 [Ovis aries musimon]	gi|548513022|ref|XM_005695034.1|	2817	0	PREDICTED: Capra hircus protein regulator of cytokinesis 1 (PRC1), mRNA	O43663	1060	0	Protein regulator of cytokinesis 1	.	.	.	.	pfam03999	MAP65_ASE1	Microtubule associated protein (MAP65/ASE1 family).	GO:0000910|cytokinesis;GO:0001578|microtubule bundle formation;GO:0000022|mitotic spindle elongation;GO:0008284|positive regulation of cell proliferation;	GO:0070938|contractile ring;GO:0005737|cytoplasm;GO:0005829|cytosol;GO:0015630|microtubule cytoskeleton;GO:0030496|midbody;GO:0005654|nucleoplasm;GO:0005634|nucleus;GO:0005886|plasma membrane;GO:0005819|spindle;GO:0005876|spindle microtubule;GO:0000922|spindle pole;	GO:0042802|identical protein binding;GO:0019894|kinesin binding;GO:0019901|protein kinase binding;	K16732	PRC1; protein regulator of cytokinesis 1
gene26255	353.939	264.374	78.1061	18.7892	70.3017	63.8665	2.17884	3.30295e-05	0.00757135	up	yes	LOC101110202	protein_coding	chrNC_019481.2:36464991-36524779:-	gi|426254842|ref|XP_004021085.1|	2460	0	PREDICTED: cytochrome P450 3A24-like [Ovis aries]	gi|548521022|ref|XM_005697860.1|	1635	0	PREDICTED: Capra hircus cytochrome P450 3A24-like (LOC102191011), mRNA	Q29496	896	0	Cytochrome P450 3A24	BH0579	159	1e-41	COG2124	pfam00067	p450	Cytochrome P450. Cytochrome P450s are haem-thiolate proteins involved in the oxidative degradation of various compounds. They are particularly well known for their role in the degradation of environmental toxins and mutagens. They can be divided into 4 classes, according to the method by which electrons from NAD(P)H are delivered to the catalytic site. Sequence conservation is relatively low with…	.	GO:0005789|endoplasmic reticulum membrane;GO:0031090|organelle membrane;	GO:0070330|aromatase activity;GO:0020037|heme binding;GO:0005506|iron ion binding;GO:0004497|monooxygenase activity;	K07424	CYP3A; cytochrome P450, family 3, subfamily A [EC:1.14.14.1]
gene10155	224.124	130.514	55.6506	32.0521	20.5761	46.6053	2.04571	4.29789e-05	0.00900467	up	yes	HAPLN1	protein_coding	chrNC_019462.2:80750069-80827051:-	gi|521036765|gb|EPQ18543.1|	1824	0	Hyaluronan and proteoglycan link protein 1 [Myotis brandtii]	gi|556727434|ref|XM_005959406.1|	2796	0	PREDICTED: Pantholops hodgsonii hyaluronan and proteoglycan link protein 1 (HAPLN1), mRNA	P55252	667	0	Hyaluronan and proteoglycan link protein 1	.	.	.	.	pfam00193	Xlink	Extracellular link domain.	GO:0007155|cell adhesion;GO:0007417|central nervous system development;GO:0098779|mitophagy in response to mitochondrial depolarization;GO:0001501|skeletal system development;	GO:0005578|proteinaceous extracellular matrix;	GO:0005201|extracellular matrix structural constituent;GO:0005540|hyaluronic acid binding;	K06848	HAPLN1, CRTL1; hyaluronan and proteoglycan link protein 1
gene27467	644.635	267.721	808.399	166.892	160.322	90.6213	2.04422	1.81893e-08	1.95989e-05	up	yes	MAOB	protein_coding	chrNC_019484.2:40782153-40862696:-	gi|426256884|ref|XP_004022066.1|	2555	0	PREDICTED: amine oxidase [flavin-containing] B isoform X1 [Ovis aries]	gi|548531631|ref|XM_005700933.1|	2269	0	PREDICTED: Capra hircus monoamine oxidase B (MAOB), mRNA	P56560	976	0	Amine oxidase [flavin-containing] B	MT3259	237	3e-67	COG1231	pfam01593	Amino_oxidase	Flavin containing amine oxidoreductase. This family consists of various amine oxidases, including maze polyamine oxidase (PAO) and various flavin containing monoamine oxidases (MAO). The aligned region includes the flavin binding site of these enzymes. The family also contains phytoene dehydrogenases and related enzymes. In vertebrates MAO plays an important role regulating the intracellular leve…	.	GO:0016021|integral component of membrane;GO:0005741|mitochondrial outer membrane;	GO:0016491|oxidoreductase activity;	K00274	MAO, aofH; monoamine oxidase [EC:1.4.3.4]
gene21127	1060.71	876.785	1104.22	209.997	362.654	164.845	2.04289	1.64165e-14	1.22282e-10	up	yes	SEZ6L	protein_coding	chrNC_019474.2:65695000-65762617:+	gi|803215084|ref|XP_011967917.1|	4542	0	PREDICTED: seizure 6-like protein isoform X2 [Ovis aries musimon]	gi|548502124|ref|XM_005691699.1|	2436	0	PREDICTED: Capra hircus seizure related 6 homolog (mouse)-like (SEZ6L), partial mRNA	Q9BYH1	1554	0	Seizure 6-like protein	.	.	.	.	pfam00431	CUB	CUB domain.	GO:0008344|adult locomotory behavior;GO:0021680|cerebellar Purkinje cell layer development;GO:0090036|regulation of protein kinase C signaling;GO:0060074|synapse maturation;	GO:0005789|endoplasmic reticulum membrane;GO:0016021|integral component of membrane;GO:0043025|neuronal cell body;	.	.	.
gene7788	128.705	292.262	124.97	40.8941	51.4403	48.3314	1.95245	3.65049e-07	0.000203954	up	yes	COL28A1	protein_coding	chrNC_019461.2:15302077-15485087:-	gi|426228303|ref|XP_004008252.1|	2168	0	PREDICTED: collagen alpha-1(XXVIII) chain isoform X1 [Ovis aries]	gi|548462105|ref|XM_005678961.1|	3696	0	PREDICTED: Capra hircus collagen, type XXVIII, alpha 1 (COL28A1), mRNA	Q2UY09	25	3e-21	Collagen alpha-1(XXVIII) chain	.	.	.	.	pfam00092	VWA	von Willebrand factor type A domain.	GO:0007155|cell adhesion;	GO:0005604|basement membrane;GO:0005581|collagen trimer;GO:0005788|endoplasmic reticulum lumen;GO:0005576|extracellular region;	GO:0004867|serine-type endopeptidase inhibitor activity;	.	.
gene21726	370.582	108.204	360.264	71.841	125.171	69.9079	1.65093	9.04085e-05	0.0151535	up	yes	INSM2	protein_coding	chrNC_019475.2:44610415-44614762:+	gi|803252509|ref|XP_011986197.1|	2030	0	PREDICTED: insulinoma-associated protein 2 isoform X2 [Ovis aries musimon]	gi|556754942|ref|XM_005972771.1|	1353	0	PREDICTED: Pantholops hodgsonii insulinoma-associated 2 (INSM2), mRNA	Q96T92	647	0	Insulinoma-associated protein 2	.	.	.	.	pfam00096	zf-C2H2	Zinc finger, C2H2 type. The C2H2 zinc finger is the classical zinc finger domain. The two conserved cysteines and histidines co-ordinate a zinc ion. The following pattern describes the zinc finger. #-X-C-X(1-5)-C-X3-#-X5-#-X2-H-X(3-6)-[H/C] Where X can be any amino acid, and numbers in brackets indicate the number of residues. The positions marked # are those that are important for the stable fol…	GO:0006355|regulation of transcription, DNA-templated;GO:0006351|transcription, DNA-templated;	GO:0005737|cytoplasm;GO:0005634|nucleus;	GO:0003677|DNA binding;GO:0046872|metal ion binding;	.	.
gene26491	112.062	102.626	148.402	29.8417	40.2949	46.6052	1.6311	1.30946e-06	0.000584059	up	yes	EDARADD	protein_coding	chrNC_019482.2:9058767-9124931:+	gi|803199631|ref|XP_004021416.2|	1177	2e-149	PREDICTED: ectodysplasin-A receptor-associated adapter protein isoform X1 [Ovis aries]	gi|548525271|ref|XM_005699021.1|	629	0	PREDICTED: Capra hircus EDAR-associated death domain (EDARADD), mRNA	Q8WWZ3	288	4e-88	Ectodysplasin-A receptor-associated adapter protein	.	.	.	.	pfam00531	Death	Death domain.	GO:0030154|cell differentiation;GO:0007275|multicellular organismal development;GO:0033209|tumor necrosis factor-mediated signaling pathway;	GO:0005829|cytosol;	.	.	.
gene26062	570.297	208.599	166.952	88.4197	110.597	127.733	1.531	0.000171538	0.0246443	up	yes	PSPH	protein_coding	chrNC_019481.2:27667950-27690753:-	gi|440913316|gb|ELR62780.1|	1208	1e-158	Phosphoserine phosphatase, partial [Bos mutus]	gi|548520793|ref|XM_005697752.1|	1340	0	PREDICTED: Capra hircus phosphoserine phosphatase (PSPH), transcript variant X1, mRNA	Q2KHU0	463	1e-157	Phosphoserine phosphatase	L0085	90.1	5e-19	COG0560	pfam00702	Hydrolase	haloacid dehalogenase-like hydrolase. This family is structurally different from the alpha/beta hydrolase family (pfam00561). This family includes L-2-haloacid dehalogenase, epoxide hydrolases and phosphatases. The structure of the family consists of two domains. One is an inserted four helix bundle, which is the least well conserved region of the alignment, between residues 16 and 96 of Pseudomo…	GO:0006564|L-serine biosynthetic process;GO:0006563|L-serine metabolic process;	GO:0005737|cytoplasm;	GO:0005509|calcium ion binding;GO:0000287|magnesium ion binding;GO:0004647|phosphoserine phosphatase activity;	K01079	serB, PSPH; phosphoserine phosphatase [EC:3.1.3.3]
gene28033	17466.2	16003	27462.1	6233.59	7657.74	7433.54	1.51462	1.66826e-13	5.03313e-10	up	yes	GPR101	protein_coding	chrNC_019484.2:92979261-92984190:+	gi|426257489|ref|XP_004022359.1|	2444	0	PREDICTED: probable G-protein coupled receptor 101 [Ovis aries]	gi|594093301|ref|XM_006069911.1|	2030	0	PREDICTED: Bubalus bubalis G protein-coupled receptor 101 (GPR101), mRNA	Q96P66	809	0	Probable G-protein coupled receptor 101	.	.	.	.	pfam00001	7tm_1	7 transmembrane receptor (rhodopsin family). This family contains, amongst other G-protein-coupled receptors (GCPRs), members of the opsin family, which have been considered to be typical members of the rhodopsin superfamily. They share several motifs, mainly the seven transmembrane helices, GCPRs of the rhodopsin superfamily. All opsins bind a chromophore, such as 11-cis-retinal. The function of…	GO:0071880|adenylate cyclase-activating adrenergic receptor signaling pathway;GO:0007267|cell-cell signaling;	GO:0005887|integral component of plasma membrane;GO:0043235|receptor complex;	GO:0004935|adrenergic receptor activity;	K08423	GPR101; G protein-coupled receptor 101
gene4201	742.274	696.073	673.665	246.47	240.055	271.864	1.47684	3.23574e-20	4.88111e-16	up	yes	LYPD1	protein_coding	chrNC_019459.2:177317221-177366647:+	gi|440904196|gb|ELR54739.1|	689	2e-89	Ly6/PLAUR domain-containing protein 1, partial [Bos mutus]	gi|114052253|ref|NM_001046359.1|	619	0	Bos taurus LY6/PLAUR domain containing 1 (LYPD1), mRNA	Q8N2G4	242	5e-80	Ly6/PLAUR domain-containing protein 1	.	.	.	.	pfam00021	UPAR_LY6	u-PAR/Ly-6 domain. This extracellular disulphide bond rich domain is related to pfam00087.	GO:0001662|behavioral fear response;GO:0001775|cell activation;GO:0035094|response to nicotine;GO:0007271|synaptic transmission, cholinergic;	GO:0031225|anchored component of membrane;GO:0005576|extracellular region;GO:0005886|plasma membrane;	GO:0030550|acetylcholine receptor inhibitor activity;	.	.
gene1022	1201.62	326.842	582.867	256.417	266.632	236.478	1.47488	3.95744e-05	0.00840817	up	yes	PHGDH	protein_coding	chrNC_019458.2:96061436-96099638:+	gi|426216373|ref|XP_004002438.1|	2740	0	PREDICTED: D-3-phosphoglycerate dehydrogenase isoform X1 [Ovis aries]	gi|594050104|ref|XM_006049351.1|	1664	0	PREDICTED: Bubalus bubalis phosphoglycerate dehydrogenase (PHGDH), mRNA	Q5EAD2	923	0	D-3-phosphoglycerate dehydrogenase	MJ1018	324	2e-100	COG0111	pfam00389	2-Hacid_dh	D-isomer specific 2-hydroxyacid dehydrogenase, catalytic domain. This family represents the largest portion of the catalytic domain of 2-hydroxyacid dehydrogenases as the NAD binding domain is inserted within the structural domain.	GO:0006564|L-serine biosynthetic process;GO:0009070|serine family amino acid biosynthetic process;	.	GO:0051287|NAD binding;GO:0004617|phosphoglycerate dehydrogenase activity;	K00058	serA, PHGDH; D-3-phosphoglycerate dehydrogenase [EC:1.1.1.95]
gene17598	1046.28	499.745	1171.59	318.311	352.366	332.278	1.43819	1.9127e-07	0.00013115	up	yes	KLHDC4	protein_coding	chrNC_019471.2:12673569-12711706:-	gi|803313273|ref|XP_012014963.1|	2047	0	PREDICTED: kelch domain-containing protein 4 isoform X2 [Ovis aries musimon]	gi|556770458|ref|XM_005980358.1|	1176	0	PREDICTED: Pantholops hodgsonii kelch domain containing 4 (KLHDC4), mRNA	Q5R8W1	622	0	Kelch domain-containing protein 4	.	.	.	.	pfam13415	Kelch_3	Galactose oxidase, central domain.	GO:0060402|calcium ion transport into cytosol;GO:0035640|exploration behavior;GO:0007612|learning;GO:0040011|locomotion;GO:0007613|memory;GO:0050885|neuromuscular process controlling balance;GO:0048168|regulation of neuronal synaptic plasticity;GO:0060314|regulation of ryanodine-sensitive calcium-release channel activity;	GO:0016021|integral component of membrane;GO:0030314|junctional membrane complex;GO:0014701|junctional sarcoplasmic reticulum membrane;GO:0005886|plasma membrane;	GO:0015278|calcium-release channel activity;	.	.
gene9775	107.624	136.091	252.869	56.3676	86.5912	57.825	1.30583	0.000488596	0.0491365	up	yes	LOC101106522	protein_coding	chrNC_019462.2:44942322-45016344:-	gi|555959283|ref|XP_005891752.1|	2653	0	PREDICTED: short transient receptor potential channel 7 isoform X2 [Bos mutus]	gi|594111038|ref|XM_006078292.1|	2028	0	PREDICTED: Bubalus bubalis transient receptor potential cation channel, subfamily C, member 7 (TRPC7), mRNA	Q9HCX4	1019	0	Short transient receptor potential channel 7	.	.	.	.	pfam06792	UPF0261	Uncharacterized protein family (UPF0261).	GO:0070588|calcium ion transmembrane transport;GO:0006828|manganese ion transport;GO:0030168|platelet activation;GO:0051480|cytosolic calcium ion homeostasis;GO:0007338|single fertilization;	GO:0005801|cis-Golgi network;GO:0005887|integral component of plasma membrane;GO:0005635|nuclear envelope;GO:0048471|perinuclear region of cytoplasm;GO:0005886|plasma membrane;	GO:0005262|calcium channel activity;GO:0015279|store-operated calcium channel activity;	K04970	TRPC7; transient receptor potential cation channel subfamily C member 7
gene7285	267.396	185.173	202.1	90.6302	62.5857	120.828	1.25604	3.30665e-05	0.00757135	up	yes	LOC101120482	protein_coding	chrNC_019460.2:204437741-204446921:+	gi|803055639|ref|XP_012030807.1|	1050	6e-142	PREDICTED: C-type lectin domain family 2 member F-like isoform X1 [Ovis aries]	gi|556735493|ref|XM_005963296.1|	737	0	PREDICTED: Pantholops hodgsonii C-type lectin domain family 2 member F-like (LOC102322854), mRNA	Q8VI21	87.8	3e-19	C-type lectin domain family 2 member F	.	.	.	.	pfam00059	Lectin_C	Lectin C-type domain. This family includes both long and short form C-type	.	GO:0016021|integral component of membrane;GO:0005886|plasma membrane;	GO:0030246|carbohydrate binding;GO:0042803|protein homodimerization activity;	.	.
gene14825	386.115	430.584	832.807	232.102	235.768	239.931	1.22156	1.60473e-05	0.00465527	up	yes	MYO15A	protein_coding	chrNC_019468.2:33945761-33993348:-	gi|803245650|ref|XP_011982821.1|	14989	0	PREDICTED: LOW QUALITY PROTEIN: unconventional myosin-XV isoform X2 [Ovis aries musimon]	gi|594049077|ref|XM_006048861.1|	6034	0	PREDICTED: Bubalus bubalis myosin XVA (MYO15A), mRNA	Q9UKN7	89.7	7e-16	Unconventional myosin-XV	YOR326w	510	8e-148	COG5022	pfam00063	Myosin_head	Myosin head (motor domain).	GO:0042472|inner ear morphogenesis;GO:0007626|locomotory behavior;GO:0007605|sensory perception of sound;	GO:0005737|cytoplasm;GO:0070062|extracellular exosome;GO:0016459|myosin complex;GO:0032420|stereocilium;	GO:0005524|ATP binding;GO:0003774|motor activity;	K10361	MYO15; myosin XV
gene15210	173.086	420.544	356.359	170.208	139.746	104.43	1.19963	0.00029905	0.0363805	up	yes	GFAP	protein_coding	chrNC_019468.2:43980656-43990204:-	gi|803122363|ref|XP_012041610.1|	2096	0	PREDICTED: LOW QUALITY PROTEIN: glial fibrillary acidic protein isoform X1 [Ovis aries]	gi|548510688|ref|XM_005694345.1|	2706	0	PREDICTED: Capra hircus glial fibrillary acidic protein (GFAP), partial mRNA	P14136	679	0	Glial fibrillary acidic protein	.	.	.	.	pfam00038	Filament	Intermediate filament protein.	GO:0014002|astrocyte development;GO:0060020|Bergmann glial cell differentiation;GO:0030198|extracellular matrix organization;GO:0045109|intermediate filament organization;GO:0060291|long-term synaptic potentiation;GO:0010977|negative regulation of neuron projection development;GO:0031102|neuron projection regeneration;GO:0010625|positive regulation of Schwann cell proliferation;GO:0051580|regulat…	GO:0097450|astrocyte end-foot;GO:0044297|cell body;GO:0005737|cytoplasm;GO:0098574|cytoplasmic side of lysosomal membrane;GO:0005829|cytosol;GO:0005882|intermediate filament;GO:0045111|intermediate filament cytoskeleton;GO:0043209|myelin sheath;	GO:0001948|glycoprotein binding;GO:0005200|structural constituent of cytoskeleton;	K05640	GFAP; glial fibrillary acidic protein
gene7809	9473.14	6471.03	8969.51	3924.73	4957.13	2236.19	1.16408	5.03239e-06	0.00185155	up	yes	SCIN	protein_coding	chrNC_019461.2:20618058-20696926:+	gi|426227399|ref|XP_004007805.1|	3778	0	PREDICTED: adseverin isoform X2 [Ovis aries]	gi|555993683|ref|XM_005908538.1|	2588	0	PREDICTED: Bos mutus scinderin (SCIN), mRNA	Q28046	1417	0	Adseverin	.	.	.	.	pfam00626	Gelsolin	Gelsolin repeat.	GO:0051693|actin filament capping;GO:0051014|actin filament severing;GO:0045010|actin nucleation;GO:0017156|calcium ion-dependent exocytosis;GO:0008285|negative regulation of cell proliferation;GO:0043065|positive regulation of apoptotic process;GO:0045654|positive regulation of megakaryocyte differentiation;GO:0051047|positive regulation of secretion;GO:0032330|regulation of chondrocyte differen…	GO:0005938|cell cortex;GO:0005737|cytoplasm;	GO:0003779|actin binding;GO:0051015|actin filament binding;GO:0005509|calcium ion binding;GO:0005546|phosphatidylinositol-4,5-bisphosphate binding;GO:0001786|phosphatidylserine binding;	K05768	GSN; gelsolin
gene5994	720.083	276.644	312.425	190.102	201.475	197.641	1.15101	0.000499203	0.0492188	up	yes	MTHFD2	protein_coding	chrNC_019460.2:95817909-95850041:+	gi|803040992|ref|XP_004006137.2|	1807	0	PREDICTED: bifunctional methylenetetrahydrofolate dehydrogenase/cyclohydrolase, mitochondrial isoform X1 [Ovis aries]	gi|594041887|ref|XM_006045423.1|	2479	0	PREDICTED: Bubalus bubalis methylenetetrahydrofolate dehydrogenase (NADP+ dependent) 2, methenyltetrahydrofolate cyclohydrolase (MTHFD2), mRNA	Q0P5C2	600	0	Bifunctional methylenetetrahydrofolate dehydrogenase/cyclohydrolase, mitochondrial	BS_folD	216	1e-62	COG0190	pfam02882	THF_DHG_CYH_C	Tetrahydrofolate dehydrogenase/cyclohydrolase, NAD(P)-binding domain.	GO:0009396|folic acid-containing compound biosynthetic process;GO:0006730|one-carbon metabolic process;GO:0046653|tetrahydrofolate metabolic process;	GO:0005615|extracellular space;GO:0005739|mitochondrion;	GO:0000287|magnesium ion binding;GO:0004477|methenyltetrahydrofolate cyclohydrolase activity;GO:0004487|methylenetetrahydrofolate dehydrogenase (NAD+) activity;GO:0004488|methylenetetrahydrofolate dehydrogenase (NADP+) activity;GO:0042301|phosphate ion binding;	K13403	MTHFD2; methylenetetrahydrofolate dehydrogenase(NAD+) / 5,10-methenyltetrahydrofolate cyclohydrolase [EC:1.5.1.15 3.5.4.9]
gene28211	11832	5458.15	11877	4005.41	4630.48	4537.97	1.14665	4.64216e-06	0.00175067	up	yes	PLS3	protein_coding	chrNC_019484.2:112604625-112704755:-	gi|529014725|ref|XP_005227971.1|	3290	0	PREDICTED: plastin-3 isoform X1 [Bos taurus]	gi|548530374|ref|XM_005700565.1|	3136	0	PREDICTED: Capra hircus plastin-3-like (LOC102174198), transcript variant X2, mRNA	A7E3Q8	1271	0	Plastin-3	SPBC1778.06c	418	3e-132	COG5069	pfam00307	CH	Calponin homology (CH) domain. The CH domain is found in both cytoskeletal proteins and signal transduction proteins. The CH domain is involved in actin binding in some members of the family. However in calponins there is evidence that the CH domain is not involved in its actin binding activity. Most member proteins have from two to four copies of the CH domain, however some proteins such as calp…	GO:0051764|actin crosslink formation;GO:0051017|actin filament bundle assembly;GO:0051639|actin filament network formation;	GO:0005884|actin filament;GO:0032432|actin filament bundle;GO:0005737|cytoplasm;	GO:0051015|actin filament binding;GO:0005509|calcium ion binding;	.	.
gene14991	126.486	156.17	139.615	54.1571	63.443	73.3601	1.14038	4.7734e-05	0.00947458	up	yes	STAC2	protein_coding	chrNC_019468.2:39229135-39242726:-	gi|803275215|ref|XP_011997283.1|	1549	0	PREDICTED: SH3 and cysteine-rich domain-containing protein 2 isoform X2 [Ovis aries musimon]	gi|548510393|ref|XM_005694297.1|	2213	0	PREDICTED: Capra hircus SH3 and cysteine rich domain 2 (STAC2), mRNA	Q8R1B0	585	0	SH3 and cysteine-rich domain-containing protein 2	.	.	.	.	pfam14604	SH3_9	Variant SH3 domain.	GO:0035556|intracellular signal transduction;	GO:0005622|intracellular;	GO:0046872|metal ion binding;	.	.
gene10658	1415.76	1450.15	1354.17	831.145	691.015	452.244	1.09719	2.81012e-07	0.000169563	up	yes	CORIN	protein_coding	chrNC_019463.2:66156849-66479435:-	gi|803082557|ref|XP_012035304.1|	5508	0	PREDICTED: atrial natriuretic peptide-converting enzyme isoform X1 [Ovis aries]	gi|548470280|ref|XM_005681583.1|	4054	0	PREDICTED: Capra hircus corin, serine peptidase (CORIN), transcript variant X1, mRNA	Q9Y5Q5	1794	0	Atrial natriuretic peptide-converting enzyme	VC1200	102	8e-22	COG5640	pfam00089	Trypsin	Trypsin.	GO:0007565|female pregnancy;GO:0016486|peptide hormone processing;GO:0008217|regulation of blood pressure;GO:1903779|regulation of cardiac conduction;GO:0035813|regulation of renal sodium excretion;GO:0003050|regulation of systemic arterial blood pressure by atrial natriuretic peptide;	GO:0009986|cell surface;GO:0005576|extracellular region;GO:0016021|integral component of membrane;GO:0005887|integral component of plasma membrane;GO:0005886|plasma membrane;	GO:0004252|serine-type endopeptidase activity;	K09614	CORIN; corin [EC:3.4.21.-]
gene20469	1504.52	694.958	1014.4	583.57	505.829	453.97	1.05882	3.62966e-05	0.00793528	up	yes	CDH18	protein_coding	chrNC_019473.2:52565688-53862706:+	gi|803170507|ref|XP_011952530.1|	3930	0	PREDICTED: cadherin-18 isoform X1 [Ovis aries]	gi|594095596|ref|XM_006071017.1|	3293	0	PREDICTED: Bubalus bubalis cadherin-18-like (LOC102405232), mRNA	Q08DJ5	115	3e-25	Cadherin-18	.	.	.	.	pfam01049	Cadherin_C	Cadherin cytoplasmic region. Cadherins are vital in cell-cell adhesion during tissue differentiation. Cadherins are linked to the cytoskeleton by catenins. Catenins bind to the cytoplasmic tail of the cadherin. Cadherins cluster to form foci of homophilic binding units. A key determinant to the strength of the binding that it is mediated by cadherins is the juxtamembrane region of the cadherin. T…	GO:0007156|homophilic cell adhesion via plasma membrane adhesion molecules;	GO:0016021|integral component of membrane;GO:0005886|plasma membrane;	GO:0005509|calcium ion binding;	K06805	CDH18; cadherin 18, type 2
gene16049	2688.38	2338.09	2814.75	1508.66	1376.88	908.802	1.04792	1.17072e-07	9.29486e-05	up	yes	CHD5	protein_coding	chrNC_019469.2:45188580-45252957:+	gi|803130235|ref|XP_012043335.1|	8145	0	PREDICTED: chromodomain-helicase-DNA-binding protein 5 isoform X1 [Ovis aries]	gi|594092623|ref|XM_006069600.1|	4045	0	PREDICTED: Bubalus bubalis chromodomain helicase DNA binding protein 5 (CHD5), transcript variant X1, mRNA	D3ZD32	2920	0	Chromodomain-helicase-DNA-binding protein 5	.	.	.	.	pfam08074	CHDCT2	CHDCT2 (NUC038) domain. The CHDCT2 C-terminal domain is found in PHD/RING finger and chromo domain-associated CHD-like helicases.	GO:0021895|cerebral cortex neuron differentiation;GO:0098532|histone H3-K27 trimethylation;GO:0043967|histone H4 acetylation;GO:1901798|positive regulation of signal transduction by p53 class mediator;GO:0060850|regulation of transcription involved in cell fate commitment;GO:0035093|spermatogenesis, exchange of chromosomal proteins;GO:0006366|transcription from RNA polymerase II promoter;	GO:0000792|heterochromatin;GO:0005634|nucleus;GO:0016581|NuRD complex;	GO:0005524|ATP binding;GO:0008026|ATP-dependent helicase activity;GO:0003682|chromatin binding;GO:0003677|DNA binding;GO:0061628|H3K27me3 modified histone binding;GO:0008270|zinc ion binding;	.	.
gene12343	26498.8	16666.7	23510.9	8020.77	15453.5	9775.02	1.00379	3.50375e-05	0.00777265	up	yes	FAM46A	protein_coding	chrNC_019465.2:8658899-8665703:-	gi|594060056|ref|XP_006054143.1|	2179	0	PREDICTED: protein FAM46A-like isoform X1 [Bubalus bubalis]	gi|594060055|ref|XM_006054081.1|	5014	0	PREDICTED: Bubalus bubalis family with sequence similarity 46, member A (FAM46A), transcript variant X1, mRNA	Q96IP4	807	0	Protein FAM46A	.	.	.	.	pfam07984	DUF1693	Domain of unknown function (DUF1693). This family contains many hypothetical proteins. It also includes four nematode prion-like proteins. This domain has been identified as part of the nucleotidyltransferase superfamily.	GO:0030193|regulation of blood coagulation;GO:0010468|regulation of gene expression;	.	GO:0044822|poly(A) RNA binding;	.	.
gene4835	308.449	321.265	318.283	636.622	754.458	514.384	-1.00716	1.60605e-07	0.000115368	down	yes	ID3	protein_coding	chrNC_019459.2:242182555-242184262:+	gi|295148214|ref|NP_001171149.1|	682	3e-86	DNA-binding protein inhibitor ID-3 [Ovis aries]	gi|295148213|ref|NM_001177678.1|	1031	0	Ovis aries inhibitor of DNA binding 3, dominant negative helix-loop-helix protein (ID3), mRNA	Q5E981	203	3e-63	DNA-binding protein inhibitor ID-3	.	.	.	.	pfam00010	HLH	Helix-loop-helix DNA-binding domain.	GO:0072750|cellular response to leptomycin B;GO:0007417|central nervous system development;GO:0007623|circadian rhythm;GO:0030855|epithelial cell differentiation;GO:0007507|heart development;GO:0001656|metanephros development;GO:0007517|muscle organ development;GO:0045662|negative regulation of myoblast differentiation;GO:0045668|negative regulation of osteoblast differentiation;GO:0043433|negati…	GO:0005737|cytoplasm;GO:0015630|microtubule cytoskeleton;GO:0005654|nucleoplasm;	GO:1901707|leptomycin B binding;GO:0003700|transcription factor activity, sequence-specific DNA binding;	K17694	ID3; DNA-binding protein inhibitor ID3
gene7803	1072.91	2368.21	3078.36	4360.2	5064.3	3815.59	-1.02189	0.000458528	0.0467358	down	yes	THSD7A	protein_coding	chrNC_019461.2:19471528-19961158:-	gi|426228309|ref|XP_004008255.1|	8085	0	PREDICTED: thrombospondin type-1 domain-containing protein 7A isoform X1 [Ovis aries]	gi|548462281|ref|XM_005679017.1|	5773	0	PREDICTED: Capra hircus thrombospondin, type I, domain containing 7A (THSD7A), mRNA	Q9UPZ6	2964	0	Thrombospondin type-1 domain-containing protein 7A	.	.	.	.	pfam00090	TSP_1	Thrombospondin type 1 domain.	GO:0001525|angiogenesis;GO:0030154|cell differentiation;	GO:0070062|extracellular exosome;GO:0016021|integral component of membrane;GO:0005886|plasma membrane;	.	.	.
gene13821	86.5431	118.243	64.4376	172.418	202.332	175.201	-1.03459	0.000317035	0.0372872	down	yes	KL	protein_coding	chrNC_019467.2:28288106-28328051:-	gi|803288097|ref|XP_012003705.1|	4668	0	PREDICTED: klotho isoform X2 [Ovis aries musimon]	gi|548488592|ref|XM_005687616.1|	4136	0	PREDICTED: Capra hircus klotho (KL), mRNA	Q9UEF7	1645	0	Klotho	BH1923	166	2e-42	COG2723	pfam00232	Glyco_hydro_1	Glycosyl hydrolase family 1.	GO:0007568|aging;GO:0055074|calcium ion homeostasis;GO:0005975|carbohydrate metabolic process;GO:0006112|energy reserve metabolic process;GO:0008543|fibroblast growth factor receptor signaling pathway;GO:1901657|glycosyl compound metabolic process;GO:0008286|insulin receptor signaling pathway;GO:0000165|MAPK cascade;GO:0048015|phosphatidylinositol-mediated signaling;GO:0030501|positive regulation…	GO:0016324|apical plasma membrane;GO:0070062|extracellular exosome;GO:0005576|extracellular region;GO:0005615|extracellular space;GO:0016021|integral component of membrane;GO:0005887|integral component of plasma membrane;GO:0005622|intracellular;GO:0005886|plasma membrane;	GO:0016303|1-phosphatidylinositol-3-kinase activity;GO:0008422|beta-glucosidase activity;GO:0004566|beta-glucuronidase activity;GO:0017134|fibroblast growth factor binding;GO:0005104|fibroblast growth factor receptor binding;GO:0046934|phosphatidylinositol-4,5-bisphosphate 3-kinase activity;GO:0005088|Ras guanyl-nucleotide exchange factor activity;GO:0004871|signal transducer activity;GO:0005499|…	K14756	KL; klotho [EC:3.2.1.31]
gene21847	326.201	191.866	298.756	522.782	661.865	516.11	-1.05787	5.39311e-06	0.00193702	down	yes	LOC101117112	protein_coding	chrNC_019475.2:57521275-57527081:-	gi|742102497|ref|XP_010834531.1|	435	1e-49	PREDICTED: interferon alpha-inducible protein 27-like protein 2B isoform X3 [Bison bison bison]	gi|556723003|ref|XM_005957266.1|	732	0	PREDICTED: Pantholops hodgsonii interferon alpha-inducible protein 27-like protein 2-like (LOC102338116), mRNA	Q8R412	53.1	8e-08	Interferon alpha-inducible protein 27-like protein 2A	.	.	.	.	pfam06140	Ifi-6-16	Interferon-induced 6-16 family.	GO:0007568|aging;GO:0009615|response to virus;	GO:0016021|integral component of membrane;	.	.	.
gene24568	393.882	718.383	318.283	1084.25	1244.86	662.83	-1.06507	0.000492265	0.0491776	down	yes	IFITM3	protein_coding	chrNC_019478.2:49640241-49641703:-	gi|803191686|ref|XP_004019790.2|	888	5e-119	PREDICTED: interferon-induced transmembrane protein 3 [Ovis aries]	gi|556743985|ref|XM_005967432.1|	533	0	PREDICTED: Pantholops hodgsonii interferon-induced transmembrane protein 3-like (LOC102323583), mRNA	Q01628	174	1e-53	Interferon-induced transmembrane protein 3	.	.	.	.	pfam04505	Dispanin	Interferon-induced transmembrane protein. This family includes the human leukocyte antigen CD225, which is an interferon inducible transmembrane protein, and is associated with interferon induced cell growth suppression.	GO:0051607|defense response to virus;GO:0006955|immune response;GO:0046597|negative regulation of viral entry into host cell;GO:0045071|negative regulation of viral genome replication;GO:0032897|negative regulation of viral transcription;GO:0035455|response to interferon-alpha;GO:0035456|response to interferon-beta;GO:0034341|response to interferon-gamma;GO:0009615|response to virus;GO:0060337|ty…	GO:0070062|extracellular exosome;GO:0016021|integral component of membrane;GO:0031902|late endosome membrane;GO:0005765|lysosomal membrane;GO:0005886|plasma membrane;	.	K06566	IFITM; interferon induced transmembrane protein
gene25401	994.136	1773.65	790.825	1719.76	2443.41	3315.88	-1.07208	0.000261922	0.0334839	down	yes	RAB27B	protein_coding	chrNC_019480.2:54245796-54425963:+	gi|742181843|ref|XP_010853094.1|	1199	4e-147	PREDICTED: ras-related protein Rab-27B isoform X1 [Bison bison bison]	gi|548519384|ref|XM_005697259.1|	6549	0	PREDICTED: Capra hircus RAB27B, member RAS oncogene family (RAB27B), transcript variant X2, mRNA	Q8HZJ5	452	7e-144	Ras-related protein Rab-27B	.	.	.	.	pfam00071	Ras	Ras family. Includes sub-families Ras, Rab, Rac, Ral, Ran, Rap Ypt1 and more. Shares P-loop motif with GTP_EFTU, arf and myosin_head. See pfam00009 pfam00025, pfam00063. As regards Rab GTPases, these are important regulators of vesicle formation, motility and fusion. They share a fold in common with all Ras GTPases: this is a six-stranded beta-sheet surrounded by five alpha-helices.	GO:0032402|melanosome transport;GO:0071985|multivesicular body sorting pathway;GO:0045921|positive regulation of exocytosis;GO:0007264|small GTPase mediated signal transduction;	GO:0070062|extracellular exosome;GO:0005795|Golgi stack;GO:0042470|melanosome;GO:0032585|multivesicular body membrane;GO:0030141|secretory granule;GO:0030140|trans-Golgi network transport vesicle;	GO:0019003|GDP binding;GO:0005525|GTP binding;GO:0003924|GTPase activity;	K07886	RAB27B; Ras-related protein Rab-27B
gene24567	152.005	158.401	105.443	370.257	294.924	211.45	-1.0759	0.000107909	0.0173172	down	yes	LOC101105867	misc_RNA	chrNC_019478.2:49636837-49637640:+	gi|803341383|ref|XP_012028717.1|	318	2e-33	PREDICTED: interferon-induced transmembrane protein 1-like [Ovis aries musimon]	gi|556743993|ref|XR_318928.1|	282	1e-144	PREDICTED: Pantholops hodgsonii uncharacterized LOC102325000 (LOC102325000), misc_RNA	P13164	91.7	5e-22	Interferon-induced transmembrane protein 1	.	.	.	.	pfam04505	Dispanin	Interferon-induced transmembrane protein. This family includes the human leukocyte antigen CD225, which is an interferon inducible transmembrane protein, and is associated with interferon induced cell growth suppression.	GO:0007166|cell surface receptor signaling pathway;GO:0051607|defense response to virus;GO:0030336|negative regulation of cell migration;GO:0008285|negative regulation of cell proliferation;GO:0046597|negative regulation of viral entry into host cell;GO:0045071|negative regulation of viral genome replication;GO:0001503|ossification;GO:0045669|positive regulation of osteoblast differentiation;GO:0…	GO:0016021|integral component of membrane;GO:0016020|membrane;GO:0005886|plasma membrane;	GO:0005057|receptor signaling protein activity;	.	.
gene1010	569.187	1170.16	710.766	1447.87	2451.13	1664.84	-1.18372	1.26208e-05	0.00403684	down	yes	FAM46C	protein_coding	chrNC_019458.2:94043999-94069026:+	gi|802988581|ref|XP_012034817.1|	2068	0	PREDICTED: LOW QUALITY PROTEIN: protein FAM46C [Ovis aries]	gi|548458438|ref|XM_005677801.1|	5145	0	PREDICTED: Capra hircus family with sequence similarity 46, member C (FAM46C), mRNA	Q4R8X4	766	0	Protein FAM46C	.	.	.	.	pfam07984	DUF1693	Domain of unknown function (DUF1693). This family contains many hypothetical proteins. It also includes four nematode prion-like proteins. This domain has been identified as part of the nucleotidyltransferase superfamily.	GO:0052695|cellular glucuronidation;GO:0009813|flavonoid biosynthetic process;GO:0052696|flavonoid glucuronidation;GO:0008152|metabolic process;GO:2001030|negative regulation of cellular glucuronidation;GO:0045922|negative regulation of fatty acid metabolic process;GO:1904224|negative regulation of glucuronosyltransferase activity;GO:0042573|retinoic acid metabolic process;GO:0052697|xenobiotic g…	GO:0005783|endoplasmic reticulum;GO:0005789|endoplasmic reticulum membrane;GO:0016021|integral component of membrane;	GO:0019899|enzyme binding;GO:0015020|glucuronosyltransferase activity;GO:0046982|protein heterodimerization activity;GO:0042803|protein homodimerization activity;GO:0001972|retinoic acid binding;	.	.
gene8281	188.62	469.626	315.353	1054.4	623.285	536.823	-1.18481	0.000278321	0.0349873	down	yes	GRM8	protein_coding	chrNC_019461.2:90672338-91563424:-	gi|329663558|ref|NP_001193046.1|	4685	0	metabotropic glutamate receptor 8 [Bos taurus]	gi|548463836|ref|XM_005679424.1|	3502	0	PREDICTED: Capra hircus glutamate receptor, metabotropic 8 (GRM8), transcript variant X1, mRNA	O00222	1795	0	Metabotropic glutamate receptor 8	.	.	.	.	pfam00003	7tm_3	7 transmembrane sweet-taste receptor of 3 GCPR. This is a domain of seven transmembrane regions that forms the C-terminus of some subclass 3 G-coupled-protein receptors. It is often associated with a downstream cysteine-rich linker domain, NCD3G pfam07562, which is the human sweet-taste receptor, and the N-terminal domain, ANF_receptor pfam01094. The seven TM regions assemble in such a way as to …	GO:0007196|adenylate cyclase-inhibiting G-protein coupled glutamate receptor signaling pathway;GO:0030818|negative regulation of cAMP biosynthetic process;GO:0051966|regulation of synaptic transmission, glutamatergic;GO:0007608|sensory perception of smell;GO:0007601|visual perception;	GO:0005887|integral component of plasma membrane;GO:0005886|plasma membrane;GO:0042734|presynaptic membrane;	GO:0004930|G-protein coupled receptor activity;GO:0008066|glutamate receptor activity;GO:0001642|group III metabotropic glutamate receptor activity;	K04608	GRM6_7_8; metabotropic glutamate receptor 6/7/8
gene2643	85.4336	130.514	125.946	317.206	216.907	251.15	-1.19657	6.05133e-06	0.00212289	down	yes	MX2	protein_coding	chrNC_019458.2:259515453-259554045:+	gi|802974259|ref|XP_012031154.1|	3729	0	PREDICTED: interferon-induced GTP-binding protein Mx2 isoform X1 [Ovis aries]	gi|151556192|gb|BC149724.1|	3385	0	Bos taurus cDNA clone IMAGE:8412550, containing frame-shift errors	Q5I2P5	1433	0	Interferon-induced GTP-binding protein Mx2	SPAC767.01c	202	3e-55	COG0699	pfam01031	Dynamin_M	Dynamin central region. This region lies between the GTPase domain, see pfam00350, and the pleckstrin homology (PH) domain, see pfam00169.	GO:0051607|defense response to virus;GO:0045087|innate immune response;	GO:0005737|cytoplasm;GO:0005634|nucleus;	GO:0005525|GTP binding;GO:0003924|GTPase activity;	.	.
gene23890	2707.24	3463.63	1898.95	5189.13	7302.81	6592.05	-1.24206	1.30033e-08	1.50889e-05	down	yes	LUZP2	protein_coding	chrNC_019478.2:19406449-19921652:-	gi|803191740|ref|XP_011957665.1|	1858	0	PREDICTED: LOW QUALITY PROTEIN: leucine zipper protein 2, partial [Ovis aries]	gi|594082430|ref|XM_006064754.1|	3401	0	PREDICTED: Bubalus bubalis leucine zipper protein 2-like (LOC102404022), mRNA	Q5R8Y4	389	6e-122	Leucine zipper protein 2	.	.	.	.	pfam15294	Leu_zip	Leucine zipper. This family includes Leucine zipper transcription factor-like protein 1 (LZTFL1) and Leucine zipper protein 2 (LUZP2).	.	GO:0005576|extracellular region;	.	.	.
gene9943	289.587	470.742	308.519	684.148	796.467	1071.92	-1.25714	2.01192e-07	0.000131956	down	yes	STK32A	protein_coding	chrNC_019462.2:55848984-55985398:+	gi|803076503|ref|XP_012034096.1|	2020	0	PREDICTED: serine/threonine-protein kinase 32A isoform X1 [Ovis aries]	gi|548474783|ref|XM_005683110.1|	3323	0	PREDICTED: Capra hircus serine/threonine kinase 32A (STK32A), mRNA	Q8WU08	712	0	Serine/threonine-protein kinase 32A	.	.	.	.	pfam00069	Pkinase	Protein kinase domain.	GO:0035556|intracellular signal transduction;GO:0018105|peptidyl-serine phosphorylation;	GO:0005622|intracellular;GO:0005886|plasma membrane;	GO:0005524|ATP binding;GO:0046872|metal ion binding;GO:0004674|protein serine/threonine kinase activity;	K08793	STK32, YANK; serine/threonine kinase 32 [EC:2.7.11.1]
gene25718	148.677	451.778	368.075	767.041	489.54	1110.76	-1.28918	0.000396506	0.0418732	down	yes	SEC14L5	protein_coding	chrNC_019481.2:4040788-4078471:+	gi|803197660|ref|XP_011960156.1|	3518	0	PREDICTED: LOW QUALITY PROTEIN: SEC14-like protein 5 isoform X1 [Ovis aries]	gi|548521363|ref|XM_005697939.1|	2405	0	PREDICTED: Capra hircus SEC14-like 5 (S. cerevisiae) (SEC14L5), mRNA	O43304	1064	0	SEC14-like protein 5	.	.	.	.	pfam04707	PRELI	PRELI-like family. This family includes a conserved region found in the PRELI protein and yeast YLR168C gene MSF1 product. The function of this protein is unknown, though it is thought to be involved in intra-mitochondrial protein sorting. This region is also found in a number of other eukaryotic proteins.	.	GO:0016021|integral component of membrane;GO:0005622|intracellular;	GO:0005215|transporter activity;	.	.
gene14641	145.348	333.535	139.615	623.359	324.074	579.113	-1.30403	0.000195449	0.0270491	down	yes	SLC2A4	protein_coding	chrNC_019468.2:26575379-26581015:+	gi|548507859|ref|XP_005693544.1|	2270	0	PREDICTED: solute carrier family 2, facilitated glucose transporter member 4 [Capra hircus]	gi|556744925|ref|XM_005967892.1|	2229	0	PREDICTED: Pantholops hodgsonii solute carrier family 2 (facilitated glucose transporter), member 4 (SLC2A4), transcript variant X1, mRNA	Q27994	870	0	Solute carrier family 2, facilitated glucose transporter member 4	YBR241c	155	4e-39	COG0477	pfam00083	Sugar_tr	Sugar (and other) transporter.	GO:0010021|amylopectin biosynthetic process;GO:0050873|brown fat cell differentiation;GO:0032869|cellular response to insulin stimulus;GO:0071470|cellular response to osmotic stress;GO:0042593|glucose homeostasis;	GO:0030659|cytoplasmic vesicle membrane;GO:0005829|cytosol;GO:0012505|endomembrane system;GO:0005768|endosome;GO:0009897|external side of plasma membrane;GO:0070062|extracellular exosome;GO:0032593|insulin-responsive compartment;GO:0005887|integral component of plasma membrane;GO:0045121|membrane raft;GO:0048471|perinuclear region of cytoplasm;GO:0005886|plasma membrane;GO:0042383|sarcolemma;GO:0…	GO:0005355|glucose transmembrane transporter activity;	K07191	SLC2A4, GLUT4; MFS transporter, SP family, solute carrier family 2 (facilitated glucose transporter), member 4
gene24885	29.9572	29.0031	51.7453	99.4722	98.5939	77.6754	-1.30899	0.000477627	0.0483557	down	yes	PLEKHS1	protein_coding	chrNC_019479.2:33128513-33154852:+	gi|803193280|ref|XP_011958347.1|	2417	0	PREDICTED: pleckstrin homology domain-containing family S member 1 isoform X1 [Ovis aries]	gi|594038868|ref|XM_006043977.1|	1616	0	PREDICTED: Bubalus bubalis pleckstrin homology domain containing, family S member 1 (PLEKHS1), transcript variant X1, mRNA	Q5SXH7	604	0	Pleckstrin homology domain-containing family S member 1	.	.	.	.	pfam15413	PH_11	Pleckstrin homology domain. This Pleckstrin homology domain is found in some fungal species.	GO:0008635|activation of cysteine-type endopeptidase activity involved in apoptotic process by cytochrome c;GO:0006915|apoptotic process;GO:0006921|cellular component disassembly involved in execution phase of apoptosis;GO:0097194|execution phase of apoptosis;GO:0006508|proteolysis;	GO:0005737|cytoplasm;GO:0005829|cytosol;GO:0005654|nucleoplasm;GO:0005634|nucleus;	GO:0004197|cysteine-type endopeptidase activity;GO:0097200|cysteine-type endopeptidase activity involved in execution phase of apoptosis;GO:0008234|cysteine-type peptidase activity;	.	.
gene4741	117.61	166.21	203.076	487.414	392.661	355.581	-1.34024	6.90862e-08	5.7898e-05	down	yes	IFI6	protein_coding	chrNC_019459.2:238530640-238534368:+	gi|803029215|ref|XP_012006382.1|	393	4e-44	PREDICTED: interferon alpha-inducible protein 6 isoform X1 [Ovis aries]	gi|594050773|ref|XM_006049670.1|	464	0	PREDICTED: Bubalus bubalis interferon, alpha-inducible protein 6 (IFI6), mRNA	Q6IED8	120	3e-32	Interferon alpha-inducible protein 6	.	.	.	.	pfam06140	Ifi-6-16	Interferon-induced 6-16 family.	GO:0043154|negative regulation of cysteine-type endopeptidase activity involved in apoptotic process;GO:2001240|negative regulation of extrinsic apoptotic signaling pathway in absence of ligand;GO:0051902|negative regulation of mitochondrial depolarization;GO:0001836|release of cytochrome c from mitochondria;	GO:0016021|integral component of membrane;GO:0005739|mitochondrion;	.	.	.
gene2172	23.3001	27.8876	43.9347	76.262	96.0219	78.5385	-1.39345	0.000323561	0.0375455	down	yes	RTP4	protein_coding	chrNC_019458.2:197983375-197987338:-	gi|157278602|ref|NP_001098400.1|	2534	0	receptor-transporting protein 4 [Ovis aries]	gi|157278601|ref|NM_001104930.1|	1608	0	Ovis aries receptor (chemosensory) transporter protein 4 (RTP4), mRNA	Q96DX8	231	5e-70	Receptor-transporting protein 4	.	.	.	.	pfam13695	zf-3CxxC	Zinc-binding domain. This is a family with several pairs of CxxC motifs possibly representing a multiple zinc-binding region. Only one pair of cysteines is associated with a highly conserved histidine residue.	GO:0001580|detection of chemical stimulus involved in sensory perception of bitter taste;GO:0051205|protein insertion into membrane;GO:0006612|protein targeting to membrane;	GO:0005737|cytoplasm;GO:0016021|integral component of membrane;	GO:0031849|olfactory receptor binding;	.	.
gene15874	94.3098	190.751	131.804	393.468	426.954	315.017	-1.44594	1.4115e-07	0.000106462	down	yes	PLD5	protein_coding	chrNC_019469.2:32499024-32906209:+	gi|426239605|ref|XP_004013710.1|	2872	0	PREDICTED: inactive phospholipase D5 isoform X1 [Ovis aries]	gi|329299096|ref|NM_001205378.1|	2354	0	Bos taurus phospholipase D family, member 5 (PLD5), mRNA	Q8N7P1	106	4e-22	Inactive phospholipase D5	.	.	.	.	pfam13918	PLDc_3	PLD-like domain.	.	GO:0016021|integral component of membrane;	GO:0003824|catalytic activity;	K16861	PLD5; inactive phospholipase D5
gene16209	85.4336	218.638	199.171	414.467	228.052	742.232	-1.45995	0.000343893	0.0390047	down	yes	KIAA0040	protein_coding	chrNC_019469.2:54356803-54397680:-	gi|803130411|ref|XP_012043370.1|	528	9e-83	PREDICTED: LOW QUALITY PROTEIN: uncharacterized protein KIAA0040-like isoform X1, partial [Ovis aries]	gi|545851021|ref|XR_299063.1|	876	0	PREDICTED: Sus scrofa uncharacterized LOC100519616 (LOC100519616), transcript variant X1, misc_RNA	Q15053	81.3	1e-15	Uncharacterized protein KIAA0040	.	.	.	.	pfam00184	Hormone_5	Neurohypophysial hormones, C-terminal Domain. N-terminal Domain is in hormone5	GO:0007409|axonogenesis;GO:0016049|cell growth;GO:0016477|cell migration;GO:0007160|cell-matrix adhesion;	GO:0009986|cell surface;GO:0005578|proteinaceous extracellular matrix;	GO:0042802|identical protein binding;GO:0005178|integrin binding;	.	.
gene26755	133.143	84.7782	82.0114	310.574	273.491	245.972	-1.46952	2.29567e-08	2.30868e-05	down	yes	LDB3	protein_coding	chrNC_019482.2:40792379-40853422:+	gi|803199283|ref|XP_004021585.2|	2885	0	PREDICTED: LIM domain-binding protein 3 isoform X1 [Ovis aries]	gi|594086320|ref|XM_006066609.1|	4036	0	PREDICTED: Bubalus bubalis LIM domain binding 3 (LDB3), transcript variant X3, mRNA	Q9JKS4	330	1e-95	LIM domain-binding protein 3	.	.	.	.	pfam00595	PDZ	PDZ domain (Also known as DHR or GLGF). PDZ domains are found in diverse signaling proteins.	GO:0045214|sarcomere organization;	GO:0005856|cytoskeleton;GO:0048471|perinuclear region of cytoplasm;GO:0031143|pseudopodium;GO:0030018|Z disc;	GO:0008092|cytoskeletal protein binding;GO:0051371|muscle alpha-actinin binding;GO:0005080|protein kinase C binding;GO:0008270|zinc ion binding;	.	.
gene21233	94.3098	334.651	148.402	428.836	575.274	593.785	-1.46996	6.14197e-05	0.0110374	down	yes	MMP11	protein_coding	chrNC_019474.2:70485863-70491261:+	gi|803177402|ref|XP_011953607.1|	2421	0	PREDICTED: stromelysin-3 isoform X1 [Ovis aries]	gi|548502335|ref|XM_005691750.1|	980	0	PREDICTED: Capra hircus matrix metallopeptidase 11 (stromelysin 3) (MMP11), mRNA	P24347	336	1e-101	Stromelysin-3	.	.	.	.	pfam00413	Peptidase_M10	Matrixin. The members of this family are enzymes that cleave peptides. These proteases require zinc for catalysis.	GO:0071711|basement membrane organization;GO:0030574|collagen catabolic process;GO:0030199|collagen fibril organization;GO:0022617|extracellular matrix disassembly;GO:0007275|multicellular organismal development;GO:0045599|negative regulation of fat cell differentiation;GO:0006508|proteolysis;	GO:0005576|extracellular region;GO:0005796|Golgi lumen;GO:0005578|proteinaceous extracellular matrix;	GO:0005509|calcium ion binding;GO:0004222|metalloendopeptidase activity;GO:0004252|serine-type endopeptidase activity;GO:0008270|zinc ion binding;	K07993	MMP11; matrix metalloproteinase-11 (stromelysin 3) [EC:3.4.24.-]
gene24642	76.5573	74.7386	150.354	317.206	290.638	233.889	-1.47518	1.7455e-06	0.000731413	down	yes	LOC101102194	protein_coding	chrNC_019479.2:10775175-10784777:+	gi|426253291|ref|XP_004020332.1|	2564	0	PREDICTED: interferon-induced protein with tetratricopeptide repeats 1 [Ovis aries]	gi|548522360|ref|XM_005698194.1|	1625	0	PREDICTED: Capra hircus interferon-induced protein with tetratricopeptide repeats 1 (IFIT1), mRNA	P09914	645	0	Interferon-induced protein with tetratricopeptide repeats 1	.	.	.	.	pfam13424	TPR_12	Tetratricopeptide repeat.	GO:0071360|cellular response to exogenous dsRNA;GO:0071357|cellular response to type I interferon;GO:0051607|defense response to virus;GO:0019060|intracellular transport of viral protein in host cell;GO:0050689|negative regulation of defense response to virus by host;GO:0051097|negative regulation of helicase activity;GO:0032091|negative regulation of protein binding;GO:0045071|negative regulatio…	GO:0005737|cytoplasm;GO:0005829|cytosol;GO:0043657|host cell;	GO:0003723|RNA binding;	K14217	IFIT1; interferon-induced protein with tetratricopeptide repeats 1
gene24120	112.062	149.477	127.899	516.15	292.352	304.66	-1.51299	3.87316e-08	3.65167e-05	down	yes	ST14	protein_coding	chrNC_019478.2:35480979-35501391:+	gi|803190823|ref|XP_004019601.2|	4346	0	PREDICTED: suppressor of tumorigenicity 14 protein isoform X1 [Ovis aries]	gi|594075964|ref|XM_006061683.1|	2201	0	PREDICTED: Bubalus bubalis suppression of tumorigenicity 14 (colon carcinoma) (ST14), mRNA	Q0IIH7	1623	0	Suppressor of tumorigenicity 14 protein homolog	mlr3307	109	3e-24	COG5640	pfam00089	Trypsin	Trypsin.	GO:0030216|keratinocyte differentiation;	GO:0016021|integral component of membrane;	GO:0004252|serine-type endopeptidase activity;	K08670	ST14, PRSS14; suppressor of tumorigenicity protein 14 [EC:3.4.21.109]
gene2644	219.686	378.155	408.104	1137.3	985.082	1006.33	-1.63569	7.57156e-13	1.90362e-09	down	yes	MX1	protein_coding	chrNC_019458.2:259561625-259596486:+	gi|462667|sp|P33237.1|MX1_SHEEP	3289	0	RecName: Full=Interferon-induced GTP-binding protein Mx1; AltName: Full=Myxoma resistance protein 1; AltName: Full=Myxovirus resistance protein 1; AltName: Full=Oligodendrocyte GTP-binding protein; Contains: RecName: Full=Interferon-induced GTP-binding protein Mx1, N-terminally processed [Ovis aries]	gi|57619267|ref|NM_001009753.1|	2353	0	Ovis aries MX dynamin-like GTPase 1 (MX1), mRNA	P33237	1269	0	Interferon-induced GTP-binding protein Mx1	YKR001c	228	4e-63	COG0699	pfam01031	Dynamin_M	Dynamin central region. This region lies between the GTPase domain, see pfam00350, and the pleckstrin homology (PH) domain, see pfam00169.	GO:0045087|innate immune response;	GO:0005737|cytoplasm;GO:0005789|endoplasmic reticulum membrane;GO:0048471|perinuclear region of cytoplasm;	GO:0005525|GTP binding;GO:0003924|GTPase activity;	K14754	MX1; interferon-induced GTP-binding protein Mx1
gene21026	15.5334	23.4255	48.8163	100.577	96.0219	85.443	-1.67369	0.000148874	0.0220174	down	yes	OAS2	protein_coding	chrNC_019474.2:61002833-61035319:-	gi|556732776|ref|XP_005962049.1|	3626	0	PREDICTED: 2'-5'-oligoadenylate synthase 2 isoform X1 [Pantholops hodgsonii]	gi|556732775|ref|XM_005961987.1|	3164	0	PREDICTED: Pantholops hodgsonii 2'-5'-oligoadenylate synthetase 2, 69/71kDa (OAS2), transcript variant X1, mRNA	F1N3B8	1321	0	2'-5'-oligoadenylate synthase 2	.	.	.	.	pfam10421	OAS1_C	2'-5'-oligoadenylate synthetase 1, domain 2, C-terminus. This is the largely alpha-helical, C-terminal half of 2'-5'-oligoadenylate synthetase 1, being described as domain 2 of the enzyme and homologous to a tandem ubiquitin repeat. It carries the region of enzymic activity between 320 and 344 at the extreme C-terminal end. Oligoadenylate synthetases are antiviral enzymes that counteract vial att…	GO:0051607|defense response to virus;GO:0045087|innate immune response;GO:0006486|protein glycosylation;GO:0018377|protein myristoylation;GO:0009615|response to virus;GO:0006401|RNA catabolic process;	GO:0005783|endoplasmic reticulum;GO:0016020|membrane;GO:0005739|mitochondrion;GO:0005634|nucleus;GO:0048471|perinuclear region of cytoplasm;	GO:0001730|2'-5'-oligoadenylate synthetase activity;GO:0005524|ATP binding;GO:0003725|double-stranded RNA binding;GO:0046872|metal ion binding;	K14216	OAS; 2'-5'-oligoadenylate synthetase [EC:2.7.7.84]
gene25402	22.1905	80.3161	39.0531	125.998	162.037	186.421	-1.74816	3.33203e-05	0.00757135	down	yes	CCDC68	protein_coding	chrNC_019480.2:54436137-54495939:-	gi|426253850|ref|XP_004020604.1|	1400	0	PREDICTED: coiled-coil domain-containing protein 68 isoform X1 [Ovis aries]	gi|594062606|ref|XM_006055295.1|	1155	0	PREDICTED: Bubalus bubalis coiled-coil domain containing 68 (CCDC68), transcript variant X1, mRNA	Q9H2F9	335	2e-111	Coiled-coil domain-containing protein 68	.	.	.	.	pfam07926	TPR_MLP1_2	TPR/MLP1/MLP2-like protein. The sequences featured in this family are similar to a region of human TPR protein and to yeast myosin-like proteins 1 (MLP1) and 2 (MLP2). These proteins share a number of features; for example, they all have coiled-coil regions and all three are associated with nuclear pores. TPR is thought to be a component of nuclear pore complex- attached intra-nuclear filaments, …	GO:0035556|intracellular signal transduction;	GO:0005622|intracellular;	.	.	.
gene10486	118.719	206.368	182.573	436.572	839.334	496.26	-1.80407	6.57132e-10	9.01167e-07	down	yes	GRID2	protein_coding	chrNC_019463.2:30703853-32342398:-	gi|426231451|ref|XP_004009752.1|	5351	0	PREDICTED: glutamate receptor ionotropic, delta-2 isoform X2 [Ovis aries]	gi|594107403|ref|XM_006076542.1|	4278	0	PREDICTED: Bubalus bubalis glutamate receptor, ionotropic, delta 2 (GRID2), transcript variant X1, mRNA	O43424	2058	0	Glutamate receptor ionotropic, delta-2	.	.	.	.	pfam00060	Lig_chan	Ligand-gated ion channel. This family includes the four transmembrane regions of the ionotropic glutamate receptors and NMDA receptors.	GO:0034613|cellular protein localization;GO:0021707|cerebellar granule cell differentiation;GO:0060079|excitatory postsynaptic potential;GO:0007215|glutamate receptor signaling pathway;GO:0007157|heterophilic cell-cell adhesion via plasma membrane cell adhesion molecules;GO:0060134|prepulse inhibition;GO:0043523|regulation of neuron apoptotic process;GO:0010975|regulation of neuron projection dev…	GO:0030054|cell junction;GO:0043197|dendritic spine;GO:0005887|integral component of plasma membrane;GO:0008328|ionotropic glutamate receptor complex;GO:0005886|plasma membrane;GO:0045211|postsynaptic membrane;GO:0045202|synapse;	GO:0005234|extracellular-glutamate-gated ion channel activity;GO:0008066|glutamate receptor activity;GO:0004970|ionotropic glutamate receptor activity;GO:0030165|PDZ domain binding;GO:0097110|scaffold protein binding;	K05207	GRID2; glutamate receptor delta-2 subunit
gene20465	14.4238	60.2371	44.911	246.47	85.7338	100.115	-1.85029	0.00040062	0.0419677	down	yes	CDH12	protein_coding	chrNC_019473.2:50234223-51432372:+	gi|426246690|ref|XP_004017125.1|	3924	0	PREDICTED: cadherin-12 isoform X1 [Ovis aries]	gi|556745124|ref|XM_005967987.1|	3418	0	PREDICTED: Pantholops hodgsonii cadherin 12, type 2 (N-cadherin 2) (CDH12), transcript variant X1, mRNA	P55289	1483	0	Cadherin-12	.	.	.	.	pfam01049	Cadherin_C	Cadherin cytoplasmic region. Cadherins are vital in cell-cell adhesion during tissue differentiation. Cadherins are linked to the cytoskeleton by catenins. Catenins bind to the cytoplasmic tail of the cadherin. Cadherins cluster to form foci of homophilic binding units. A key determinant to the strength of the binding that it is mediated by cadherins is the juxtamembrane region of the cadherin. T…	GO:0034332|adherens junction organization;GO:0007156|homophilic cell adhesion via plasma membrane adhesion molecules;	GO:0016021|integral component of membrane;GO:0005886|plasma membrane;	GO:0005509|calcium ion binding;	K06804	CDH12; cadherin 12, type 2, N-cadherin 2
gene21028	8.87622	18.9635	22.4555	86.2092	45.4389	56.0989	-1.88969	0.000186222	0.0265014	down	yes	LOC101110181	protein_coding	chrNC_019474.2:61047492-61056487:-	gi|803173829|ref|XP_011953270.1|	681	8e-82	PREDICTED: 2'-5'-oligoadenylate synthase 1 [Ovis aries]	gi|548534999|ref|XM_005701870.1|	582	0	PREDICTED: Capra hircus 2'-5'-oligoadenylate synthase 1-like (LOC102185558), mRNA	Q29599	181	2e-49	2'-5'-oligoadenylate synthase 1	.	.	.	.	pfam10421	OAS1_C	2'-5'-oligoadenylate synthetase 1, domain 2, C-terminus. This is the largely alpha-helical, C-terminal half of 2'-5'-oligoadenylate synthetase 1, being described as domain 2 of the enzyme and homologous to a tandem ubiquitin repeat. It carries the region of enzymic activity between 320 and 344 at the extreme C-terminal end. Oligoadenylate synthetases are antiviral enzymes that counteract vial att…	GO:0051607|defense response to virus;GO:0045087|innate immune response;GO:0045071|negative regulation of viral genome replication;GO:0006164|purine nucleotide biosynthetic process;	GO:0005737|cytoplasm;GO:0005783|endoplasmic reticulum;GO:0005576|extracellular region;GO:0005739|mitochondrion;GO:0005634|nucleus;	GO:0001730|2'-5'-oligoadenylate synthetase activity;GO:0005524|ATP binding;GO:0003725|double-stranded RNA binding;GO:0046872|metal ion binding;	K14216	OAS; 2'-5'-oligoadenylate synthetase [EC:2.7.7.84]
gene5290	14.4238	32.3496	41.0057	103.893	122.599	103.567	-1.90469	2.26089e-06	0.000921772	down	yes	RSAD2	protein_coding	chrNC_019460.2:16520599-16539212:+	gi|426223104|ref|XP_004005718.1|	1928	0	PREDICTED: radical S-adenosyl methionine domain-containing protein 2 [Ovis aries]	gi|556757324|ref|XM_005973945.1|	2238	0	PREDICTED: Pantholops hodgsonii radical S-adenosyl methionine domain containing 2 (RSAD2), mRNA	Q2HJF9	729	0	Radical S-adenosyl methionine domain-containing protein 2	BH2526	55.1	5e-07	COG2896	pfam04055	Radical_SAM	Radical SAM superfamily. Radical SAM proteins catalyse diverse reactions, including unusual methylations, isomerization, sulphur insertion, ring formation, anaerobic oxidation and protein radical formation.	GO:0035710|CD4-positive, alpha-beta T cell activation;GO:0043367|CD4-positive, alpha-beta T cell differentiation;GO:0051607|defense response to virus;GO:0045087|innate immune response;GO:0050709|negative regulation of protein secretion;GO:0045071|negative regulation of viral genome replication;GO:2000553|positive regulation of T-helper 2 cell cytokine production;GO:0034157|positive regulation of …	GO:0005783|endoplasmic reticulum;GO:0005789|endoplasmic reticulum membrane;GO:0005811|lipid particle;GO:0005743|mitochondrial inner membrane;GO:0005741|mitochondrial outer membrane;	GO:0051539|4 iron, 4 sulfur cluster binding;GO:0003824|catalytic activity;GO:0046872|metal ion binding;GO:0043621|protein self-association;	K15045	RSAD2; radical S-adenosyl methionine domain-containing protein 2
gene21027	150.896	228.678	346.596	927.302	1057.95	916.57	-1.99644	2.43187e-14	1.22282e-10	down	yes	OAS1	protein_coding	chrNC_019474.2:61037615-61063301:-	gi|803173841|ref|XP_011953271.1|	1898	0	PREDICTED: 2'-5'-oligoadenylate synthase 1 isoform X1 [Ovis aries]	gi|548500964|ref|XM_005691488.1|	1862	0	PREDICTED: Capra hircus 2'-5'-oligoadenylate synthase 1-like (LOC102190983), transcript variant X2, mRNA	P00973	463	2e-157	2'-5'-oligoadenylate synthase 1	.	.	.	.	pfam10421	OAS1_C	2'-5'-oligoadenylate synthetase 1, domain 2, C-terminus. This is the largely alpha-helical, C-terminal half of 2'-5'-oligoadenylate synthetase 1, being described as domain 2 of the enzyme and homologous to a tandem ubiquitin repeat. It carries the region of enzymic activity between 320 and 344 at the extreme C-terminal end. Oligoadenylate synthetases are antiviral enzymes that counteract vial att…	GO:0035457|cellular response to interferon-alpha;GO:0051607|defense response to virus;GO:0042593|glucose homeostasis;GO:0006006|glucose metabolic process;GO:0060333|interferon-gamma-mediated signaling pathway;GO:0045071|negative regulation of viral genome replication;GO:0051259|protein oligomerization;GO:0006164|purine nucleotide biosynthetic process;GO:0060700|regulation of ribonuclease activity…	GO:0005737|cytoplasm;GO:0005829|cytosol;GO:0005783|endoplasmic reticulum;GO:0005576|extracellular region;GO:0005739|mitochondrion;GO:0005634|nucleus;	GO:0001730|2'-5'-oligoadenylate synthetase activity;GO:0005524|ATP binding;GO:0003725|double-stranded RNA binding;GO:0046872|metal ion binding;GO:0008270|zinc ion binding;	K14216	OAS; 2'-5'-oligoadenylate synthetase [EC:2.7.7.84]
gene947	9.98574	32.3496	20.5029	86.2092	60.871	113.061	-2.05031	1.92255e-05	0.00521804	down	yes	FAM19A3	protein_coding	chrNC_019458.2:89116387-89125028:+	gi|803260708|ref|XP_011990083.1|	860	5e-110	PREDICTED: protein FAM19A3 isoform X2 [Ovis aries musimon]	gi|594096623|ref|XM_006071512.1|	1923	0	PREDICTED: Bubalus bubalis family with sequence similarity 19 (chemokine (C-C motif)-like), member A3 (FAM19A3), transcript variant X2, mRNA	Q7Z5A8	201	1e-60	Protein FAM19A3	.	.	.	.	pfam12020	TAFA	TAFA family. This family of secreted proteins are brain specific and thought to be chemokines. These proteins are found in vertebrates. Proteins in this family are typically between 94 to 133 amino acids in length and contain a number of conserved cysteines.	.	GO:0005576|extracellular region;	.	.	.
gene3847	108.734	101.511	111.301	385.731	740.74	301.208	-2.15097	1.50397e-11	3.14427e-08	down	yes	TFPI	protein_coding	chrNC_019459.2:120744082-120831110:+	gi|803016727|ref|XP_004005404.2|	1445	0	PREDICTED: tissue factor pathway inhibitor [Ovis aries]	gi|548453041|ref|XM_005675872.1|	2902	0	PREDICTED: Capra hircus tissue factor pathway inhibitor (lipoprotein-associated coagulation inhibitor) (TFPI), mRNA	Q28864	363	2e-114	Tissue factor pathway inhibitor	.	.	.	.	pfam00014	Kunitz_BPTI	Kunitz/Bovine pancreatic trypsin inhibitor domain. Indicative of a protease inhibitor, usually a serine protease inhibitor. Structure is a disulfide rich alpha+beta fold. BPTI (bovine pancreatic trypsin inhibitor) is an extensively studied model structure. Certain family members are similar to the tick anticoagulant peptide (TAP). This is a highly selective inhibitor of factor Xa in the blood coa…	GO:0007596|blood coagulation;	GO:0009986|cell surface;GO:0005615|extracellular space;	GO:0004867|serine-type endopeptidase inhibitor activity;	K03909	TFPI; tissue factor pathway inhibitor
gene12828	6.65716	36.8116	13.6686	217.733	57.4417	87.1691	-2.6654	1.406e-05	0.00424189	down	yes	VIP	protein_coding	chrNC_019465.2:76248502-76257816:+	gi|548480637|ref|XP_005684979.1|	788	1e-104	PREDICTED: VIP peptides [Capra hircus]	gi|548480636|ref|XM_005684922.1|	1503	0	PREDICTED: Capra hircus vasoactive intestinal peptide (VIP), mRNA	P81401	295	1e-94	VIP peptides	.	.	.	.	pfam00123	Hormone_2	Peptide hormone. This family contains glucagon, GIP, secretin and VIP.	GO:0048255|mRNA stabilization;GO:0010579|positive regulation of adenylate cyclase activity involved in G-protein coupled receptor signaling pathway;GO:0045732|positive regulation of protein catabolic process;GO:0070459|prolactin secretion;GO:0032880|regulation of protein localization;	GO:0005576|extracellular region;	GO:0005179|hormone activity;	K05264	VIP; vasoactive intestinal peptide
gene21230	6.65716	11.155	3.90531	26.5259	61.7283	53.5097	-2.72399	1.59606e-05	0.00465527	down	yes	VPREB3	protein_coding	chrNC_019474.2:70471845-70473525:-	gi|803309568|ref|XP_012013167.1|	681	5e-86	PREDICTED: pre-B lymphocyte protein 3 isoform X2 [Ovis aries musimon]	gi|556727964|ref|XM_005959660.1|	536	0	PREDICTED: Pantholops hodgsonii pre-B lymphocyte 3 (VPREB3), mRNA	Q9UKI3	153	2e-45	Pre-B lymphocyte protein 3	.	.	.	.	pfam07679	I-set	Immunoglobulin I-set domain.	GO:0006955|immune response;GO:0002377|immunoglobulin production;	GO:0005783|endoplasmic reticulum;GO:0005615|extracellular space;	.	K06553	VPREB; pre-B lymphocyte gene
gene16133	11.0953	15.617	14.6449	104.998	70.3017	114.787	-2.80755	6.44747e-11	1.08067e-07	down	yes	ISG15	protein_coding	chrNC_019469.2:49466564-49467619:-	gi|548499032|ref|XP_005690852.1|	799	6e-106	PREDICTED: ubiquitin-like protein ISG15 [Capra hircus]	gi|452883303|gb|KC481400.1|	607	0	Ovis ammon ISG15 mRNA, complete cds	O02741	268	2e-90	Ubiquitin-like protein ISG15	.	.	.	.	pfam00240	ubiquitin	Ubiquitin family. This family contains a number of ubiquitin-like proteins: SUMO (smt3 homologue) Nedd8, Elongin B, Rub1, and Parkin. A number of them are thought to carry a distinctive five-residue motif termed the proteasome-interacting motif (PIM), which may have a biologically significant role in protein delivery to proteasomes and recruitment of proteasomes to transcription sites.	GO:0042742|defense response to bacterium;GO:0051607|defense response to virus;GO:0032020|ISG15-protein conjugation;GO:0019941|modification-dependent protein catabolic process;GO:0031397|negative regulation of protein ubiquitination;GO:0045071|negative regulation of viral genome replication;GO:0045648|positive regulation of erythrocyte differentiation;GO:0032649|regulation of interferon-gamma prod…	GO:0005737|cytoplasm;GO:0005576|extracellular region;	GO:0031386|protein tag;	K12159	ISG15; ubiquitin cross-reactive protein
gene21188	17.7524	11.155	38.0767	190.102	147.462	138.953	-2.81505	1.66749e-11	3.14427e-08	down	yes	OSBP2	protein_coding	chrNC_019474.2:69130047-69251704:+	gi|803177386|ref|XP_011953599.1|	2927	0	PREDICTED: LOW QUALITY PROTEIN: oxysterol-binding protein 2 isoform X1 [Ovis aries]	gi|594093054|ref|XM_006069794.1|	1077	0	PREDICTED: Bubalus bubalis oxysterol binding protein 2 (OSBP2), transcript variant X1, mRNA	Q969R2	618	0	Oxysterol-binding protein 2	.	.	.	.	pfam01237	Oxysterol_BP	Oxysterol-binding protein.	GO:0006869|lipid transport;GO:0007286|spermatid development;	GO:0097440|apical dendrite;GO:0016020|membrane;	GO:0015485|cholesterol binding;	.	.
gene26135	6.65716	5.57751	2.92898	93.9459	36.8655	7.76754	-3.19479	0.000201452	0.0274598	down	yes	CCL26	protein_coding	chrNC_019481.2:33931038-33935665:-	gi|426254721|ref|XP_004021025.1|	412	6e-48	PREDICTED: C-C motif chemokine 26 [Ovis aries]	gi|548520890|ref|XM_005697796.1|	628	0	PREDICTED: Capra hircus chemokine (C-C motif) ligand 26 (CCL26), mRNA	Q64H35	125	6e-35	C-C motif chemokine 26	.	.	.	.	pfam00048	IL8	Small cytokines (intecrine/chemokine), interleukin-8 like. Includes a number of secreted growth factors and interferons involved in mitogenic, chemotactic, and inflammatory activity. Structure contains two highly conserved disulfide bonds.	GO:0071346|cellular response to interferon-gamma;GO:0071347|cellular response to interleukin-1;GO:0071356|cellular response to tumor necrosis factor;GO:0070098|chemokine-mediated signaling pathway;GO:0007186|G-protein coupled receptor signaling pathway;GO:0006954|inflammatory response;GO:0048247|lymphocyte chemotaxis;GO:0002548|monocyte chemotaxis;GO:0030593|neutrophil chemotaxis;GO:0030838|posit…	GO:0005615|extracellular space;	GO:0048020|CCR chemokine receptor binding;GO:0008009|chemokine activity;	K05514	CCLX; C-C motif chemokine, other
gene11568	0	1.1155	7.81061	14.3682	22.2908	85.443	-3.73818	0.000203878	0.0274598	down	yes	LOC101119825	protein_coding	chrNC_019464.2:24860358-24869920:-	gi|803090852|ref|XP_012036504.1|	1396	8e-172	PREDICTED: olfactory receptor 4F3/4F16/4F29 [Ovis aries]	gi|556776523|ref|XM_005983300.1|	932	0	PREDICTED: Pantholops hodgsonii olfactory receptor 4F3/4F16/4F29-like (LOC102317594), mRNA	Q6IEY1	495	6e-157	Olfactory receptor 4F3/4F16/4F29	.	.	.	.	pfam13853	7tm_4	Olfactory receptor. The members of this family are transmembrane olfactory receptors.	GO:0050907|detection of chemical stimulus involved in sensory perception;GO:0007186|G-protein coupled receptor signaling pathway;	GO:0016021|integral component of membrane;GO:0005886|plasma membrane;	GO:0004930|G-protein coupled receptor activity;GO:0004984|olfactory receptor activity;GO:0004888|transmembrane signaling receptor activity;	K04257	OLFR; olfactory receptor
gene1623	0	3.34651	12.6922	19.8944	138.889	70.7709	-3.8152	7.76951e-06	0.00266371	down	yes	LOC101109936	protein_coding	chrNC_019458.2:116570656-116595296:+	gi|802996118|ref|XP_012040911.1|	2294	0	PREDICTED: dimethylaniline monooxygenase [N-oxide-forming] 5-like [Ovis aries]	gi|194036826|ref|XM_001924642.1|	779	0	PREDICTED: Sus scrofa dimethylaniline monooxygenase [N-oxide-forming] 5-like (LOC100151788), mRNA	Q8K4C0	492	6e-160	Dimethylaniline monooxygenase [N-oxide-forming] 5	CC0774	126	1e-29	COG2072	pfam00743	FMO-like	Flavin-binding monooxygenase-like. This family includes FMO proteins, cyclohexanone mono-oxygenase and a number of different mono-oxygenases.	GO:0017144|drug metabolic process;	GO:0005789|endoplasmic reticulum membrane;GO:0016021|integral component of membrane;GO:0031090|organelle membrane;	GO:0050660|flavin adenine dinucleotide binding;GO:0004499|N,N-dimethylaniline monooxygenase activity;GO:0050661|NADP binding;	K00485	FMO; dimethylaniline monooxygenase (N-oxide forming) [EC:1.14.13.8]
gene23944	3.32858	3.34651	17.5739	289.575	78.8751	55.2358	-4.10179	6.80743e-09	8.55751e-06	down	yes	LOC101120204	protein_coding	chrNC_019478.2:25716123-25719130:-	gi|426251625|ref|XP_004019522.1|	701	7e-92	PREDICTED: serum amyloid A protein isoform X1 [Ovis aries]	gi|548526885|ref|XM_005699543.1|	475	0	PREDICTED: Capra hircus serum amyloid A protein-like (LOC102168699), mRNA	P42819	236	2e-78	Serum amyloid A protein	.	.	.	.	pfam00277	SAA	Serum amyloid A protein.	GO:0006953|acute-phase response;	GO:0034364|high-density lipoprotein particle;	.	.	.

## Sheet: DELs in BB_F vs. BB_L
Table S2 DELs in BB_F vs. BB_L
Gene	BB_F_H1_count	BB_F_H2_count	BB_F_H3_count	BB_L_H1_count	BB_L_H2_count	BB_L_H3_count	log2FoldChange	pvalue	padj	Up/Down	Significant	GeneName	Biotype	Position
gene2036	5.99009	41.5829	40.756	3.88066	5.72725	2.50184	2.88439	0.000208411	0.0320537	up	yes	LOC105602202	lncRNA	chrNC_019458.2:184471273-184475264:-
gene25126	103.03	15.7341	19.492	2.91049	7.63633	9.17341	2.79309	0.000144485	0.0246908	up	yes	LOC105604405	lncRNA	chrNC_019480.2:10083121-10118181:-
gene25136	352.217	82.042	67.3361	29.1049	55.3634	30.0221	2.12932	6.85712e-05	0.0187784	up	yes	LOC105604412	lncRNA	chrNC_019480.2:14307740-14315809:+
gene21555	33.5445	74.175	21.264	6.79115	10.5	12.5092	2.10175	0.000300145	0.0404443	up	yes	LOC105603131	lncRNA	chrNC_019475.2:28287718-28291873:+
gene14021	131.782	193.304	181.63	79.5535	45.818	25.8523	1.7513	5.0008e-06	0.00769122	up	yes	LOC105616207	lncRNA	chrNC_019467.2:69594795-69608208:+
gene24106	612.187	648.469	259.598	238.66	196.636	206.819	1.24192	0.000141218	0.0246908	up	yes	LOC105604063	lncRNA	chrNC_019478.2:32183193-32198772:-
gene13521	390.554	307.938	358.83	190.152	169.908	89.2323	1.23715	4.22329e-05	0.0162386	up	yes	LOC105611865	lncRNA	chrNC_019466.2:79299804-79329497:-
gene15450	1565.81	1411.57	820.437	2237.2	3093.67	2452.64	-1.03596	0.000131339	0.0246908	down	yes	LOC101104162	lncRNA	chrNC_019468.2:54135732-54140275:-
gene12925	59.9009	85.4136	105.434	179.48	138.409	230.169	-1.12306	0.000421098	0.0498191	down	yes	LOC106990463	lncRNA	chrNC_019465.2:88628555-88638370:-
gene12788	132.98	227.02	190.49	364.782	424.771	411.97	-1.12468	1.46579e-05	0.011272	down	yes	LOC105615925	lncRNA	chrNC_019465.2:71671884-71688454:+
gene20396	70.6831	85.4136	82.3981	199.854	155.59	174.295	-1.14936	2.4296e-05	0.0124557	down	yes	LOC106991665	lncRNA	chrNC_019473.2:35894202-35896987:+
gene12961	68.287	107.891	149.734	176.57	271.09	306.892	-1.2057	0.00031556	0.0404443	down	yes	LOC105610376	lncRNA	chrNC_019466.2:1145416-1202262:-
gene25952	22.7623	22.4773	10.632	51.4187	64.9088	65.0478	-1.72008	7.32577e-05	0.0187784	down	yes	LOC105604726	lncRNA	chrNC_019481.2:25948195-25953403:+
MSTRG.117089	12.4737	65.2563	7.47581	0	0.989301	0	6.43426	2.38329e-05	0.0107871	up	yes	--	linc	chrNC_019472.2:70460407-70641822:-
MSTRG.118366	7.48424	7.74227	21.5968	0	0	0	6.1992	0.000166442	0.0447024	up	yes	--	linc	chrNC_019473.2:6304694-6305466:-
MSTRG.114202	72.3477	12.1664	66.4516	0.961681	1.9786	0	5.75686	2.10945e-07	0.000232833	up	yes	--	linc	chrNC_019472.2:24597899-24600201:-
MSTRG.114211	47.4002	7.74227	46.5161	0	0	3.218	4.87688	2.47163e-05	0.0107871	up	yes	--	linc	chrNC_019472.2:24593309-24595804:-
MSTRG.134082	243.238	186.921	245.871	11.5402	7.91441	23.3305	3.95883	2.3261e-20	1.62431e-16	up	yes	--	antisense	chrNC_019476.2:50816989-50819875:-
MSTRG.62532	2.49475	57.514	105.492	7.69344	3.9572	0.804499	3.75541	0.000197091	0.049153	up	yes	--	antisense	chrNC_019463.2:10688070-10715694:-
MSTRG.125394	98.5425	46.4536	117.121	8.65513	6.92511	8.84949	3.42208	6.1192e-10	1.06826e-06	up	yes	--	linc	chrNC_019474.2:65650268-65652112:+
MSTRG.71854	36.1738	47.5597	25.75	0	8.90371	3.218	3.18524	0.000148515	0.0414833	up	yes	--	antisense	chrNC_019464.2:40913326-40965345:+
MSTRG.127921	114.758	240.01	82.2339	9.61681	32.6469	8.04499	3.12894	1.06195e-07	0.000148312	up	yes	--	antisense	chrNC_019475.2:28232955-28254825:-
MSTRG.135676	47.4002	27.651	27.4113	2.88504	5.93581	3.218	3.09512	2.23612e-05	0.0107871	up	yes	--	linc	chrNC_019477.2:9638761-9641003:-
MSTRG.20730	104.779	55.302	17.4436	14.4252	5.93581	2.4135	2.9697	0.00012926	0.0392443	up	yes	--	linc	chrNC_019459.2:53800614-53803747:+
MSTRG.125392	989.168	357.251	841.444	108.67	148.395	47.4654	2.84791	2.23516e-10	5.20271e-07	up	yes	--	linc	chrNC_019474.2:65634940-65648893:+
MSTRG.125388	239.496	102.862	239.226	46.1607	33.6362	6.43599	2.76267	1.40389e-06	0.00103336	up	yes	--	linc	chrNC_019474.2:65613527-65618258:+
MSTRG.111777	63.6161	39.8174	39.0403	10.5785	6.92511	4.82699	2.68039	1.01907e-05	0.00593016	up	yes	--	antisense	chrNC_019471.2:54095119-54103783:+
MSTRG.83276	326.812	220.102	388.742	77.8961	55.4009	33.789	2.49115	8.11627e-11	2.8338e-07	up	yes	--	linc	chrNC_019466.2:21951292-21953221:+
MSTRG.98342	111.016	60.8322	251.686	25.0037	30.6683	24.9395	2.39931	4.22981e-06	0.00268516	up	yes	--	antisense	chrNC_019469.2:28792664-28829535:+
MSTRG.45449	258.206	106.18	268.298	61.5476	31.6576	45.8564	2.18604	5.65009e-07	0.000493182	up	yes	--	linc	chrNC_019460.2:199424946-199427922:+
MSTRG.47470	189.601	80.7409	179.419	29.8121	44.5186	61.9464	1.71894	0.00012004	0.0392443	up	yes	--	antisense	chrNC_019461.2:456882-459967:+
MSTRG.100598	251.97	138.255	102.169	55.7775	41.5507	66.7734	1.57824	0.000190809	0.049153	up	yes	--	antisense	chrNC_019469.2:51631918-51640201:-
MSTRG.97510	31.1843	40.9234	43.1936	119.248	148.395	96.5399	-1.651	1.37901e-05	0.0074074	down	yes	--	linc	chrNC_019469.2:12548798-12553926:+
MSTRG.42379	23.7001	74.1046	78.0807	141.367	227.539	291.229	-1.89991	3.4878e-05	0.0143267	down	yes	--	linc	chrNC_019460.2:151719994-151722478:+
MSTRG.81824	53.6371	12.1664	17.4436	108.67	107.834	115.043	-2.01309	0.000126666	0.0392443	down	yes	--	linc	chrNC_019465.2:88605603-88610913:-
MSTRG.101530	12.4737	7.74227	9.1371	48.084	33.6362	61.9464	-2.30348	6.78656e-05	0.0263281	down	yes	--	linc	chrNC_019469.2:77360829-77371427:-
MSTRG.163804	280.659	1471.03	643.75	4017.9	4162.98	3738.51	-2.31478	2.33399e-07	0.000232833	down	yes	--	linc	chrNC_019484.2:85308519-85347651:-
MSTRG.145736	2.49475	16.5906	1.66129	28.8504	56.3902	95.7354	-3.14511	7.47493e-05	0.0274724	down	yes	--	linc	chrNC_019480.2:2463514-2482633:+
MSTRG.56773	0	4.42416	0.830645	50.9691	7.91441	34.5935	-4.16221	0.000113675	0.0392443	down	yes	--	linc	chrNC_019462.2:29778876-29780738:+
MSTRG.26398	0	0	3.32258	42.3139	26.7111	43.4429	-4.85793	1.47982e-06	0.00103336	down	yes	--	linc	chrNC_019459.2:138953251-138955628:+
MSTRG.70596	1.24737	0	1.66129	2.88504	27.7004	59.5329	-4.90667	0.000137508	0.0400091	down	yes	--	linc	chrNC_019464.2:24903904-24906055:-

## Sheet: DEGs in WW_F vs. WW_L
Table S2 DEGs in WW_F vs. WW_L
Gene	BB_F_H1_count	BB_F_H2_count	BB_F_H3_count	BB_L_H1_count	BB_L_H2_count	BB_L_H3_count	log2FoldChange	pvalue	padj	Up/Down	Significant	GeneName	Biotype	Position	NR.Seq.id	NR.Score	NR.Evalue	NR.Description	NT.Seq.id	NT.Score	NT.Evalue	NT.Description	Uniprot.UniProtKB.AC	Uniprot.Score	Uniprot.Evalue	Uniprot.Description	COG.gene	COG.Score	COG.Eval	COG.num	Pfam.pfam_ID	Pfam.pfam_Name	Pfam.pfam_Description	GO.biological_process	GO.cellular_component	GO.molecular_function	KEGG.KO	KEGG.Description
gene21857	76.2895	3.34827	31.1066	0	0	0	7.69602	2.42236e-07	0.000277581	up	yes	SERPINA14	protein_coding	chrNC_019475.2:57920816-57931798:-	gi|803177507|ref|XP_011953676.1|	2086	0	PREDICTED: uterine milk protein isoform X1 [Ovis aries]	gi|57164332|ref|NM_001009304.1|	1385	0	Ovis aries serpin peptidase inhibitor, clade A (alpha-1 antiproteinase, antitrypsin), member 14 (SERPINA14), mRNA	P21814	802	0	Uterine milk protein	MA2246	81.3	9e-16	COG4826	pfam00079	Serpin	Serpin (serine protease inhibitor). Structure is a multi-domain fold containing a bundle of helices and a beta sandwich.	GO:0007565|female pregnancy;	GO:0005615|extracellular space;	GO:0030414|peptidase inhibitor activity;GO:0004867|serine-type endopeptidase inhibitor activity;	K04525	SERPINA; serpin peptidase inhibitor, clade A
gene25540	13.9685	17.8575	40.2556	0	0.910787	1.10329	5.21701	4.06293e-05	0.0133811	up	yes	TPSB2	protein_coding	chrNC_019481.2:942465-944313:+	gi|57164273|ref|NP_001009412.1|	1269	2e-173	tryptase precursor [Ovis aries]	gi|57164272|ref|NM_001009412.1|	879	0	Ovis aries tryptase (TRYPTASE-1), mRNA	Q9XSM2	473	5e-167	Tryptase-2	VC1649	116	5e-28	COG5640	pfam00089	Trypsin	Trypsin.	.	GO:0005576|extracellular region;	GO:0004252|serine-type endopeptidase activity;	K01340	E3.4.21.59; tryptase [EC:3.4.21.59]
gene19236	109.599	21.2057	119.852	1.80516	12.751	1.10329	3.97691	1.67566e-07	0.000208014	up	yes	LOC101121038	pseudogene	chrNC_019472.2:37363741-37366286:+	gi|296480210|tpg|DAA22325.1|	605	6e-73	TPA: calcitonin receptor-stimulating peptide-2-like [Bos taurus]	gi|594060807|ref|XM_006054437.1|	873	0	PREDICTED: Bubalus bubalis calcitonin receptor-stimulating peptide 2-like (LOC102394123), mRNA	B3IWF8	139	4e-38	Calcitonin receptor-stimulating peptide 2	.	.	.	.	pfam00214	Calc_CGRP_IAPP	Calcitonin / CGRP / IAPP family.	.	GO:0005576|extracellular region;	.	.	.
gene4036	13.9685	88.1712	216.831	12.6361	3.64315	4.41315	3.93757	1.54209e-07	0.000207386	up	yes	SLC38A11	protein_coding	chrNC_019459.2:143453420-143519210:+	gi|426220995|ref|XP_004004697.1|	2109	0	PREDICTED: putative sodium-coupled neutral amino acid transporter 11 isoform X1 [Ovis aries]	gi|594069459|ref|XM_006058571.1|	2191	0	PREDICTED: Bubalus bubalis solute carrier family 38, member 11 (SLC38A11), transcript variant X3, mRNA	Q5EA97	648	0	Putative sodium-coupled neutral amino acid transporter 11	YEL064c	89	2e-17	COG0814	pfam01490	Aa_trans	Transmembrane amino acid transporter protein. This transmembrane region is found in many amino acid transporters including UNC-47 and MTR. UNC-47 encodes a vesicular amino butyric acid (GABA) transporter, (VGAT). UNC-47 is predicted to have 10 transmembrane domains. MTR is a N system amino acid transporter system protein involved in methyltryptophan resistance. Other members of this family includ…	GO:0003333|amino acid transmembrane transport;GO:0006814|sodium ion transport;	GO:0005783|endoplasmic reticulum;GO:0016021|integral component of membrane;	GO:0015171|amino acid transmembrane transporter activity;	K14997	SLC38A11; solute carrier family 38 (sodium-coupled neutral amino acid transporter), member 11
gene7788	380.373	494.428	393.407	63.1806	38.2531	52.9578	3.03819	2.52784e-32	4.07944e-28	up	yes	COL28A1	protein_coding	chrNC_019461.2:15302077-15485087:-	gi|426228303|ref|XP_004008252.1|	2168	0	PREDICTED: collagen alpha-1(XXVIII) chain isoform X1 [Ovis aries]	gi|548462105|ref|XM_005678961.1|	3696	0	PREDICTED: Capra hircus collagen, type XXVIII, alpha 1 (COL28A1), mRNA	Q2UY09	25	3e-21	Collagen alpha-1(XXVIII) chain	.	.	.	.	pfam00092	VWA	von Willebrand factor type A domain.	GO:0007155|cell adhesion;	GO:0005604|basement membrane;GO:0005581|collagen trimer;GO:0005788|endoplasmic reticulum lumen;GO:0005576|extracellular region;	GO:0004867|serine-type endopeptidase inhibitor activity;	.	.
gene5550	205.229	369.426	193.044	36.1032	29.1452	31.9953	2.97871	4.46824e-19	2.40362e-15	up	yes	LOC101113219	protein_coding	chrNC_019460.2:42944753-42945271:-	gi|281350307|gb|EFB25891.1|	793	2e-105	hypothetical protein PANDA_004337, partial [Ailuropoda melanoleuca]	gi|556727448|ref|XM_005959413.1|	504	0	PREDICTED: Pantholops hodgsonii uncharacterized LOC102325901 (LOC102325901), mRNA	P62268	291	8e-100	40S ribosomal protein S23	YPR132w	231	7e-77	COG0048	pfam00164	Ribosom_S12_S23	Ribosomal protein S12/S23. This protein is known as S12 in bacteria and archaea and S23 in eukaryotes.	GO:0006412|translation;	GO:0022627|cytosolic small ribosomal subunit;GO:0005840|ribosome;GO:0015935|small ribosomal subunit;	GO:0003735|structural constituent of ribosome;GO:0045182|translation regulator activity;	K02973	RP-S23e, RPS23; small subunit ribosomal protein S23e
gene21559	102.077	93.7516	20.1278	15.3439	20.0373	4.41315	2.42285	0.000156157	0.0393761	up	yes	CHRNA7	protein_coding	chrNC_019475.2:28556159-28714056:-	gi|803261698|ref|XP_011990553.1|	2383	0	PREDICTED: neuronal acetylcholine receptor subunit alpha-7 isoform X3 [Ovis aries musimon]	gi|594049182|ref|XM_006048912.1|	2651	0	PREDICTED: Bubalus bubalis neuronal acetylcholine receptor subunit alpha-7-like (LOC102397911), mRNA	P54131	915	0	Neuronal acetylcholine receptor subunit alpha-7	.	.	.	.	pfam02931	Neur_chan_LBD	Neurotransmitter-gated ion-channel ligand binding domain. This family is the extracellular ligand binding domain of these ion channels. This domain forms a pentameric arrangement in the known structure.	GO:0000187|activation of MAPK activity;GO:0006816|calcium ion transport;GO:0006874|cellular calcium ion homeostasis;GO:0050890|cognition;GO:0032720|negative regulation of tumor necrosis factor production;GO:0045766|positive regulation of angiogenesis;GO:0008284|positive regulation of cell proliferation;GO:0001666|response to hypoxia;GO:0035094|response to nicotine;GO:0007165|signal transduction;G…	GO:0005892|acetylcholine-gated channel complex;GO:0030054|cell junction;GO:0005886|plasma membrane;GO:0045211|postsynaptic membrane;	GO:0042166|acetylcholine binding;GO:0015464|acetylcholine receptor activity;GO:0004889|acetylcholine-activated cation-selective channel activity;GO:0001540|beta-amyloid binding;GO:0017081|chloride channel regulator activity;GO:0042803|protein homodimerization activity;GO:0015643|toxic substance binding;	K04809	CHRNA7; nicotinic acetylcholine receptor alpha-7
gene16325	52.6505	145.092	70.4473	31.5903	11.8402	13.2394	2.23339	1.68377e-05	0.00817511	up	yes	CENPF	protein_coding	chrNC_019469.2:66988113-67051424:-	gi|803129193|ref|XP_012043139.1|	15057	0	PREDICTED: centromere protein F [Ovis aries]	gi|548499504|ref|XM_005690993.1|	7154	0	PREDICTED: Capra hircus centromere protein F, 350/400kDa (CENPF), transcript variant X1, mRNA	P49454	1067	0	Centromere protein F	.	.	.	.	pfam10481	CENP-F_N	Cenp-F N-terminal domain. Mitosin or centromere-associated protein-F (Cenp-F) is found bound across the centromere as one of the proteins of the outer layer of the kinetochore. Most of the kinetochore/centromere functions appear to depend upon binding of the C-terminal par to f the molecule, whereas the N-terminal part, here, may be a cytoplasmic player in controlling the function of microtubules…	GO:0030154|cell differentiation;GO:0051301|cell division;GO:0008283|cell proliferation;GO:0007059|chromosome segregation;GO:0071897|DNA biosynthetic process;GO:0001822|kidney development;GO:0051382|kinetochore assembly;GO:0051310|metaphase plate congression;GO:0000278|mitotic cell cycle;GO:0007067|mitotic nuclear division;GO:0007094|mitotic spindle assembly checkpoint;GO:0007517|muscle organ deve…	GO:0005930|axoneme;GO:0005813|centrosome;GO:0000775|chromosome, centromeric region;GO:0036064|ciliary basal body;GO:0097539|ciliary transition fiber;GO:0000940|condensed chromosome outer kinetochore;GO:0005737|cytoplasm;GO:0005829|cytosol;GO:0000776|kinetochore;GO:0030496|midbody;GO:0005635|nuclear envelope;GO:0016363|nuclear matrix;GO:0005654|nucleoplasm;GO:0005634|nucleus;GO:0048471|perinuclear…	GO:0003682|chromatin binding;GO:0045502|dynein binding;GO:0008022|protein C-terminus binding;GO:0042803|protein homodimerization activity;GO:0008134|transcription factor binding;	K11499	CENPF; centromere protein F
gene24852	141.834	109.377	54.894	21.6619	30.056	20.9625	2.06817	1.9772e-06	0.00159541	up	yes	SORCS1	protein_coding	chrNC_019479.2:26311470-26898289:-	gi|426253077|ref|XP_004020227.1|	6081	0	PREDICTED: VPS10 domain-containing receptor SorCS1 isoform X3 [Ovis aries]	gi|594101608|ref|XM_006073827.1|	5607	0	PREDICTED: Bubalus bubalis sortilin-related VPS10 domain containing receptor 1 (SORCS1), mRNA	Q8WY21	2099	0	VPS10 domain-containing receptor SorCS1	.	.	.	.	pfam00801	PKD	PKD domain. This domain was first identified in the Polycystic kidney disease protein PKD1. This domain has been predicted to contain an Ig-like fold.	GO:0007218|neuropeptide signaling pathway;	GO:0016021|integral component of membrane;GO:0016020|membrane;	GO:0008188|neuropeptide receptor activity;	.	.
gene15030	96.7049	308.041	171.086	50.5445	50.0933	65.0939	1.79839	3.89503e-06	0.00236496	up	yes	TOP2A	protein_coding	chrNC_019468.2:40153826-40180113:-	gi|548508944|ref|XP_005693837.1|	7065	0	PREDICTED: DNA topoisomerase 2-alpha isoform X1 [Capra hircus]	gi|548508943|ref|XM_005693780.1|	5438	0	PREDICTED: Capra hircus topoisomerase (DNA) II alpha 170kDa (TOP2A), transcript variant X1, mRNA	O46374	2613	0	DNA topoisomerase 2-alpha	ECU04g0350_1	726	0	COG0187	pfam00521	DNA_topoisoIV	DNA gyrase/topoisomerase IV, subunit A.	GO:0030263|apoptotic chromosome condensation;GO:0006974|cellular response to DNA damage stimulus;GO:0006266|DNA ligation;GO:0006265|DNA topological change;GO:0006268|DNA unwinding involved in DNA replication;GO:0040016|embryonic cleavage;GO:0002244|hematopoietic progenitor cell differentiation;GO:0044774|mitotic DNA integrity checkpoint;GO:0006312|mitotic recombination;GO:0043065|positive regulat…	GO:0005814|centriole;GO:0000793|condensed chromosome;GO:0009330|DNA topoisomerase complex (ATP-hydrolyzing);GO:0000228|nuclear chromosome;GO:0005730|nucleolus;GO:0005654|nucleoplasm;GO:0005634|nucleus;	GO:0005524|ATP binding;GO:0003682|chromatin binding;GO:0008301|DNA binding, bending;GO:0003918|DNA topoisomerase type II (ATP-hydrolyzing) activity;GO:0008144|drug binding;GO:0000287|magnesium ion binding;GO:0044822|poly(A) RNA binding;	K03164	TOP2; DNA topoisomerase II [EC:5.99.1.3]
gene24713	440.545	391.748	562.663	137.192	155.745	112.535	1.7809	6.83082e-15	2.7559e-11	up	yes	SLIT1	protein_coding	chrNC_019479.2:17484909-17648246:-	gi|803193813|ref|XP_011958568.1|	7680	0	PREDICTED: LOW QUALITY PROTEIN: slit homolog 1 protein isoform X1 [Ovis aries]	gi|556778807|ref|XM_005984404.1|	4351	0	PREDICTED: Pantholops hodgsonii slit homolog 1 (Drosophila) (SLIT1), mRNA	O75093	2767	0	Slit homolog 1 protein	SPy1798	58.5	2e-07	COG4886	pfam02210	Laminin_G_2	Laminin G domain. This family includes the Thrombospondin N-terminal-like domain, a Laminin G subfamily.	GO:0048846|axon extension involved in axon guidance;GO:0007411|axon guidance;GO:0033563|dorsal/ventral axon guidance;GO:0040023|establishment of nucleus localization;GO:0048853|forebrain morphogenesis;GO:0008045|motor neuron axon guidance;GO:0050919|negative chemotaxis;GO:0051964|negative regulation of synapse assembly;GO:0050770|regulation of axonogenesis;GO:0031290|retinal ganglion cell axon gu…	GO:0005623|cell;GO:0005615|extracellular space;GO:0005578|proteinaceous extracellular matrix;	GO:0005509|calcium ion binding;GO:0008201|heparin binding;GO:0048495|Roundabout binding;	K06838	SLIT1; slit 1
gene26623	65.5445	143.976	173.831	28.8826	38.2531	61.7841	1.58095	0.000182547	0.0439694	up	yes	ADAMTS14	protein_coding	chrNC_019482.2:26542590-26644585:+	gi|803199654|ref|XP_011961008.1|	6146	0	PREDICTED: A disintegrin and metalloproteinase with thrombospondin motifs 14 isoform X1 [Ovis aries]	gi|594053883|ref|XM_006051156.1|	2795	0	PREDICTED: Bubalus bubalis ADAM metallopeptidase with thrombospondin type 1 motif, 14 (ADAMTS14), transcript variant X6, mRNA	Q8WXS8	1920	0	A disintegrin and metalloproteinase with thrombospondin motifs 14	.	.	.	.	pfam05986	ADAM_spacer1	ADAM-TS Spacer 1. This family represents the Spacer-1 region from the ADAM-TS family of metalloproteinases.	GO:0030574|collagen catabolic process;GO:0030199|collagen fibril organization;	GO:0005576|extracellular region;GO:0005578|proteinaceous extracellular matrix;	GO:0004222|metalloendopeptidase activity;GO:0008270|zinc ion binding;	K08628	ADAMTS14; a disintegrin and metalloproteinase with thrombospondin motifs 14 [EC:3.4.24.-]
gene5553	289.04	608.269	799.622	268.969	293.274	182.042	1.18839	0.000176724	0.0432117	up	yes	SLC1A4	protein_coding	chrNC_019460.2:43091500-43119079:-	gi|803036943|ref|XP_012023672.1|	1922	0	PREDICTED: LOW QUALITY PROTEIN: neutral amino acid transporter A [Ovis aries]	gi|556735799|ref|XM_005963444.1|	3706	0	PREDICTED: Pantholops hodgsonii solute carrier family 1 (glutamate/neutral amino acid transporter), member 4 (SLC1A4), transcript variant X1, mRNA	A2VDL4	734	0	Neutral amino acid transporter A	aq_1330	129	1e-30	COG1301	pfam00375	SDF	Sodium:dicarboxylate symporter family.	GO:0050890|cognition;GO:0098779|mitophagy in response to mitochondrial depolarization;GO:0015824|proline transport;	GO:0009986|cell surface;GO:0005813|centrosome;GO:0070062|extracellular exosome;GO:0016021|integral component of membrane;GO:0005882|intermediate filament;GO:0042470|melanosome;	GO:0005254|chloride channel activity;GO:0015180|L-alanine transmembrane transporter activity;GO:0015184|L-cystine transmembrane transporter activity;GO:0034590|L-hydroxyproline transmembrane transporter activity;GO:0015193|L-proline transmembrane transporter activity;GO:0015194|L-serine transmembrane transporter activity;GO:0015195|L-threonine transmembrane transporter activity;GO:0015293|symport…	K05615	SLC1A4, SATT; solute carrier family 1 (glutamate/neutral amino acid transporter), member 4
gene10109	155.802	183.039	213.172	58.6677	81.0601	104.812	1.18093	5.61415e-05	0.0174233	up	yes	HMMR	protein_coding	chrNC_019462.2:72391044-72422865:+	gi|803078997|ref|XP_012034290.1|	3125	0	PREDICTED: hyaluronan mediated motility receptor isoform X1 [Ovis aries]	gi|548475712|ref|XM_005683372.1|	3048	0	PREDICTED: Capra hircus hyaluronan-mediated motility receptor (RHAMM) (HMMR), transcript variant X2, mRNA	O75330	1005	0	Hyaluronan mediated motility receptor	.	.	.	.	pfam10174	Cast	RIM-binding protein of the cytomatrix active zone. This is a family of proteins that form part of the CAZ (cytomatrix at the active zone) complex which is involved in determining the site of synaptic vesicle fusion. The C-terminus is a PDZ-binding motif that binds directly to RIM (a small G protein Rab-3A effector). The family also contains four coiled-coil domains.	GO:0000086|G2/M transition of mitotic cell cycle;GO:0030214|hyaluronan catabolic process;	GO:0009986|cell surface;GO:0005829|cytosol;GO:0016020|membrane;GO:0005886|plasma membrane;	GO:0005540|hyaluronic acid binding;	K06267	HMMR, RHAMM; hyaluronan-mediated motility receptor
gene7724	1547.28	1886.19	1833.46	889.944	806.958	729.273	1.11771	2.01497e-12	6.50352e-09	up	yes	CDK14	protein_coding	chrNC_019461.2:7859693-8538709:+	gi|803060063|ref|XP_012031679.1|	2478	0	PREDICTED: cyclin-dependent kinase 14 isoform X1 [Ovis aries]	gi|594062348|ref|XM_006055171.1|	1458	0	PREDICTED: Bubalus bubalis cyclin-dependent kinase 14-like (LOC102413465), mRNA	O94921	884	0	Cyclin-dependent kinase 14	.	.	.	.	pfam00069	Pkinase	Protein kinase domain.	GO:0051301|cell division;GO:0000086|G2/M transition of mitotic cell cycle;GO:0060828|regulation of canonical Wnt signaling pathway;GO:0016055|Wnt signaling pathway;	GO:0005737|cytoplasm;GO:0000308|cytoplasmic cyclin-dependent protein kinase holoenzyme complex;GO:0005829|cytosol;GO:0005634|nucleus;GO:0005886|plasma membrane;	GO:0005524|ATP binding;GO:0030332|cyclin binding;GO:0004693|cyclin-dependent protein serine/threonine kinase activity;	K08821	CDK14, PFTK1; cyclin-dependent kinase 14 [EC:2.7.11.22]
gene18487	1158.31	1041.31	1761.18	646.248	500.933	700.587	1.10121	8.01675e-07	0.000808589	up	yes	FTL	protein_coding	chrNC_019471.2:54459603-54461188:+	gi|803246470|ref|XP_011983228.1|	1154	1e-156	PREDICTED: ferritin light chain isoform X2 [Ovis aries musimon]	gi|556746144|ref|XM_005968484.1|	842	0	PREDICTED: Pantholops hodgsonii ferritin light chain-like (LOC102335976), mRNA	O46415	359	5e-124	Ferritin light chain	TM1128	68.9	2e-13	COG1528	pfam00210	Ferritin	Ferritin-like domain. This family contains ferritins and other ferritin-like proteins such as members of the DPS family and bacterioferritins.	GO:0006880|intracellular sequestering of iron ion;GO:0006826|iron ion transport;	GO:0005737|cytoplasm;GO:0008043|intracellular ferritin complex;	GO:0008199|ferric iron binding;GO:0005506|iron ion binding;	K13625	FTL; ferritin light chain
gene6096	678.009	467.642	516.003	341.175	179.425	266.995	1.07704	2.1288e-05	0.00928503	up	yes	ANKRD23	protein_coding	chrNC_019460.2:103455557-103461413:+	gi|803291397|ref|XP_012005359.1|	1427	0	PREDICTED: ankyrin repeat domain-containing protein 23 isoform X4 [Ovis aries musimon]	gi|556770886|ref|XM_005980567.1|	1273	0	PREDICTED: Pantholops hodgsonii ankyrin repeat domain 23 (ANKRD23), mRNA	Q812A3	159	2e-88	Ankyrin repeat domain-containing protein 23	TVN1399	63.5	4e-11	COG0666	pfam12796	Ank_2	Ankyrin repeats (3 copies).	GO:0006631|fatty acid metabolic process;GO:0060297|regulation of sarcomere organization;GO:0035994|response to muscle stretch;	GO:0015629|actin cytoskeleton;GO:0005737|cytoplasm;GO:0031674|I band;GO:0005654|nucleoplasm;GO:0005634|nucleus;	GO:0031432|titin binding;	.	.
gene9294	329.871	217.638	301.002	163.367	126.6	118.052	1.05507	2.77358e-05	0.0106572	up	yes	MPND	protein_coding	chrNC_019462.2:17247012-17256913:-	gi|803080833|ref|XP_012034595.1|	2214	0	PREDICTED: MPN domain-containing protein isoform X1 [Ovis aries]	gi|556717254|ref|XM_005954479.1|	1063	0	PREDICTED: Pantholops hodgsonii MPN domain containing (MPND), partial mRNA	Q3TV65	541	0	MPN domain-containing protein	.	.	.	.	pfam01398	JAB	JAB1/Mov34/MPN/PAD-1 ubiquitin protease. Members of this family are found in proteasome regulatory subunits, eukaryotic initiation factor 3 (eIF3) subunits and regulators of transcription factors. This family is also known as the MPN domain and PAD-1-like domain, JABP1 domain or JAMM domain. These are metalloenzymes that function as the ubiquitin isopeptidase/ deubiquitinase in the ubiquitin-base…	.	.	GO:0008233|peptidase activity;	.	.
gene24686	244.986	286.835	311.981	142.608	121.135	154.46	1.01536	6.6016e-06	0.00373268	up	yes	PLCE1	protein_coding	chrNC_019479.2:14926740-15306188:+	gi|803192406|ref|XP_011957978.1|	11771	0	PREDICTED: 1-phosphatidylinositol 4,5-bisphosphate phosphodiesterase epsilon-1 isoform X1 [Ovis aries]	gi|556726321|ref|XM_005958869.1|	8177	0	PREDICTED: Pantholops hodgsonii phospholipase C, epsilon 1 (PLCE1), transcript variant X1, mRNA	Q9P212	3896	0	1-phosphatidylinositol 4,5-bisphosphate phosphodiesterase epsilon-1	.	.	.	.	pfam00388	PI-PLC-X	Phosphatidylinositol-specific phospholipase C, X domain. This associates with pfam00387 to form a single structural unit.	GO:0000187|activation of MAPK activity;GO:0019722|calcium-mediated signaling;GO:0008283|cell proliferation;GO:0007010|cytoskeleton organization;GO:0006651|diacylglycerol biosynthetic process;GO:0007173|epidermal growth factor receptor signaling pathway;GO:0032835|glomerulus development;GO:0007507|heart development;GO:0043647|inositol phosphate metabolic process;GO:0048016|inositol phosphate-media…	GO:0005737|cytoplasm;GO:0005829|cytosol;GO:0000139|Golgi membrane;GO:0005886|plasma membrane;	GO:0019899|enzyme binding;GO:0005085|guanyl-nucleotide exchange factor activity;GO:0046872|metal ion binding;GO:0004435|phosphatidylinositol phospholipase C activity;GO:0004629|phospholipase C activity;GO:0017016|Ras GTPase binding;GO:0005057|receptor signaling protein activity;	K05860	PLCE; phosphatidylinositol phospholipase C, epsilon [EC:3.1.4.11]
gene10413	192.335	132.815	161.937	372.766	347.921	291.268	-1.05545	3.22456e-06	0.00220345	down	yes	LOC105612165	protein_coding	chrNC_019463.2:20083000-20084744:+	gi|803085291|ref|XP_012035866.1|	748	7e-99	PREDICTED: 60S ribosomal protein L23-like isoform X1 [Ovis aries]	gi|556738429|ref|XM_005964726.1|	454	0	PREDICTED: Pantholops hodgsonii ribosomal protein L23 (RPL23), mRNA	P62832	261	6e-88	60S ribosomal protein L23	YER117w	220	1e-72	COG0093	pfam00238	Ribosomal_L14	Ribosomal protein L14p/L23e.	GO:0006412|translation;	GO:0022625|cytosolic large ribosomal subunit;GO:0070062|extracellular exosome;GO:0005925|focal adhesion;GO:0016020|membrane;GO:0005730|nucleolus;GO:0005840|ribosome;	GO:0070180|large ribosomal subunit rRNA binding;GO:0044822|poly(A) RNA binding;GO:0003735|structural constituent of ribosome;	K02894	RP-L23e, RPL23; large subunit ribosomal protein L23e
gene14088	263.252	229.915	284.534	422.408	774.169	424.765	-1.05988	3.83631e-05	0.0133811	down	yes	ITGBL1	protein_coding	chrNC_019467.2:77266839-77400676:+	gi|803228819|ref|XP_011974682.1|	1657	0	PREDICTED: integrin beta-like protein 1 isoform X3 [Ovis aries musimon]	gi|594035247|ref|XM_006042244.1|	3522	0	PREDICTED: Bubalus bubalis integrin, beta-like 1 (with EGF-like repeat domains) (ITGBL1), transcript variant X1, mRNA	O95965	118	3e-26	Integrin beta-like protein 1	.	.	.	.	pfam07974	EGF_2	EGF-like domain. This family contains EGF domains found in a variety of extracellular proteins.	GO:0007155|cell adhesion;	GO:0005576|extracellular region;	.	.	.
gene210	127.865	98.216	129.001	313.195	269.593	185.352	-1.11369	3.23158e-05	0.0121282	down	yes	HEYL	protein_coding	chrNC_019458.2:14016445-14031757:-	gi|803332643|ref|XP_012024432.1|	1264	3e-161	PREDICTED: hairy/enhancer-of-split related with YRPW motif-like protein isoform X1 [Ovis aries musimon]	gi|594109456|ref|XM_006077522.1|	2777	0	PREDICTED: Bubalus bubalis hes-related family bHLH transcription factor with YRPW motif-like (HEYL), transcript variant X3, mRNA	Q2NL18	53.9	4e-06	Hairy/enhancer-of-split related with YRPW motif-like protein	.	.	.	.	pfam07527	Hairy_orange	Hairy Orange. The Orange domain is found in the Drosophila proteins Hesr-1, Hairy, and Enhancer of Split. The Orange domain is proposed to mediate specific protein-protein interaction between Hairy and Scute.	GO:0007275|multicellular organismal development;GO:0007219|Notch signaling pathway;GO:0006355|regulation of transcription, DNA-templated;GO:0006351|transcription, DNA-templated;	GO:0005634|nucleus;	GO:0003677|DNA binding;	.	.
gene10146	4251.79	3228.85	3622.09	8117.81	9714.46	6318.52	-1.12125	1.23787e-09	2.4971e-06	down	yes	RPS23	protein_coding	chrNC_019462.2:79446021-79448045:-	gi|803217189|ref|XP_011968949.1|	1111	3e-150	PREDICTED: 40S ribosomal protein S23 isoform X2 [Ovis aries musimon]	gi|556727448|ref|XM_005959413.1|	741	0	PREDICTED: Pantholops hodgsonii uncharacterized LOC102325901 (LOC102325901), mRNA	P62268	293	2e-99	40S ribosomal protein S23	YPR132w	233	2e-76	COG0048	pfam00164	Ribosom_S12_S23	Ribosomal protein S12/S23. This protein is known as S12 in bacteria and archaea and S23 in eukaryotes.	GO:0006412|translation;	GO:0022627|cytosolic small ribosomal subunit;GO:0005840|ribosome;GO:0015935|small ribosomal subunit;	GO:0003735|structural constituent of ribosome;GO:0045182|translation regulator activity;	K02973	RP-S23e, RPS23; small subunit ribosomal protein S23e
gene820	388.969	426.347	411.705	784.342	1280.57	624.46	-1.13285	3.95674e-06	0.00236496	down	yes	LOC101114226	protein_coding	chrNC_019458.2:77138277-77161316:+	gi|426216056|ref|XP_004002285.1|	3901	0	PREDICTED: vascular cell adhesion protein 1-like isoform X1 [Ovis aries]	gi|548458928|ref|XM_005709559.1|	2906	0	PREDICTED: Capra hircus vascular cell adhesion molecule 1 (VCAM1), mRNA	P19320	60.5	4e-08	Vascular cell adhesion protein 1	.	.	.	.	pfam05790	C2-set	Immunoglobulin C2-set domain.	GO:0002526|acute inflammatory response;GO:0007568|aging;GO:0009308|amine metabolic process;GO:0030183|B cell differentiation;GO:0035584|calcium-mediated signaling using intracellular calcium source;GO:0007155|cell adhesion;GO:0060326|cell chemotaxis;GO:0007160|cell-matrix adhesion;GO:0071356|cellular response to tumor necrosis factor;GO:0035924|cellular response to vascular endothelial growth fac…	GO:0071065|alpha9-beta1 integrin-vascular cell adhesion molecule-1 complex;GO:0045177|apical part of cell;GO:0009986|cell surface;GO:0005769|early endosome;GO:0005783|endoplasmic reticulum;GO:0009897|external side of plasma membrane;GO:0070062|extracellular exosome;GO:0005615|extracellular space;GO:0030175|filopodium;GO:0005794|Golgi apparatus;GO:0016021|integral component of membrane;GO:0005902|…	GO:0050839|cell adhesion molecule binding;GO:0005178|integrin binding;GO:0008131|primary amine oxidase activity;	K06527	VCAM1; vascular cell adhesion molecule 1
gene12875	258.954	179.691	145.469	433.239	303.292	547.23	-1.13657	4.05704e-05	0.0133811	down	yes	FNDC1	protein_coding	chrNC_019465.2:82048250-82163145:+	gi|803256552|ref|XP_011988222.1|	7349	0	PREDICTED: fibronectin type III domain-containing protein 1 isoform X3 [Ovis aries musimon]	gi|594054092|ref|XM_006051257.1|	3913	0	PREDICTED: Bubalus bubalis fibronectin type III domain containing 1 (FNDC1), mRNA	Q4ZHG4	1318	0	Fibronectin type III domain-containing protein 1	.	.	.	.	pfam00041	fn3	Fibronectin type III domain.	.	GO:0005576|extracellular region;GO:0005654|nucleoplasm;	.	.	.
gene2668	661.892	578.135	362.3	963.956	775.991	1788.43	-1.13895	0.000107714	0.0299705	down	yes	SIK1	protein_coding	chrNC_019458.2:261425727-261434810:-	gi|803006995|ref|XP_011963791.1|	2854	0	PREDICTED: serine/threonine-protein kinase SIK1 isoform X1 [Ovis aries]	gi|556722026|ref|XM_005956794.1|	1703	0	PREDICTED: Pantholops hodgsonii salt-inducible kinase 1 (SIK1), mRNA	P57059	70.1	6e-11	Serine/threonine-protein kinase SIK1	.	.	.	.	pfam00069	Pkinase	Protein kinase domain.	GO:0055007|cardiac muscle cell differentiation;GO:0007049|cell cycle;GO:0032870|cellular response to hormone stimulus;GO:0043153|entrainment of circadian clock by photoperiod;GO:0035556|intracellular signal transduction;GO:0032792|negative regulation of CREB transcription factor activity;GO:0045721|negative regulation of gluconeogenesis;GO:0010868|negative regulation of triglyceride biosynthetic …	GO:0005737|cytoplasm;GO:0005634|nucleus;	GO:0071889|14-3-3 protein binding;GO:0005524|ATP binding;GO:0008140|cAMP response element binding protein binding;GO:0000287|magnesium ion binding;GO:0019901|protein kinase binding;GO:0004674|protein serine/threonine kinase activity;	K19008	SIK1; serine/threonine-protein kinase SIK1 [EC:2.7.11.1]
gene11733	1486.03	871.667	1316.54	2554.3	4104.01	1678.1	-1.18205	2.38494e-05	0.00989225	down	yes	RPS29	protein_coding	chrNC_019464.2:39717577-39719476:-	gi|759100021|ref|XP_011375277.1|	378	2e-43	PREDICTED: LOW QUALITY PROTEIN: 40S ribosomal protein S29 [Pteropus vampyrus]	gi|556718449|ref|XM_005955057.1|	329	5e-171	PREDICTED: Pantholops hodgsonii ribosomal protein S29 (RPS29), transcript variant X2, mRNA	P62275	118	4e-34	40S ribosomal protein S29	YLR388w	82.8	1e-20	COG0199	pfam00253	Ribosomal_S14	Ribosomal protein S14p/S29e. This family includes both ribosomal S14 from prokaryotes and S29 from eukaryotes.	GO:0043065|positive regulation of apoptotic process;GO:0006412|translation;	GO:0022627|cytosolic small ribosomal subunit;	GO:0003735|structural constituent of ribosome;GO:0008270|zinc ion binding;	K02980	RP-S29e, RPS29; small subunit ribosomal protein S29e
gene13531	1219.56	787.96	1101.54	2298.87	2524.7	2428.33	-1.22148	1.40834e-11	3.78796e-08	down	yes	LOC101108663	protein_coding	chrNC_019466.2:80470742-80472733:+	gi|548493767|ref|XP_005689281.1|	465	1e-56	PREDICTED: cytochrome b-c1 complex subunit 7-like [Capra hircus]	gi|556773776|ref|XM_005981974.1|	416	0	PREDICTED: Pantholops hodgsonii cytochrome b-c1 complex subunit 7-like (LOC102342195), transcript variant X2, mRNA	P00129	179	2e-56	Cytochrome b-c1 complex subunit 7	.	.	.	.	pfam02271	UCR_14kD	Ubiquinol-cytochrome C reductase complex 14kD subunit. The ubiquinol-cytochrome C reductase complex (cytochrome bc1 complex) is a respiratory multienzyme complex. This Pfam family represents the 14kD (or VI) subunit of the complex which is not directly involved in electron transfer, but has a role in assembly of the complex.	GO:0009060|aerobic respiration;GO:1902600|hydrogen ion transmembrane transport;GO:0006122|mitochondrial electron transport, ubiquinol to cytochrome c;GO:0034551|mitochondrial respiratory chain complex III assembly;	GO:0005750|mitochondrial respiratory chain complex III;	.	K00417	QCR7, UQCRB; ubiquinol-cytochrome c reductase subunit 7
gene17860	141.834	97.0999	86.0006	248.21	189.444	337.606	-1.25466	2.04409e-05	0.00927086	down	yes	PARD6A	protein_coding	chrNC_019471.2:34456806-34459022:+	gi|803211018|ref|XP_011965931.1|	1967	0	PREDICTED: partitioning defective 6 homolog alpha isoform X1 [Ovis aries musimon]	gi|594097803|ref|XM_006072018.1|	1302	0	PREDICTED: Bubalus bubalis par-6 family cell polarity regulator alpha (PARD6A), transcript variant X1, mRNA	Q9NPB6	189	1e-52	Partitioning defective 6 homolog alpha	.	.	.	.	pfam00564	PB1	PB1 domain.	GO:0070830|bicellular tight junction assembly;GO:0007049|cell cycle;GO:0051301|cell division;GO:0045217|cell-cell junction maintenance;GO:0001933|negative regulation of protein phosphorylation;GO:0007179|transforming growth factor beta receptor signaling pathway;GO:0016032|viral process;GO:0060071|Wnt signaling pathway, planar cell polarity pathway;	GO:0015629|actin cytoskeleton;GO:0045177|apical part of cell;GO:0005923|bicellular tight junction;GO:0005938|cell cortex;GO:0030054|cell junction;GO:0005737|cytoplasm;GO:0005829|cytosol;GO:0005634|nucleus;GO:0005886|plasma membrane;GO:0043234|protein complex;GO:0001726|ruffle;	GO:0030742|GTP-dependent protein binding;GO:0017048|Rho GTPase binding;GO:0008134|transcription factor binding;	K06093	PARD6; partitioning defective protein 6
gene24120	105.301	138.395	120.767	319.514	255.931	297.887	-1.26124	3.3588e-08	6.0227e-05	down	yes	ST14	protein_coding	chrNC_019478.2:35480979-35501391:+	gi|803190823|ref|XP_004019601.2|	4346	0	PREDICTED: suppressor of tumorigenicity 14 protein isoform X1 [Ovis aries]	gi|594075964|ref|XM_006061683.1|	2201	0	PREDICTED: Bubalus bubalis suppression of tumorigenicity 14 (colon carcinoma) (ST14), mRNA	Q0IIH7	1623	0	Suppressor of tumorigenicity 14 protein homolog	mlr3307	109	3e-24	COG5640	pfam00089	Trypsin	Trypsin.	GO:0030216|keratinocyte differentiation;	GO:0016021|integral component of membrane;	GO:0004252|serine-type endopeptidase activity;	K08670	ST14, PRSS14; suppressor of tumorigenicity protein 14 [EC:3.4.21.109]
gene12710	101.003	44.6436	53.9791	158.854	140.261	185.352	-1.27943	0.000162088	0.0402428	down	yes	MYB	protein_coding	chrNC_019465.2:60166705-60201783:+	gi|803100654|ref|XP_012038332.1|	3817	0	PREDICTED: transcriptional activator Myb isoform X1 [Ovis aries]	gi|470619711|ref|XM_004318188.1|	2969	0	PREDICTED: Tursiops truncatus transcriptional activator Myb-like, transcript variant 1 (LOC101325676), mRNA	P46200	396	1e-121	Transcriptional activator Myb	ECU11g1690	153	2e-40	COG5147	pfam09316	Cmyb_C	C-myb, C-terminal. Members of this family are predominantly found in the proto-oncogene c-myb and the viral transforming protein myb. Truncation of the domain results in 'activation' of c-myb and subsequent tumorigenesis.	GO:0030154|cell differentiation;GO:0000278|mitotic cell cycle;GO:0045893|positive regulation of transcription, DNA-templated;GO:0006357|regulation of transcription from RNA polymerase II promoter;GO:0006351|transcription, DNA-templated;	GO:0005634|nucleus;	GO:0000981|RNA polymerase II transcription factor activity, sequence-specific DNA binding;GO:0043565|sequence-specific DNA binding;GO:0001135|transcription factor activity, RNA polymerase II transcription factor recruiting;GO:0044212|transcription regulatory region DNA binding;	.	.
gene10486	109.599	130.583	129.001	226.548	370.691	310.024	-1.2965	2.58007e-07	0.000277581	down	yes	GRID2	protein_coding	chrNC_019463.2:30703853-32342398:-	gi|426231451|ref|XP_004009752.1|	5351	0	PREDICTED: glutamate receptor ionotropic, delta-2 isoform X2 [Ovis aries]	gi|594107403|ref|XM_006076542.1|	4278	0	PREDICTED: Bubalus bubalis glutamate receptor, ionotropic, delta 2 (GRID2), transcript variant X1, mRNA	O43424	2058	0	Glutamate receptor ionotropic, delta-2	.	.	.	.	pfam00060	Lig_chan	Ligand-gated ion channel. This family includes the four transmembrane regions of the ionotropic glutamate receptors and NMDA receptors.	GO:0034613|cellular protein localization;GO:0021707|cerebellar granule cell differentiation;GO:0060079|excitatory postsynaptic potential;GO:0007215|glutamate receptor signaling pathway;GO:0007157|heterophilic cell-cell adhesion via plasma membrane cell adhesion molecules;GO:0060134|prepulse inhibition;GO:0043523|regulation of neuron apoptotic process;GO:0010975|regulation of neuron projection dev…	GO:0030054|cell junction;GO:0043197|dendritic spine;GO:0005887|integral component of plasma membrane;GO:0008328|ionotropic glutamate receptor complex;GO:0005886|plasma membrane;GO:0045211|postsynaptic membrane;GO:0045202|synapse;	GO:0005234|extracellular-glutamate-gated ion channel activity;GO:0008066|glutamate receptor activity;GO:0004970|ionotropic glutamate receptor activity;GO:0030165|PDZ domain binding;GO:0097110|scaffold protein binding;	K05207	GRID2; glutamate receptor delta-2 subunit
gene26306	131.089	53.5724	68.6175	222.035	226.786	191.972	-1.34083	3.90507e-05	0.0133811	down	yes	GRID2IP	protein_coding	chrNC_019481.2:38200753-38235514:-	gi|803274411|ref|XP_011996877.1|	2778	0	PREDICTED: delphilin isoform X2 [Ovis aries musimon]	gi|300794920|ref|NM_001192480.1|	3123	0	Bos taurus glutamate receptor, ionotropic, delta 2 (Grid2) interacting protein (GRID2IP), mRNA	A4D2P6	965	0	Delphilin	.	.	.	.	pfam02181	FH2	Formin Homology 2 Domain.	GO:0060292|long term synaptic depression;	GO:0030054|cell junction;GO:0043197|dendritic spine;GO:0045211|postsynaptic membrane;	.	.	.
gene2155	106.375	62.5011	125.341	407.064	163.031	189.765	-1.36704	0.000214394	0.0495659	down	yes	CLDN1	protein_coding	chrNC_019458.2:195114219-195129408:+	gi|297206798|ref|NP_001171945.1|	881	1e-117	claudin-1 [Ovis aries]	gi|297206797|ref|NM_001185016.1|	636	0	Ovis aries claudin 1 (CLDN1), mRNA	Q6L708	342	3e-118	Claudin-1	.	.	.	.	pfam00822	PMP22_Claudin	PMP-22/EMP/MP20/Claudin family.	GO:0070830|bicellular tight junction assembly;GO:0016338|calcium-independent cell-cell adhesion via plasma membrane cell-adhesion molecules;GO:0061436|establishment of skin barrier;GO:0051291|protein heterooligomerization;GO:0051260|protein homooligomerization;	GO:0016324|apical plasma membrane;GO:0005923|bicellular tight junction;GO:0005887|integral component of plasma membrane;GO:0016328|lateral plasma membrane;	GO:0042802|identical protein binding;GO:0005198|structural molecule activity;	K06087	CLDN; claudin
gene7989	82.7365	90.4034	102.469	300.559	291.452	145.634	-1.42132	3.73831e-06	0.00236496	down	yes	SFRP4	protein_coding	chrNC_019461.2:49700370-49710532:-	gi|426227621|ref|XP_004007916.1|	1544	0	PREDICTED: secreted frizzled-related protein 4 [Ovis aries]	gi|548463116|ref|XM_005679147.1|	1357	0	PREDICTED: Capra hircus secreted frizzled-related protein 4 (SFRP4), mRNA	Q6FHJ7	586	0	Secreted frizzled-related protein 4	.	.	.	.	pfam01392	Fz	Fz domain. Also known as the CRD (cysteine rich domain), the C6 box in MuSK receptor. This domain of unknown function has been independently identified by several groups. The domain contains 10 conserved cysteines.	GO:0030154|cell differentiation;GO:0007275|multicellular organismal development;GO:0090090|negative regulation of canonical Wnt signaling pathway;GO:0008285|negative regulation of cell proliferation;GO:0043433|negative regulation of sequence-specific DNA binding transcription factor activity;GO:2000119|negative regulation of sodium-dependent phosphate transport;GO:0030178|negative regulation of W…	GO:0009986|cell surface;GO:0005737|cytoplasm;GO:0005615|extracellular space;GO:0016021|integral component of membrane;GO:0005634|nucleus;	GO:0004930|G-protein coupled receptor activity;GO:0042813|Wnt-activated receptor activity;GO:0017147|Wnt-protein binding;	K02185	SFRP4; secreted frizzled-related protein 4
gene8169	168.696	112.725	294.598	731.09	424.427	463.38	-1.4878	3.27691e-06	0.00220345	down	yes	IGFBP3	protein_coding	chrNC_019461.2:76135031-76140331:+	gi|226529157|ref|NP_001152748.1|	1207	2e-164	insulin-like growth factor-binding protein 3 precursor [Ovis aries]	gi|226529156|ref|NM_001159276.1|	798	0	Ovis aries insulin-like growth factor binding protein 3 (IGFBP3), mRNA	P20959	432	4e-151	Insulin-like growth factor-binding protein 3	.	.	.	.	pfam00086	Thyroglobulin_1	Thyroglobulin type-1 repeat. Thyroglobulin type 1 repeats are thought to be involved in the control of proteolytic degradation. The domain usually contains six conserved cysteines. These form three disulphide bridges. Cysteines 1 pairs with 2, 3 with 4 and 5 with 6.	GO:0001933|negative regulation of protein phosphorylation;GO:0014912|negative regulation of smooth muscle cell migration;GO:0048662|negative regulation of smooth muscle cell proliferation;GO:0001649|osteoblast differentiation;GO:0043065|positive regulation of apoptotic process;GO:0043568|positive regulation of insulin-like growth factor receptor signaling pathway;GO:0043410|positive regulation of…	GO:0070062|extracellular exosome;GO:0005615|extracellular space;GO:0042567|insulin-like growth factor ternary complex;GO:0005634|nucleus;	GO:0001968|fibronectin binding;GO:0031994|insulin-like growth factor I binding;GO:0031995|insulin-like growth factor II binding;GO:0008160|protein tyrosine phosphatase activator activity;	K10138	IGFBP3; insulin-like growth factor-binding protein 3
gene15624	30.086	49.108	77.7665	200.373	130.243	121.362	-1.52038	5.4811e-05	0.0173439	down	yes	FMOD	protein_coding	chrNC_019469.2:520734-531055:-	gi|426239363|ref|XP_004013591.1|	1665	0	PREDICTED: fibromodulin [Ovis aries]	gi|556727846|ref|XM_005959604.1|	2644	0	PREDICTED: Pantholops hodgsonii fibromodulin (FMOD), mRNA	P13605	620	0	Fibromodulin	alr0124_1	90.5	5e-18	COG4886	pfam13855	LRR_8	Leucine rich repeat.	GO:0007409|axonogenesis;GO:0030199|collagen fibril organization;	GO:0005615|extracellular space;GO:0005578|proteinaceous extracellular matrix;	GO:0008201|heparin binding;	K08121	FMOD; fibromodulin
gene21523	125.716	93.7516	108.873	134.484	614.782	265.892	-1.62869	7.27421e-05	0.0213438	down	yes	CEMIP	protein_coding	chrNC_019475.2:25746541-25815747:+	gi|426248180|ref|XP_004017843.1|	7330	0	PREDICTED: cell migration-inducing and hyaluronan-binding protein [Ovis aries]	gi|548513172|ref|XM_005695070.1|	6694	0	PREDICTED: Capra hircus KIAA1199 ortholog (KIAA1199), transcript variant X1, mRNA	Q8WUJ3	2617	0	Cell migration-inducing and hyaluronan-binding protein	.	.	.	.	pfam10162	G8	G8 domain. This domain is found in disease proteins PKHD1 and KIAA1199 and is named G8 after its 8 conserved glycines. It is predicted to contain 10 beta strands and an alpha helix.	GO:0030213|hyaluronan biosynthetic process;GO:0030214|hyaluronan catabolic process;GO:0030335|positive regulation of cell migration;GO:0010800|positive regulation of peptidyl-threonine phosphorylation;GO:1900020|positive regulation of protein kinase C activity;GO:0090314|positive regulation of protein targeting to membrane;GO:0051281|positive regulation of release of sequestered calcium ion into …	GO:0005905|coated pit;GO:0030665|clathrin-coated vesicle membrane;GO:0005737|cytoplasm;GO:0005783|endoplasmic reticulum;GO:0005576|extracellular region;GO:0005634|nucleus;GO:0005886|plasma membrane;	GO:0032050|clathrin heavy chain binding;GO:0046923|ER retention sequence binding;GO:0005540|hyaluronic acid binding;GO:0004415|hyalurononglucosaminidase activity;	K19031	CEMIP, KIAA1199; cell migration-inducing and hyaluronan-binding protein [EC:3.2.1.35]
gene5588	10.745	24.554	30.1917	88.4529	61.9335	100.399	-1.92765	1.72236e-05	0.00817511	down	yes	LOC105612025	pseudogene	chrNC_019460.2:47844964-47849141:-	gi|344273923|ref|XP_003408768.1|	328	6e-69	PREDICTED: V-type proton ATPase subunit D [Loxodonta africana]	gi|548483915|ref|XM_005685994.1|	854	0	PREDICTED: Capra hircus ATPase, H+ transporting, lysosomal 34kDa, V1 subunit D (ATP6V1D), mRNA	Q5RCS8	53.5	1e-69	V-type proton ATPase subunit D	SPCC965.03	57.4	3e-20	COG1394	pfam01813	ATP-synt_D	ATP synthase subunit D. This is a family of subunit D form various ATP synthases including V-type H+ transporting and Na+ dependent. Subunit D is suggested to be an integral part of the catalytic sector of the V-ATPase.	GO:0042384|cilium assembly;GO:0061512|protein localization to cilium;GO:0015992|proton transport;	GO:0005813|centrosome;GO:0005929|cilium;GO:0070062|extracellular exosome;GO:0005765|lysosomal membrane;GO:0033176|proton-transporting V-type ATPase complex;	GO:0042626|ATPase activity, coupled to transmembrane movement of substances;	K02149	ATPeV1D, ATP6M; V-type H+-transporting ATPase subunit D
gene640	73.066	64.7333	86.0006	499.127	259.574	144.531	-2.01282	9.89496e-08	0.000159685	down	yes	AK5	protein_coding	chrNC_019458.2:53039431-53312552:+	gi|802981226|ref|XP_004002141.2|	2992	0	PREDICTED: LOW QUALITY PROTEIN: adenylate kinase isoenzyme 5 isoform X1 [Ovis aries]	gi|548459952|ref|XM_005678230.1|	2960	0	PREDICTED: Capra hircus adenylate kinase 5 (AK5), mRNA	A4IFD0	1122	0	Adenylate kinase isoenzyme 5	YKL024c	152	2e-40	COG0563	pfam00406	ADK	Adenylate kinase.	GO:0046034|ATP metabolic process;GO:0006165|nucleoside diphosphate phosphorylation;GO:0009142|nucleoside triphosphate biosynthetic process;	GO:0005737|cytoplasm;GO:0005815|microtubule organizing center;	GO:0004017|adenylate kinase activity;GO:0005524|ATP binding;GO:0004550|nucleoside diphosphate kinase activity;GO:0019206|nucleoside kinase activity;	K00939	adk, AK; adenylate kinase [EC:2.7.4.3]
gene7302	600.645	323.666	946.006	3077.8	1818.84	2673.26	-2.01577	2.38254e-11	5.49279e-08	down	yes	LOC101122940	protein_coding	chrNC_019460.2:205242533-205313364:+	gi|803055710|ref|XP_012030834.1|	7787	0	PREDICTED: alpha-2-macroglobulin isoform X2 [Ovis aries]	gi|556778110|ref|XM_005984073.1|	4681	0	PREDICTED: Pantholops hodgsonii alpha-2-macroglobulin-like (LOC102335355), transcript variant X1, mRNA	Q7SIH1	2726	0	Alpha-2-macroglobulin	TM0984	68.2	2e-10	COG2373	pfam07678	A2M_comp	A-macroglobulin complement component. This family includes the complement components region of the alpha-2-macroglobulin family.	GO:0001869|negative regulation of complement activation, lectin pathway;GO:0048863|stem cell differentiation;	GO:0072562|blood microparticle;GO:0070062|extracellular exosome;	GO:0004867|serine-type endopeptidase inhibitor activity;	K03910	A2M; alpha-2-macroglobulin
gene19012	73.066	58.0367	64.9579	87.5503	325.151	412.629	-2.07206	1.19454e-06	0.00107098	down	yes	C15H11orf87	protein_coding	chrNC_019472.2:18787542-18795103:+	gi|803154179|ref|XP_011950804.1|	1140	8e-138	PREDICTED: uncharacterized protein C11orf87 homolog isoform X1 [Ovis aries]	gi|478506245|ref|XM_004427361.1|	3491	0	PREDICTED: Ceratotherium simum simum chromosome unknown open reading frame, human C11orf87 (LOC101400344), mRNA	Q9BGX9	80.5	6e-15	Uncharacterized protein C11orf87 homolog	.	.	.	.	pfam05805	L6_membrane	L6 membrane protein. This family consists of several eukaryotic L6 membrane proteins. L6, IL-TMP, and TM4SF5 are cell surface proteins predicted to have four transmembrane domains. Previous sequence analysis led to their assignment as members of the tetraspanin superfamily it has now been found that that they are not significantly related to genuine tetraspanins, but instead constitute their own …	.	GO:0016021|integral component of membrane;	.	.	.
gene29	15.043	54.6885	16.4682	101.992	217.678	103.709	-2.30669	2.76395e-06	0.00202748	down	yes	OTOS	protein_coding	chrNC_019458.2:1233587-1235199:+	gi|426215083|ref|XP_004001807.1|	483	1e-58	PREDICTED: otospiralin isoform X1 [Ovis aries]	gi|594108711|ref|XM_006077168.1|	389	0	PREDICTED: Bubalus bubalis otospiralin-like (LOC102413468), transcript variant X2, mRNA	Q8NHW6	134	2e-38	Otospiralin	.	.	.	.	pfam15182	OTOS	Otospiralin. This family of proteins, Otospiralin, has a role in maintaining the neurosensory epithelium of the inner ear. This family of proteins is found in eukaryotes. Proteins in this family are approximately 90 amino acids in length.	GO:0007605|sensory perception of sound;	GO:0005576|extracellular region;	.	.	.
gene15494	82.7365	88.1712	59.4685	574.944	470.877	296.784	-2.54851	3.56536e-19	2.40362e-15	down	yes	LOC101120179	protein_coding	chrNC_019468.2:54888478-54918310:-	gi|803126124|ref|XP_012041937.1|	6044	0	PREDICTED: LOW QUALITY PROTEIN: unconventional myosin-XVB-like isoform X1 [Ovis aries]	gi|594041539|ref|XM_006045254.1|	1851	0	PREDICTED: Bubalus bubalis unconventional myosin-XVB-like (LOC102396707), transcript variant X2, mRNA	Q96JP2	580	2e-171	Unconventional myosin-XVB	YOR326w	338	4e-93	COG5022	pfam00063	Myosin_head	Myosin head (motor domain).	.	GO:0005737|cytoplasm;GO:0016459|myosin complex;	GO:0005524|ATP binding;GO:0003774|motor activity;	K10361	MYO15; myosin XV
gene9196	21.49	22.3218	16.4682	258.138	19.1265	107.019	-2.67558	2.39062e-05	0.00989225	down	yes	FBN3	protein_coding	chrNC_019462.2:14397671-14467101:-	gi|803080795|ref|XP_012034577.1|	13863	0	PREDICTED: LOW QUALITY PROTEIN: fibrillin-3 isoform X1 [Ovis aries]	gi|594044602|ref|XM_006046733.1|	5174	0	PREDICTED: Bubalus bubalis fibrillin 3 (FBN3), transcript variant X5, mRNA	Q75N90	4364	0	Fibrillin-3	.	.	.	.	pfam00683	TB	TB domain. This domain is also known as the 8 cysteine domain. This family includes the hybrid domains. This cysteine rich repeat is found in TGF binding protein and fibrillin.	GO:0009653|anatomical structure morphogenesis;GO:0090287|regulation of cellular response to growth factor stimulus;	GO:0031012|extracellular matrix;GO:0005578|proteinaceous extracellular matrix;	GO:0005509|calcium ion binding;GO:0005201|extracellular matrix structural constituent;	.	.
gene12781	12.894	5.58045	4.5745	79.4271	79.2385	23.169	-2.9939	2.70272e-06	0.00202749	down	yes	GRM1	protein_coding	chrNC_019465.2:70169198-70611433:+	gi|803233513|ref|XP_011976899.1|	5347	0	PREDICTED: metabotropic glutamate receptor 1 isoform X1 [Ovis aries musimon]	gi|556732352|ref|XM_005961784.1|	4440	0	PREDICTED: Pantholops hodgsonii glutamate receptor, metabotropic 1 (GRM1), transcript variant X1, mRNA	Q13255	1965	0	Metabotropic glutamate receptor 1	.	.	.	.	pfam00003	7tm_3	7 transmembrane sweet-taste receptor of 3 GCPR. This is a domain of seven transmembrane regions that forms the C-terminus of some subclass 3 G-coupled-protein receptors. It is often associated with a downstream cysteine-rich linker domain, NCD3G pfam07562, which is the human sweet-taste receptor, and the N-terminal domain, ANF_receptor pfam01094. The seven TM regions assemble in such a way as to …	GO:0000187|activation of MAPK activity;GO:0000186|activation of MAPKK activity;GO:0071257|cellular response to electrical stimulus;GO:0007268|synaptic transmission;GO:0038042|dimeric G-protein coupled receptor signaling pathway;GO:0007216|G-protein coupled glutamate receptor signaling pathway;GO:0007186|G-protein coupled receptor signaling pathway;GO:0007626|locomotory behavior;GO:0051482|positiv…	GO:0030425|dendrite;GO:0038037|G-protein coupled receptor dimeric complex;GO:0038038|G-protein coupled receptor homodimeric complex;GO:0005887|integral component of plasma membrane;GO:0005634|nucleus;GO:0005886|plasma membrane;GO:0014069|postsynaptic density;	GO:0004930|G-protein coupled receptor activity;GO:0008066|glutamate receptor activity;	K04603	GRM1; metabotropic glutamate receptor 1
gene3846	3.2235	3.34827	4.5745	33.3955	34.6099	22.0657	-3.00691	3.56972e-05	0.0128718	down	yes	LOC105608852	pseudogene	chrNC_019459.2:119923069-119934664:+	gi|767901931|ref|XP_011538810.1|	663	4e-84	PREDICTED: peptidyl-prolyl cis-trans isomerase H isoform X3 [Homo sapiens]	gi|548461225|ref|XM_005678601.1|	640	0	PREDICTED: Capra hircus peptidylprolyl isomerase H (cyclophilin H) (PPIH), transcript variant X1, mRNA	O43447	71.6	1e-13	Peptidyl-prolyl cis-trans isomerase H	SPBC1709.04c	166	6e-50	COG0652	pfam00160	Pro_isomerase	Cyclophilin type peptidyl-prolyl cis-trans isomerase/CLD. The peptidyl-prolyl cis-trans isomerases, also known as cyclophilins, share this domain of about 109 amino acids. Cyclophilins have been found in all organisms studied so far and catalyse peptidyl-prolyl isomerization during which the peptide bond preceding proline (the peptidyl-prolyl bond) is stabilized in the cis conformation. Mammalian…	GO:0000398|mRNA splicing, via spliceosome;GO:0045070|positive regulation of viral genome replication;GO:0006461|protein complex assembly;GO:0006457|protein folding;	GO:0005737|cytoplasm;GO:0016607|nuclear speck;GO:0005654|nucleoplasm;GO:0005681|spliceosomal complex;GO:0071001|U4/U6 snRNP;GO:0046540|U4/U6 x U5 tri-snRNP complex;	GO:0016018|cyclosporin A binding;GO:0003755|peptidyl-prolyl cis-trans isomerase activity;GO:0043021|ribonucleoprotein complex binding;	K09567	PPIH, CYPH; peptidyl-prolyl isomerase H (cyclophilin H) [EC:5.2.1.8]
gene24277	4.298	4.46436	0	21.6619	57.3796	30.892	-3.69846	9.16538e-06	0.00477132	down	yes	LOC101118829	protein_coding	chrNC_019478.2:40850856-40881333:+	gi|426251932|ref|XP_004019673.1|	2818	0	PREDICTED: solute carrier family 22 member 10-like [Ovis aries]	gi|556742714|ref|XM_005966815.1|	1748	0	PREDICTED: Pantholops hodgsonii solute carrier family 22, member 10 (SLC22A10), mRNA	Q63ZE4	721	0	Solute carrier family 22 member 10	.	.	.	.	pfam00083	Sugar_tr	Sugar (and other) transporter.	GO:0043252|sodium-independent organic anion transport;	GO:0005887|integral component of plasma membrane;	GO:0005452|inorganic anion exchanger activity;GO:0015347|sodium-independent organic anion transmembrane transporter activity;	K08206	SLC22A9S; MFS transporter, OCT family, solute carrier family 22 (organic anion/cation transporter), member 9/10/19/24/25
gene26931	4.298	1.11609	0	8.12322	35.5207	36.4085	-3.92349	0.000155018	0.0393761	down	yes	MTNR1A	protein_coding	chrNC_019483.2:15098853-15122026:-	gi|1346547|sp|P48040.1|MTR1A_SHEEP	1785	0	RecName: Full=Melatonin receptor type 1A; Short=Mel-1A-R; Short=Mel1a receptor [Ovis aries]	gi|57526247|ref|NM_001009725.1|	1163	0	Ovis aries melatonin receptor 1A (MTNR1A), mRNA	P48040	692	0	Melatonin receptor type 1A	.	.	.	.	pfam00001	7tm_1	7 transmembrane receptor (rhodopsin family). This family contains, amongst other G-protein-coupled receptors (GCPRs), members of the opsin family, which have been considered to be typical members of the rhodopsin superfamily. They share several motifs, mainly the seven transmembrane helices, GCPRs of the rhodopsin superfamily. All opsins bind a chromophore, such as 11-cis-retinal. The function of…	.	GO:0016021|integral component of membrane;GO:0005886|plasma membrane;	GO:0008502|melatonin receptor activity;	K04285	MTNR1A; melatonin receptor type 1A
gene28357	1.0745	1.11609	3.6596	4.5129	75.5954	83.8498	-4.7662	1.39055e-06	0.00118109	down	yes	LOC101102211	protein_coding	chrNC_019484.2:127091696-127092995:+	gi|470641762|ref|XP_004325605.1|	1302	5e-176	PREDICTED: electron transfer flavoprotein subunit alpha, mitochondrial-like, partial [Tursiops truncatus]	gi|548513340|ref|XM_005695108.1|	829	0	PREDICTED: Capra hircus electron-transfer-flavoprotein, alpha polypeptide (ETFA), mRNA	Q2KJE4	474	5e-165	Electron transfer flavoprotein subunit alpha, mitochondrial	PA2951	213	7e-64	COG2025	pfam01012	ETF	Electron transfer flavoprotein domain. This family includes the homologous domain shared between the alpha and beta subunits of the electron transfer flavoprotein.	GO:0033539|fatty acid beta-oxidation using acyl-CoA dehydrogenase;GO:0055088|lipid homeostasis;	.	GO:0003995|acyl-CoA dehydrogenase activity;GO:0009055|electron carrier activity;GO:0000062|fatty-acyl-CoA binding;GO:0050660|flavin adenine dinucleotide binding;GO:0052890|oxidoreductase activity, acting on the CH-CH group of donors, with a flavin as acceptor;	K03522	fixB, etfA; electron transfer flavoprotein alpha subunit

## Sheet: DELs in WW_F vs. WW_L
Table S2 DELs in WW_F vs. WW_L
Gene	WW_F_P1_count	WW_F_P2_count	WW_F_P3_count	WW_L_P1_count	WW_L_P2_count	WW_L_P3_count	Log2FoldChange	pval	padj	Up/Down	Significant	GeneName	Biotype	Position
gene15880	85.221	101.83	70.5263	32.1387	14.2376	32.0224	1.725	2.4307e-05	0.0325593	up	yes	LOC106991480	lncRNA	chrNC_019469.2:33092306-33110643:+
gene12961	270.051	266.697	199.825	488.898	478.739	615.051	-1.10398	7.35319e-06	0.0196992	down	yes	LOC105610376	lncRNA	chrNC_019466.2:1145416-1202262:-
MSTRG.69229	11.9599	10.9773	59.9657	0	0	0	7.25372	1.4539e-06	0.00154422	up	yes	--	linc	chrNC_019464.2:10035664-10045840:+
MSTRG.16820	16.309	14.6364	11.2436	0	0	0	6.2763	6.54397e-05	0.0385628	up	yes	--	linc	chrNC_019458.2:269169247-269182321:-
MSTRG.147610	281.602	444.582	367.29	9.74863	4.38277	21.2957	4.98801	2.839e-28	2.4123e-24	up	yes	--	antisense	chrNC_019480.2:43290785-43346654:+
MSTRG.62667	32.618	254.308	56.2178	5.84918	14.0249	10.0874	3.5147	5.24867e-07	0.000637113	up	yes	--	linc	chrNC_019463.2:1200475-1209685:+
MSTRG.74921	166.352	363.167	272.656	27.2962	32.4325	61.6453	2.73378	6.40897e-11	2.72285e-07	up	yes	--	antisense	chrNC_019464.2:80831961-80874495:-
MSTRG.81824	433.819	128.069	385.092	15.5978	100.804	80.6993	2.26326	4.2546e-05	0.0278087	up	yes	--	linc	chrNC_019465.2:88605603-88610913:-
MSTRG.71215	100.028	108.859	76.831	32.1705	10.5186	29.1414	2.00125	4.17873e-05	0.0278087	up	yes	--	linc	chrNC_019464.2:29862028-29865930:-
MSTRG.1411	119.599	184.785	226.745	50.6929	60.4822	34.7455	1.85972	1.97058e-06	0.00186044	up	yes	--	linc	chrNC_019458.2:18417616-18422291:-
MSTRG.163804	1344.95	1048.34	1337.05	2616.53	5091.9	4033.84	-1.65449	8.1427e-09	2.11836e-05	down	yes	--	linc	chrNC_019484.2:85308519-85347651:-
MSTRG.36032	22.8326	46.6537	101.192	260.288	159.533	195.023	-1.8444	9.16844e-05	0.0486902	down	yes	--	linc	chrNC_019460.2:47982308-47985710:-
MSTRG.121439	139.17	85.9891	163.032	425.04	318.189	685.944	-1.88	2.44222e-07	0.000415031	down	yes	--	antisense	chrNC_019473.2:67668348-67670777:+
MSTRG.12260	44.5779	21.9547	28.1089	173.526	122.718	61.6453	-1.92664	6.8076e-05	0.0385628	down	yes	--	linc	chrNC_019458.2:195034259-195114216:-
MSTRG.81618	27.1817	15.5512	14.9914	70.1902	113.076	112.082	-2.36424	4.08656e-07	0.000578726	down	yes	--	linc	chrNC_019465.2:83536742-83547187:-
MSTRG.12266	7.61086	6.40344	11.2436	46.7934	55.2229	39.2288	-2.48382	2.96313e-05	0.0228889	down	yes	--	linc	chrNC_019458.2:195081249-195083864:-
MSTRG.60698	9.78539	6.40344	3.74785	164.752	20.1608	147.949	-4.07138	9.97229e-09	2.11836e-05	down	yes	--	linc	chrNC_019462.2:87356496-87358388:+
MSTRG.64691	0	2.74433	0.936964	22.4218	45.5808	19.054	-4.51285	1.8788e-05	0.0159642	down	yes	--	linc	chrNC_019463.2:49085372-49179465:-

## Sheet: DEGs in BB_F vs. WW_F
Table S2 DEGs in BB_F vs. WW_F
Gene	BB_F_P1_count	BB_F_P2_count	BB_F_P3_count	WW_F_P1_count	WW_F_P2_count	WW_F_P3_count	Log2FoldChange	pval	padj	Up/Down	Significant	GeneName	Biotype	Position	NR:Seq-id	NR:Score	NR:Evalue	NR:Description	NT:Seq-id	NT:Score	NT:Evalue	NT:Description	Uniprot:UniProtKB-AC	Uniprot:Score	Uniprot:Evalue	Uniprot:Description	COG:gene	COG:Score	COG:Eval	COG:num	Pfam:pfam_ID	Pfam:pfam_Name	Pfam:pfam_Description	GO:biological_process	GO:cellular_component	GO:molecular_function	KEGG:KO	KEGG:Description
gene27254	105.482	93.2762	239.975	5.11667	55.48	9.55383	2.65438	0.000116926	0.0358771	up	yes	BMX	protein_coding	chrNC_019484.2:12962583-13009648:+	gi|803201332|ref|XP_004021979.2|	3477	0	PREDICTED: cytoplasmic tyrosine-protein kinase BMX isoform X1 [Ovis aries]	gi|548531922|ref|XM_005701074.1|	3165	0	PREDICTED: Capra hircus BMX non-receptor tyrosine kinase (BMX), mRNA	P51813	1062	0	Cytoplasmic tyrosine-protein kinase BMX	.	.	.	.	pfam07714	Pkinase_Tyr	Protein tyrosine kinase.	GO:0006921|cellular component disassembly involved in execution phase of apoptosis;GO:0045087|innate immune response;GO:0035556|intracellular signal transduction;GO:0007498|mesoderm development;GO:0001865|NK T cell differentiation;GO:0038083|peptidyl-tyrosine autophosphorylation;GO:0046777|protein autophosphorylation;GO:0006468|protein phosphorylation;GO:0042127|regulation of cell proliferation;G…	GO:0005829|cytosol;GO:0031234|extrinsic component of cytoplasmic side of plasma membrane;GO:0032587|ruffle membrane;	GO:0005524|ATP binding;GO:0046872|metal ion binding;GO:0004715|non-membrane spanning protein tyrosine kinase activity;GO:0004713|protein tyrosine kinase activity;GO:0004871|signal transducer activity;	K08896	BMX, ETK; cytoplasmic tyrosine-protein kinase BMX [EC:2.7.10.2]
gene602	145.565	19.0792	53.9478	15.35	8.53538	11.2909	2.63434	0.000141509	0.0400731	up	yes	LRRC7	protein_coding	chrNC_019458.2:44837910-45461095:+	gi|802981110|ref|XP_004002122.2|	8005	0	PREDICTED: leucine-rich repeat-containing protein 7 isoform X1 [Ovis aries]	gi|594109665|ref|XM_006077621.1|	6213	0	PREDICTED: Bubalus bubalis leucine rich repeat containing 7 (LRRC7), transcript variant X1, mRNA	F1MCA7	2842	0	Leucine-rich repeat-containing protein 7	alr0124_1	160	4e-40	COG4886	pfam00595	PDZ	PDZ domain (Also known as DHR or GLGF). PDZ domains are found in diverse signaling proteins.	.	GO:0030054|cell junction;GO:0005737|cytoplasm;GO:0014069|postsynaptic density;GO:0045211|postsynaptic membrane;	.	.	.
gene9196	118.14	170.653	17.6726	20.4667	21.3385	15.6335	2.41645	0.000224222	0.0493858	up	yes	FBN3	protein_coding	chrNC_019462.2:14397671-14467101:-	gi|803080795|ref|XP_012034577.1|	13863	0	PREDICTED: LOW QUALITY PROTEIN: fibrillin-3 isoform X1 [Ovis aries]	gi|594044602|ref|XM_006046733.1|	5174	0	PREDICTED: Bubalus bubalis fibrillin 3 (FBN3), transcript variant X5, mRNA	Q75N90	4364	0	Fibrillin-3	.	.	.	.	pfam00683	TB	TB domain. This domain is also known as the 8 cysteine domain. This family includes the hybrid domains. This cysteine rich repeat is found in TGF binding protein and fibrillin.	GO:0009653|anatomical structure morphogenesis;GO:0090287|regulation of cellular response to growth factor stimulus;	GO:0031012|extracellular matrix;GO:0005578|proteinaceous extracellular matrix;	GO:0005509|calcium ion binding;GO:0005201|extracellular matrix structural constituent;	.	.
gene19012	233.115	234.25	491.111	69.5867	55.48	61.6656	2.36083	4.46537e-12	1.54904e-08	up	yes	C15H11orf87	protein_coding	chrNC_019472.2:18787542-18795103:+	gi|803154179|ref|XP_011950804.1|	1140	8e-138	PREDICTED: uncharacterized protein C11orf87 homolog isoform X1 [Ovis aries]	gi|478506245|ref|XM_004427361.1|	3491	0	PREDICTED: Ceratotherium simum simum chromosome unknown open reading frame, human C11orf87 (LOC101400344), mRNA	Q9BGX9	80.5	6e-15	Uncharacterized protein C11orf87 homolog	.	.	.	.	pfam05805	L6_membrane	L6 membrane protein. This family consists of several eukaryotic L6 membrane proteins. L6, IL-TMP, and TM4SF5 are cell surface proteins predicted to have four transmembrane domains. Previous sequence analysis led to their assignment as members of the tetraspanin superfamily it has now been found that that they are not significantly related to genuine tetraspanins, but instead constitute their own …	.	GO:0016021|integral component of membrane;	.	.	.
gene17734	325.939	412.323	287.412	74.7034	73.6177	69.4824	2.2357	1.93185e-20	2.68063e-16	up	yes	LOC101117955	protein_coding	chrNC_019471.2:23457909-23458929:-	gi|635116499|ref|XP_007981228.1|	140	5e-09	PREDICTED: metallothionein-2-like [Chlorocebus sabaeus]	gi|556764840|ref|XM_005977626.1|	426	0	PREDICTED: Pantholops hodgsonii metallothionein 2A (MT2A), mRNA	P68302	45.1	7e-06	Metallothionein-2	.	.	.	.	pfam00131	Metallothio	Metallothionein.	GO:0071247|cellular response to chromate;GO:0071294|cellular response to zinc ion;GO:0006882|cellular zinc ion homeostasis;GO:0010273|detoxification of copper ion;GO:0045926|negative regulation of growth;GO:0043524|negative regulation of neuron apoptotic process;GO:0007263|nitric oxide mediated signal transduction;	GO:0005737|cytoplasm;GO:0005829|cytosol;GO:0005764|lysosome;GO:0005634|nucleus;GO:0048471|perinuclear region of cytoplasm;	GO:0005507|copper ion binding;GO:0008270|zinc ion binding;	K14739	MT1_2; metallothionein 1/2
gene19686	87.5499	109.176	120.918	14.3267	33.0746	32.1356	1.99527	6.81836e-07	0.000860105	up	yes	WNT11	protein_coding	chrNC_019472.2:53672825-53694377:-	gi|426245165|ref|XP_004016384.1|	1678	0	PREDICTED: protein Wnt-11 [Ovis aries]	gi|594045732|ref|XM_006047272.1|	1804	0	PREDICTED: Bubalus bubalis wingless-type MMTV integration site family, member 11 (WNT11), transcript variant X1, mRNA	O96014	643	0	Protein Wnt-11	.	.	.	.	pfam00110	wnt	wnt family. Wnt genes have been identified in vertebrates and invertebrates but not in plants, unicellular eukaryotes or prokaryotes. In humans, 19 WNT proteins are known. Because of their insolubility little is known about Wnt protein structure, but all have 23 or 24 Cys residues whose spacing is highly conserved. Signal transduction by Wnt proteins (including the Wnt/beta-catenin, the Wnt/Ca++,…	GO:0030325|adrenal gland development;GO:0048844|artery morphogenesis;GO:0070830|bicellular tight junction assembly;GO:0030282|bone mineralization;GO:0060070|canonical Wnt signaling pathway;GO:0045165|cell fate commitment;GO:0071300|cellular response to retinoic acid;GO:0060197|cloacal septation;GO:0060028|convergent extension involved in axis elongation;GO:0048706|embryonic skeletal system develo…	GO:0005737|cytoplasm;GO:0005576|extracellular region;GO:0005615|extracellular space;GO:0005578|proteinaceous extracellular matrix;	GO:0005109|frizzled binding;GO:0005096|GTPase activator activity;GO:0030295|protein kinase activator activity;GO:0044212|transcription regulatory region DNA binding;	K01384	WNT11; wingless-type MMTV integration site family, member 11
gene13133	167.716	115.535	307.875	41.9567	70.4169	39.0838	1.96994	1.75335e-06	0.0018715	up	yes	KCNQ3	protein_coding	chrNC_019466.2:21654282-21947569:+	gi|803107559|ref|XP_012039655.1|	4278	0	PREDICTED: potassium voltage-gated channel subfamily KQT member 3 isoform X1, partial [Ovis aries]	gi|548492561|ref|XM_005688937.1|	2031	0	PREDICTED: Capra hircus potassium voltage-gated channel, KQT-like subfamily, member 3 (KCNQ3), mRNA	P58126	1634	0	Potassium voltage-gated channel subfamily KQT member 3	mll3241_1	61.6	1e-09	COG1226	pfam03520	KCNQ_channel	KCNQ voltage-gated potassium channel. This family matches to the C-terminal tail of KCNQ type potassium channels.	GO:0060081|membrane hyperpolarization;	GO:0043194|axon initial segment;GO:0009986|cell surface;GO:0016021|integral component of membrane;GO:0033268|node of Ranvier;GO:0008076|voltage-gated potassium channel complex;	GO:0005251|delayed rectifier potassium channel activity;	K04928	KCNQ3; potassium voltage-gated channel KQT-like subfamily member 3
gene4686	106.537	154.754	290.202	32.7467	74.6846	38.2153	1.92604	1.43442e-05	0.00928325	up	yes	LOC101107259	protein_coding	chrNC_019459.2:235040653-235044253:-	gi|803029005|ref|XP_012005329.1|	582	1e-69	PREDICTED: antizyme inhibitor 2-like isoform X1 [Ovis aries]	gi|556727698|ref|XM_005959534.1|	316	2e-163	PREDICTED: Pantholops hodgsonii uncharacterized LOC102340887 (LOC102340887), mRNA	Q9I8S4	146	1e-38	Antizyme inhibitor 2	SPAC144.04c	140	7e-37	COG0019	pfam02784	Orn_Arg_deC_N	Pyridoxal-dependent decarboxylase, pyridoxal binding domain. These pyridoxal-dependent decarboxylases acting on ornithine, lysine, arginine and related substrates This domain has a TIM barrel fold.	GO:0042177|negative regulation of protein catabolic process;GO:0006596|polyamine biosynthetic process;GO:0043085|positive regulation of catalytic activity;GO:1902269|positive regulation of polyamine transmembrane transport;GO:0015847|putrescine transport;GO:0098629|trans-Golgi network membrane organization;	GO:0030424|axon;GO:0005801|cis-Golgi network;GO:0005737|cytoplasm;GO:0031410|cytoplasmic vesicle;GO:0030425|dendrite;GO:0033116|endoplasmic reticulum-Golgi intermediate compartment membrane;GO:1990005|granular vesicle;GO:0005634|nucleus;GO:0043204|perikaryon;GO:0048471|perinuclear region of cytoplasm;GO:0005802|trans-Golgi network;GO:0030133|transport vesicle;	GO:0003824|catalytic activity;GO:0042978|ornithine decarboxylase activator activity;GO:0015489|putrescine transmembrane transporter activity;	K01581	E4.1.1.17, ODC1, speC, speF; ornithine decarboxylase [EC:4.1.1.17]
gene7784	335.432	146.274	267.879	120.753	56.5469	26.9244	1.8797	8.26847e-05	0.0278625	up	yes	TAC1	protein_coding	chrNC_019461.2:14882952-14891921:+	gi|128485817|ref|NP_001076065.1|	692	3e-87	protachykinin-1 precursor [Ovis aries]	gi|548462089|ref|XM_005678953.1|	1183	0	PREDICTED: Capra hircus tachykinin, precursor 1 (TAC1), transcript variant X1, mRNA	P01289	177	9e-53	Protachykinin-1	.	.	.	.	pfam02202	Tachykinin	Tachykinin family.	GO:0007267|cell-cell signaling;GO:1990090|cellular response to nerve growth factor stimulus;GO:0007268|synaptic transmission;GO:0006954|inflammatory response;GO:0007218|neuropeptide signaling pathway;GO:0007204|positive regulation of cytosolic calcium ion concentration;GO:0048265|response to pain;GO:0019233|sensory perception of pain;GO:0007217|tachykinin receptor signaling pathway;	GO:0030424|axon;GO:0005576|extracellular region;GO:0005615|extracellular space;GO:0043025|neuronal cell body;	GO:0005102|receptor binding;	K05239	TAC1; tachykinin 1
gene10385	67.5083	140.974	104.175	30.7	39.4761	19.1077	1.81601	2.20633e-05	0.011775	up	yes	COL25A1	protein_coding	chrNC_019463.2:16061452-16578068:+	gi|803081576|ref|XP_012034913.1|	1239	6e-146	PREDICTED: collagen alpha-1(XXV) chain isoform X2 [Ovis aries]	gi|594687253|ref|XM_007191010.1|	5434	0	PREDICTED: Balaenoptera acutorostrata scammoni collagen, type XXV, alpha 1 (COL25A1), transcript variant X1, mRNA	Q99MQ5	170	5e-42	Collagen alpha-1(XXV) chain	.	.	.	.	pfam01391	Collagen	Collagen triple helix repeat (20 copies). Members of this family belong to the collagen superfamily. Collagens are generally extracellular structural proteins involved in formation of connective tissue structure. The alignment contains 20 copies of the G-X-Y repeat that forms a triple helix. The first position of the repeat is glycine, the second and third positions can be any residue but are fre…	GO:0060385|axonogenesis involved in innervation;	GO:0005581|collagen trimer;GO:0005576|extracellular region;GO:0005615|extracellular space;GO:0005887|integral component of plasma membrane;	GO:0001540|beta-amyloid binding;GO:0008201|heparin binding;	.	.
gene21967	156.113	75.2569	82.782	31.7234	30.9408	31.2671	1.74068	1.5927e-05	0.00960884	up	yes	MIR410	miRNA	chrNC_019475.2:64562773-64562898:+	.	.	.	.	gi|563318035|ref|NR_107933.1|	126	1e-58	Ovis aries microRNA mir-410 (MIR410), microRNA	.	.	.	.	.	.	.	.	pfam03802	CitX	Apo-citrate lyase phosphoribosyl-dephospho-CoA transferase.	.	.	.	.	.
gene19048	510.532	471.681	336.709	120.753	144.035	132.016	1.73232	6.72552e-14	4.66617e-10	up	yes	SDHD	protein_coding	chrNC_019472.2:21787783-21796688:+	gi|426244525|ref|XP_004016072.1|	828	2e-106	PREDICTED: succinate dehydrogenase [ubiquinone] cytochrome b small subunit, mitochondrial isoform X1 [Ovis aries]	gi|556744064|ref|XM_005967470.1|	1216	0	PREDICTED: Pantholops hodgsonii succinate dehydrogenase [ubiquinone] cytochrome b small subunit, mitochondrial-like (LOC102337506), transcript variant X1, mRNA	Q5G2C6	119	1e-30	Succinate dehydrogenase [ubiquinone] cytochrome b small subunit, mitochondrial	.	.	.	.	pfam05328	CybS	CybS. This family consists of several eukaryotic succinate dehydrogenase [ubiquinone] cytochrome B small subunit, mitochondrial precursor (CybS) proteins. SDHD encodes the small subunit (cybS) of cytochrome b in succinate-ubiquinone oxidoreductase (mitochondrial complex II). Mitochondrial complex II is involved in the Krebs cycle and in the aerobic electron transport chain. It contains four prote…	GO:0006099|tricarboxylic acid cycle;	GO:0016021|integral component of membrane;GO:0005743|mitochondrial inner membrane;GO:0005749|mitochondrial respiratory chain complex II, succinate dehydrogenase complex (ubiquinone);	GO:0020037|heme binding;GO:0046872|metal ion binding;GO:0048039|ubiquinone binding;	K00237	SDHD, SDH4; succinate dehydrogenase (ubiquinone) membrane anchor subunit
gene2705	260.54	79.4968	156.263	57.3067	52.2792	46.0321	1.67435	6.75424e-05	0.0260467	up	yes	LOC101109850	pseudogene	chrNC_019458.2:262660173-262660694:-	gi|432112849|gb|ELK35445.1|	405	1e-55	40S ribosomal protein S24 [Myotis davidii]	gi|548526005|ref|XM_005699248.1|	504	0	PREDICTED: Capra hircus 40S ribosomal protein S24-like (LOC102171217), transcript variant X1, mRNA	Q5RAQ8	80.9	1e-52	40S ribosomal protein S24	SPAC17G6.06	67.8	1e-22	COG2004	pfam01282	Ribosomal_S24e	Ribosomal protein S24e.	GO:0006412|translation;	GO:0005840|ribosome;	GO:0000166|nucleotide binding;GO:0003735|structural constituent of ribosome;	K02974	RP-S24e, RPS24; small subunit ribosomal protein S24e
gene21127	1008.41	833.126	1051.98	139.173	279.534	495.062	1.66123	2.35251e-06	0.00233167	up	yes	SEZ6L	protein_coding	chrNC_019474.2:65695000-65762617:+	gi|803215084|ref|XP_011967917.1|	4542	0	PREDICTED: seizure 6-like protein isoform X2 [Ovis aries musimon]	gi|548502124|ref|XM_005691699.1|	2436	0	PREDICTED: Capra hircus seizure related 6 homolog (mouse)-like (SEZ6L), partial mRNA	Q9BYH1	1554	0	Seizure 6-like protein	.	.	.	.	pfam00431	CUB	CUB domain.	GO:0008344|adult locomotory behavior;GO:0021680|cerebellar Purkinje cell layer development;GO:0090036|regulation of protein kinase C signaling;GO:0060074|synapse maturation;	GO:0005789|endoplasmic reticulum membrane;GO:0016021|integral component of membrane;GO:0043025|neuronal cell body;	.	.	.
gene21726	352.309	102.816	343.22	103.357	62.9484	100.749	1.5791	0.000209519	0.0493858	up	yes	INSM2	protein_coding	chrNC_019475.2:44610415-44614762:+	gi|803252509|ref|XP_011986197.1|	2030	0	PREDICTED: insulinoma-associated protein 2 isoform X2 [Ovis aries musimon]	gi|556754942|ref|XM_005972771.1|	1353	0	PREDICTED: Pantholops hodgsonii insulinoma-associated 2 (INSM2), mRNA	Q96T92	647	0	Insulinoma-associated protein 2	.	.	.	.	pfam00096	zf-C2H2	Zinc finger, C2H2 type. The C2H2 zinc finger is the classical zinc finger domain. The two conserved cysteines and histidines co-ordinate a zinc ion. The following pattern describes the zinc finger. #-X-C-X(1-5)-C-X3-#-X5-#-X2-H-X(3-6)-[H/C] Where X can be any amino acid, and numbers in brackets indicate the number of residues. The positions marked # are those that are important for the stable fol…	GO:0006355|regulation of transcription, DNA-templated;GO:0006351|transcription, DNA-templated;	GO:0005737|cytoplasm;GO:0005634|nucleus;	GO:0003677|DNA binding;GO:0046872|metal ion binding;	.	.
gene25057	4342.69	2683.81	2136.52	915.884	1230.16	1076.11	1.50773	1.92132e-09	4.44337e-06	up	yes	CALY	protein_coding	chrNC_019479.2:50717600-50727527:+	gi|426253269|ref|XP_004020321.1|	1097	1e-148	PREDICTED: neuron-specific vesicular protein calcyon [Ovis aries]	gi|594095525|ref|XM_006070983.1|	736	0	PREDICTED: Bubalus bubalis calcyon neuron-specific vesicular protein (CALY), transcript variant X1, mRNA	P58821	265	2e-86	Neuron-specific vesicular protein calcyon	.	.	.	.	pfam06387	Calcyon	D1 dopamine receptor-interacting protein (calcyon). This family consists of several D1 dopamine receptor-interacting (calcyon) proteins. D1/D5 dopamine receptors in the basal ganglia, hippocampus, and cerebral cortex modulate motor, reward, and cognitive behaviour. D1-like dopamine receptors likely modulate neocortical and hippocampal neuronal excitability and synaptic function via Ca(2+) as well…	GO:0048268|clathrin coat assembly;GO:0007212|dopamine receptor signaling pathway;GO:0006897|endocytosis;GO:0045807|positive regulation of endocytosis;	GO:0031410|cytoplasmic vesicle;GO:0030659|cytoplasmic vesicle membrane;GO:0005887|integral component of plasma membrane;	GO:0032051|clathrin light chain binding;GO:0050780|dopamine receptor binding;GO:0032403|protein complex binding;	K15493	CALY; neuron-specific vesicular protein calcyon
gene21936	927.185	362.505	490.181	260.95	274.199	195.419	1.2854	7.3178e-05	0.0260467	up	yes	MIR495	miRNA	chrNC_019475.2:64532840-64532965:+	.	.	.	.	gi|563319546|ref|NR_107902.1|	126	1e-58	Ovis aries microRNA mir-495 (MIR495), microRNA	.	.	.	.	.	.	.	.	pfam15362	Enamelin	Enamelin. ENAMELIN is involved in the mineralisation and structural organisation of enamel. It is necessary for the extension of enamel during the secretory stage of dental enamel formation. The proteins are expressed in teeth, particularly in odontoblasts, ameloblasts and cementoblasts.	.	.	.	.	.
gene7332	279.527	535.278	410.189	166.804	212.318	125.068	1.28301	1.28659e-05	0.00892637	up	yes	LOC105612575	protein_coding	chrNC_019460.2:206306833-206343215:+	gi|803319054|ref|XP_012017743.1|	5601	0	PREDICTED: scavenger receptor cysteine-rich type 1 protein M130 [Ovis aries musimon]	gi|548468132|ref|XM_005680911.1|	3326	0	PREDICTED: Capra hircus scavenger receptor cysteine-rich type 1 protein M130-like (LOC102183943), mRNA	P85521	2043	0	Scavenger receptor cysteine-rich type 1 protein M130	.	.	.	.	pfam00530	SRCR	Scavenger receptor cysteine-rich domain. These domains are disulphide rich extracellular domains. These domains are found in several extracellular receptors and may be involved in protein-protein interactions.	GO:0006953|acute-phase response;	GO:0005576|extracellular region;GO:0016021|integral component of membrane;GO:0005886|plasma membrane;	GO:0005044|scavenger receptor activity;	K06545	CD163; CD163 antigen
gene19244	3317.4	2961.52	3608.92	1813.35	1326.18	1487.79	1.09556	3.48052e-11	9.65915e-08	up	yes	SPON1	protein_coding	chrNC_019472.2:37958485-38269191:-	gi|584057446|ref|XP_006773253.1|	3905	0	PREDICTED: spondin-1 [Myotis davidii]	gi|548495179|ref|XM_005689660.1|	3631	0	PREDICTED: Capra hircus spondin 1, extracellular matrix protein (SPON1), mRNA	Q9GLX9	1498	0	Spondin-1	.	.	.	.	pfam06468	Spond_N	Spondin_N. This conserved region is found at the in the N-terminal half of several Spondin proteins. Spondins are involved in patterning axonal growth trajectory through either inhibiting or promoting adhesion of embryonic nerve cells.	GO:0007155|cell adhesion;	GO:0005615|extracellular space;GO:0005578|proteinaceous extracellular matrix;	GO:0046872|metal ion binding;	.	.
gene12182	170.881	164.293	236.254	83.9134	103.492	85.9844	1.06662	6.84913e-05	0.0260467	up	yes	PGF	protein_coding	chrNC_019464.2:83055001-83068244:-	gi|803096422|ref|XP_012037445.1|	629	8e-76	PREDICTED: placenta growth factor isoform X1 [Ovis aries]	gi|556716904|ref|XM_005954309.1|	1392	0	PREDICTED: Pantholops hodgsonii placental growth factor (PGF), mRNA	Q9XS47	199	3e-59	Placenta growth factor	.	.	.	.	pfam00341	PDGF	PDGF/VEGF domain.	GO:0001525|angiogenesis;GO:0001658|branching involved in ureteric bud morphogenesis;GO:0030154|cell differentiation;GO:0050930|induction of positive chemotaxis;GO:0045766|positive regulation of angiogenesis;GO:0051781|positive regulation of cell division;GO:0008284|positive regulation of cell proliferation;GO:0001938|positive regulation of endothelial cell proliferation;GO:0060754|positive regula…	GO:0005615|extracellular space;GO:0016020|membrane;	GO:0008083|growth factor activity;GO:0005172|vascular endothelial growth factor receptor binding;	K16859	PGF; placenta growth factor
gene8281	179.319	446.242	300.434	724.521	740.444	542.831	-1.11629	0.000198719	0.0493858	down	yes	GRM8	protein_coding	chrNC_019461.2:90672338-91563424:-	gi|329663558|ref|NP_001193046.1|	4685	0	metabotropic glutamate receptor 8 [Bos taurus]	gi|548463836|ref|XM_005679424.1|	3502	0	PREDICTED: Capra hircus glutamate receptor, metabotropic 8 (GRM8), transcript variant X1, mRNA	O00222	1795	0	Metabotropic glutamate receptor 8	.	.	.	.	pfam00003	7tm_3	7 transmembrane sweet-taste receptor of 3 GCPR. This is a domain of seven transmembrane regions that forms the C-terminus of some subclass 3 G-coupled-protein receptors. It is often associated with a downstream cysteine-rich linker domain, NCD3G pfam07562, which is the human sweet-taste receptor, and the N-terminal domain, ANF_receptor pfam01094. The seven TM regions assemble in such a way as to …	GO:0007196|adenylate cyclase-inhibiting G-protein coupled glutamate receptor signaling pathway;GO:0030818|negative regulation of cAMP biosynthetic process;GO:0051966|regulation of synaptic transmission, glutamatergic;GO:0007608|sensory perception of smell;GO:0007601|visual perception;	GO:0005887|integral component of plasma membrane;GO:0005886|plasma membrane;GO:0042734|presynaptic membrane;	GO:0004930|G-protein coupled receptor activity;GO:0008066|glutamate receptor activity;GO:0001642|group III metabotropic glutamate receptor activity;	K04608	GRM6_7_8; metabotropic glutamate receptor 6/7/8
gene12012	122.359	241.67	199.049	436.964	372.356	478.56	-1.19383	7.37164e-06	0.00568272	down	yes	C7H14orf39	protein_coding	chrNC_019464.2:69502230-69553842:-	gi|803095731|ref|XP_012037166.1|	2870	0	PREDICTED: protein SIX6OS1 isoform X3 [Ovis aries]	gi|548483801|ref|XM_005685939.1|	1710	0	PREDICTED: Capra hircus chromosome 10 open reading frame, human C14orf39 (C10H14orf39), mRNA	Q8N1H7	816	0	Protein SIX6OS1	.	.	.	.	pfam10920	DUF2705	Protein of unknown function (DUF2705). This bacterial family of proteins has no known function.	GO:0007275|multicellular organismal development;GO:0051090|regulation of sequence-specific DNA binding transcription factor activity;	.	.	.	.
gene7788	122.359	277.709	119.057	362.26	472.647	373.468	-1.22008	0.00021822	0.0493858	down	yes	COL28A1	protein_coding	chrNC_019461.2:15302077-15485087:-	gi|426228303|ref|XP_004008252.1|	2168	0	PREDICTED: collagen alpha-1(XXVIII) chain isoform X1 [Ovis aries]	gi|548462105|ref|XM_005678961.1|	3696	0	PREDICTED: Capra hircus collagen, type XXVIII, alpha 1 (COL28A1), mRNA	Q2UY09	25	3e-21	Collagen alpha-1(XXVIII) chain	.	.	.	.	pfam00092	VWA	von Willebrand factor type A domain.	GO:0007155|cell adhesion;	GO:0005604|basement membrane;GO:0005581|collagen trimer;GO:0005788|endoplasmic reticulum lumen;GO:0005576|extracellular region;	GO:0004867|serine-type endopeptidase inhibitor activity;	.	.
gene6581	101.263	271.349	156.263	469.711	533.461	320.487	-1.32339	0.000112749	0.0355568	down	yes	BEST3	protein_coding	chrNC_019460.2:149614168-149668819:+	gi|803046067|ref|XP_004006516.2|	3979	0	PREDICTED: bestrophin-3 isoform X2 [Ovis aries]	gi|594069067|ref|XM_006058386.1|	4718	0	PREDICTED: Bubalus bubalis bestrophin 3 (BEST3), transcript variant X2, mRNA	Q6H1V1	70.9	9e-11	Bestrophin-3	.	.	.	.	pfam01062	Bestrophin	Bestrophin, RFP-TM, chloride channel. Bestrophin is a 68-kDa basolateral plasma membrane protein expressed in retinal pigment epithelial cells (RPE). It is encoded by the VMD2 gene, which is mutated in Best macular dystrophy, a disease characterized by a depressed light peak in the electrooculogram. VMD2 encodes a 585-amino acid protein with an approximate mass of 68 kDa which has been designated…	GO:0015698|inorganic anion transport;GO:0043271|negative regulation of ion transport;	GO:0034707|chloride channel complex;GO:0005887|integral component of plasma membrane;	GO:0005254|chloride channel activity;	K13880	BEST3, VMD2L3; bestrophin-3
gene27736	239.444	131.435	61.3889	492.224	311.541	448.161	-1.53642	0.000118935	0.0358771	down	yes	NAP1L2	protein_coding	chrNC_019484.2:62229415-62232257:-	gi|426257246|ref|XP_004023529.1|	1757	0	PREDICTED: LOW QUALITY PROTEIN: nucleosome assembly protein 1-like 2 [Ovis aries]	gi|602707993|ref|XM_007464201.1|	1672	0	PREDICTED: Lipotes vexillifer nucleosome assembly protein 1-like 2-like (LOC103083244), mRNA	Q9ULW6	531	7e-178	Nucleosome assembly protein 1-like 2	.	.	.	.	pfam00956	NAP	Nucleosome assembly protein (NAP). NAP proteins are involved in moving histones into the nucleus, nucleosome assembly and chromatin fluidity. They affect the transcription of many genes.	GO:0006334|nucleosome assembly;GO:0071442|positive regulation of histone H3-K14 acetylation;GO:2000617|positive regulation of histone H3-K9 acetylation;GO:0045666|positive regulation of neuron differentiation;GO:2000035|regulation of stem cell division;	GO:0005634|nucleus;	GO:0003682|chromatin binding;	K11280	NAP1L2, BPX; nucleosome assembly protein 1-like 2
gene26755	126.578	80.5567	78.1313	105.403	597.477	284.009	-1.79071	0.000223061	0.0493858	down	yes	LDB3	protein_coding	chrNC_019482.2:40792379-40853422:+	gi|803199283|ref|XP_004021585.2|	2885	0	PREDICTED: LIM domain-binding protein 3 isoform X1 [Ovis aries]	gi|594086320|ref|XM_006066609.1|	4036	0	PREDICTED: Bubalus bubalis LIM domain binding 3 (LDB3), transcript variant X3, mRNA	Q9JKS4	330	1e-95	LIM domain-binding protein 3	.	.	.	.	pfam00595	PDZ	PDZ domain (Also known as DHR or GLGF). PDZ domains are found in diverse signaling proteins.	GO:0045214|sarcomere organization;	GO:0005856|cytoskeleton;GO:0048471|perinuclear region of cytoplasm;GO:0031143|pseudopodium;GO:0030018|Z disc;	GO:0008092|cytoskeletal protein binding;GO:0051371|muscle alpha-actinin binding;GO:0005080|protein kinase C binding;GO:0008270|zinc ion binding;	.	.
gene20465	13.7126	57.2377	42.7862	215.924	115.228	94.6697	-1.90278	0.000140733	0.0400731	down	yes	CDH12	protein_coding	chrNC_019473.2:50234223-51432372:+	gi|426246690|ref|XP_004017125.1|	3924	0	PREDICTED: cadherin-12 isoform X1 [Ovis aries]	gi|556745124|ref|XM_005967987.1|	3418	0	PREDICTED: Pantholops hodgsonii cadherin 12, type 2 (N-cadherin 2) (CDH12), transcript variant X1, mRNA	P55289	1483	0	Cadherin-12	.	.	.	.	pfam01049	Cadherin_C	Cadherin cytoplasmic region. Cadherins are vital in cell-cell adhesion during tissue differentiation. Cadherins are linked to the cytoskeleton by catenins. Catenins bind to the cytoplasmic tail of the cadherin. Cadherins cluster to form foci of homophilic binding units. A key determinant to the strength of the binding that it is mediated by cadherins is the juxtamembrane region of the cadherin. T…	GO:0034332|adherens junction organization;GO:0007156|homophilic cell adhesion via plasma membrane adhesion molecules;	GO:0016021|integral component of membrane;GO:0005886|plasma membrane;	GO:0005509|calcium ion binding;	K06804	CDH12; cadherin 12, type 2, N-cadherin 2
gene3842	687.741	1122.49	2227.67	5758.3	4373.32	6514.84	-2.0434	7.82218e-05	0.0271351	down	yes	COL5A2	protein_coding	chrNC_019459.2:119061694-119210543:+	gi|548453034|ref|XP_005675925.1|	2061	0	PREDICTED: collagen alpha-2(V) chain [Capra hircus]	gi|548453033|ref|XM_005675868.1|	6217	0	PREDICTED: Capra hircus collagen, type V, alpha 2 (COL5A2), mRNA	P05997	62.4	6e-08	Collagen alpha-2(V) chain	.	.	.	.	pfam01410	COLFI	Fibrillar collagen C-terminal domain. Found at C-termini of fibrillar collagens: Ephydatia muelleri procollagen EMF1 alpha, vertebrate collagens alpha(1)III, alpha(1)II, alpha(2)V etc.	GO:0071230|cellular response to amino acid stimulus;GO:0030574|collagen catabolic process;GO:0030199|collagen fibril organization;GO:0030198|extracellular matrix organization;GO:0048592|eye morphogenesis;GO:1903225|negative regulation of endodermal cell differentiation;GO:0001503|ossification;GO:0001501|skeletal system development;GO:0043588|skin development;	GO:0005588|collagen type V trimer;GO:0005788|endoplasmic reticulum lumen;GO:0031012|extracellular matrix;GO:0005576|extracellular region;	GO:0005201|extracellular matrix structural constituent;GO:0046872|metal ion binding;	.	.
gene26623	12.6578	20.1392	54.878	62.4234	137.633	165.021	-2.05106	0.000197773	0.0493858	down	yes	ADAMTS14	protein_coding	chrNC_019482.2:26542590-26644585:+	gi|803199654|ref|XP_011961008.1|	6146	0	PREDICTED: A disintegrin and metalloproteinase with thrombospondin motifs 14 isoform X1 [Ovis aries]	gi|594053883|ref|XM_006051156.1|	2795	0	PREDICTED: Bubalus bubalis ADAM metallopeptidase with thrombospondin type 1 motif, 14 (ADAMTS14), transcript variant X6, mRNA	Q8WXS8	1920	0	A disintegrin and metalloproteinase with thrombospondin motifs 14	.	.	.	.	pfam05986	ADAM_spacer1	ADAM-TS Spacer 1. This family represents the Spacer-1 region from the ADAM-TS family of metalloproteinases.	GO:0030574|collagen catabolic process;GO:0030199|collagen fibril organization;	GO:0005576|extracellular region;GO:0005578|proteinaceous extracellular matrix;	GO:0004222|metalloendopeptidase activity;GO:0008270|zinc ion binding;	K08628	ADAMTS14; a disintegrin and metalloproteinase with thrombospondin motifs 14 [EC:3.4.24.-]
gene5550	45.3572	52.9978	34.415	195.457	353.151	183.26	-2.46446	1.23808e-12	5.72655e-09	down	yes	LOC101113219	protein_coding	chrNC_019460.2:42944753-42945271:-	gi|281350307|gb|EFB25891.1|	793	2e-105	hypothetical protein PANDA_004337, partial [Ailuropoda melanoleuca]	gi|556727448|ref|XM_005959413.1|	504	0	PREDICTED: Pantholops hodgsonii uncharacterized LOC102325901 (LOC102325901), mRNA	P62268	291	8e-100	40S ribosomal protein S23	YPR132w	231	7e-77	COG0048	pfam00164	Ribosom_S12_S23	Ribosomal protein S12/S23. This protein is known as S12 in bacteria and archaea and S23 in eukaryotes.	GO:0006412|translation;	GO:0022627|cytosolic small ribosomal subunit;GO:0005840|ribosome;GO:0015935|small ribosomal subunit;	GO:0003735|structural constituent of ribosome;GO:0045182|translation regulator activity;	K02973	RP-S23e, RPS23; small subunit ribosomal protein S23e
gene1623	0	3.17987	12.0918	81.8668	85.3538	46.0321	-3.76841	2.62267e-07	0.000404358	down	yes	LOC101109936	protein_coding	chrNC_019458.2:116570656-116595296:+	gi|802996118|ref|XP_012040911.1|	2294	0	PREDICTED: dimethylaniline monooxygenase [N-oxide-forming] 5-like [Ovis aries]	gi|194036826|ref|XM_001924642.1|	779	0	PREDICTED: Sus scrofa dimethylaniline monooxygenase [N-oxide-forming] 5-like (LOC100151788), mRNA	Q8K4C0	492	6e-160	Dimethylaniline monooxygenase [N-oxide-forming] 5	CC0774	126	1e-29	COG2072	pfam00743	FMO-like	Flavin-binding monooxygenase-like. This family includes FMO proteins, cyclohexanone mono-oxygenase and a number of different mono-oxygenases.	GO:0017144|drug metabolic process;	GO:0005789|endoplasmic reticulum membrane;GO:0016021|integral component of membrane;GO:0031090|organelle membrane;	GO:0050660|flavin adenine dinucleotide binding;GO:0004499|N,N-dimethylaniline monooxygenase activity;GO:0050661|NADP binding;	K00485	FMO; dimethylaniline monooxygenase (N-oxide forming) [EC:1.14.13.8]
gene16638	2.10964	11.6595	10.2315	48.0967	346.75	78.1677	-4.29507	3.93203e-09	7.79441e-06	down	yes	GAD2	protein_coding	chrNC_019470.2:25676241-25737629:+	gi|426240793|ref|XP_004014278.1|	3061	0	PREDICTED: glutamate decarboxylase 2 [Ovis aries]	gi|594069039|ref|XM_006058373.1|	2083	0	PREDICTED: Bubalus bubalis glutamate decarboxylase 2 (pancreatic islets and brain, 65kDa) (GAD2), mRNA	P48321	1155	0	Glutamate decarboxylase 2	VC1149	179	2e-47	COG0076	pfam00282	Pyridoxal_deC	Pyridoxal-dependent decarboxylase conserved domain.	GO:0019752|carboxylic acid metabolic process;GO:0042136|neurotransmitter biosynthetic process;	GO:0030424|axon;GO:0030054|cell junction;GO:0016023|cytoplasmic membrane-bounded vesicle;GO:0005829|cytosol;GO:0000139|Golgi membrane;GO:0042734|presynaptic membrane;	GO:0004351|glutamate decarboxylase activity;GO:0030170|pyridoxal phosphate binding;	K01580	E4.1.1.15, gadB, gadA, GAD; glutamate decarboxylase [EC:4.1.1.15]

## Sheet: DELs in BB_F vs. WW_F
Table S2 DELs in BB_F vs. WW_F
Gene	BB_F_P1_count	BB_F_P2_count	BB_F_P3_count	WW_F_P1_count	WW_F_P2_count	WW_F_P3_count	Log2FoldChange	pval	padj	Up/Down	Significant	GeneName	Biotype	Position
gene7793	89.085	69.3621	76.7872	21.9445	32.4888	15.4917	1.75198	1.82185e-05	0.027337	up	yes	LOC106991123	lncRNA	chrNC_019461.2:15925884-15933958:+
gene7060	22.2712	13.2118	18.3242	55.3837	71.4755	61.9668	-1.814	2.04848e-05	0.027337	down	yes	LOC105611931	lncRNA	chrNC_019460.2:182677380-182678514:-
MSTRG.102272	51.5244	132.32	4.07221	2.08659	3.52417	4.52594	4.19995	1.41202e-05	0.00727189	up	yes	--	linc	chrNC_019470.2:10004509-10020361:-
MSTRG.125392	972.83	350.322	825.03	32.3421	101.32	97.7604	3.2111	4.94628e-12	9.34022e-09	up	yes	--	linc	chrNC_019474.2:65634940-65648893:+
MSTRG.125394	96.915	45.5527	114.836	6.25976	13.2156	9.95708	3.11985	2.65765e-08	3.01112e-05	up	yes	--	linc	chrNC_019474.2:65650268-65652112:+
MSTRG.5991	17.1748	22.7763	60.2687	5.21646	3.52416	4.52594	2.93462	0.000206035	0.0489842	up	yes	--	linc	chrNC_019458.2:90354101-90361484:-
MSTRG.128283	29.4425	27.1147	26.8766	2.08659	4.40521	5.43113	2.79032	0.000207523	0.0489842	up	yes	--	linc	chrNC_019475.2:31659159-31660513:+
MSTRG.76385	98.1418	392.621	273.652	16.6927	41.4089	55.2165	2.75039	2.67901e-07	0.000189708	up	yes	--	linc	chrNC_019465.2:8906726-8943917:-
MSTRG.125388	235.54	100.867	234.559	11.4762	46.6952	30.7764	2.67508	2.06818e-07	0.000167374	up	yes	--	linc	chrNC_019474.2:65613527-65618258:+
MSTRG.83276	321.414	215.833	381.159	43.8183	66.0781	50.6906	2.51408	9.343e-13	2.6464e-09	up	yes	--	linc	chrNC_019466.2:21951292-21953221:+
MSTRG.85177	34.3496	31.4531	34.2066	4.17317	5.28625	8.1467	2.49843	0.000167888	0.0432313	up	yes	--	linc	chrNC_019466.2:58807314-58856965:+
MSTRG.55771	38.0299	182.211	141.713	39.6451	11.4535	21.7245	2.32262	0.000139238	0.039863	up	yes	--	linc	chrNC_019462.2:16363270-16377020:-
MSTRG.55318	100.595	99.7821	162.888	22.9524	23.7881	28.0608	2.2828	4.06514e-08	3.83817e-05	up	yes	--	linc	chrNC_019462.2:11984183-11986796:+
MSTRG.6859	62.5654	178.957	146.6	11.4762	50.2194	25.3453	2.15174	0.000134953	0.039863	up	yes	--	linc	chrNC_019458.2:102415066-102422846:-
MSTRG.117676	41.7103	123.643	55.3821	13.5628	18.5019	19.009	2.10796	0.000140734	0.039863	up	yes	--	linc	chrNC_019472.2:78481170-78485731:+
MSTRG.81618	78.5134	97.6129	47.2376	26.0823	14.9777	14.483	2.01124	7.83002e-05	0.029826	up	yes	--	linc	chrNC_019465.2:83536742-83547187:-
MSTRG.46282	143.532	226.679	197.095	508.084	353.298	414.576	-1.16712	0.000108285	0.0383397	down	yes	--	linc	chrNC_019460.2:211089459-211144730:+
MSTRG.71221	74.8331	87.8516	114.022	229.524	344.487	212.719	-1.5027	1.10536e-05	0.00626186	down	yes	--	linc	chrNC_019464.2:30011030-30020214:-
MSTRG.71216	62.5654	78.0903	142.527	274.386	318.056	222.676	-1.51643	5.78455e-05	0.0252073	down	yes	--	linc	chrNC_019464.2:29907651-30003525:-
MSTRG.71208	518.925	758.127	1014.79	1523.21	2788.5	2511.9	-1.57312	2.52933e-06	0.00159207	down	yes	--	linc	chrNC_019464.2:30281172-30569466:-
MSTRG.71240	46.6173	78.0903	107.506	194.053	336.558	193.71	-1.63363	5.11918e-05	0.0241668	down	yes	--	linc	chrNC_019464.2:30400198-30411189:-
MSTRG.71243	58.8851	88.9362	143.342	217.005	490.74	245.306	-1.70478	7.89744e-05	0.029826	down	yes	--	linc	chrNC_019464.2:30525724-30534924:-
MSTRG.68609	36.8032	27.1147	30.9488	97.0262	173.565	63.3632	-1.81905	0.000126819	0.039863	down	yes	--	antisense	chrNC_019464.2:876158-877860:+
MSTRG.71215	13.4945	20.6072	40.7221	95.9829	104.844	74.2255	-1.85433	0.000165912	0.0432313	down	yes	--	linc	chrNC_019464.2:29862028-29865930:-
MSTRG.55861	268.663	227.763	291.57	1404.27	852.848	1491.75	-2.24928	3.23481e-14	1.83252e-10	down	yes	--	linc	chrNC_019462.2:16987989-16994238:-
MSTRG.81824	52.7512	11.9305	17.1033	416.274	123.346	372.033	-3.49485	6.40521e-10	9.07138e-07	down	yes	--	linc	chrNC_019465.2:88605603-88610913:-

## Sheet: DEGs in BB_L vs. WW_L
Table S2 DEGs in BB_L vs. WW_L
Gene	BB_L_P1_count	BB_L_P2_count	BB_L_P3_count	WW_L_P1_count	WW_L_P2_count	WW_L_P3_count	Log2FoldChange	pval	padj	Up/Down	Significant	GeneName	Biotype	Position	NR:Seq-id	NR:Score	NR:Evalue	NR:Description	NT:Seq-id	NT:Score	NT:Evalue	NT:Description	Uniprot:UniProtKB-AC	Uniprot:Score	Uniprot:Evalue	Uniprot:Description	COG:gene	COG:Score	COG:Eval	COG:num	Pfam:pfam_ID	Pfam:pfam_Name	Pfam:pfam_Description	GO:biological_process	GO:cellular_component	GO:molecular_function	KEGG:KO	KEGG:Description
gene28725	30.1984	72.7931	239.319	9.46758	17.1518	8.12954	3.29573	7.04159e-08	0.000570862	up	yes	LOC106990161	protein_coding	chrNW_014640599.1:15744-22709:-	gi|803205478|ref|XP_011963400.1|	620	4e-70	PREDICTED: LOW QUALITY PROTEIN: ninein-like protein isoform X1 [Ovis aries]	gi|548489755|ref|XM_005688022.1|	202	9e-100	PREDICTED: Capra hircus ninein-like (NINL), mRNA	Q9Y2I6	134	1e-31	Ninein-like protein	.	.	.	.	pfam11169	DUF2956	Protein of unknown function (DUF2956). This family of proteins with unknown function appears to be restricted to Gammaproteobacteria.	GO:0000086|G2/M transition of mitotic cell cycle;GO:0000226|microtubule cytoskeleton organization;	GO:0005856|cytoskeleton;GO:0005829|cytosol;GO:0005874|microtubule;GO:0005815|microtubule organizing center;	GO:0005509|calcium ion binding;	K16477	NINL, NLP; ninein-like protein
gene9035	149.831	150.08	87.5999	5.68055	38.115	45.2931	2.12979	1.58125e-05	0.0211132	up	yes	LOC101103644	protein_coding	chrNC_019462.2:11057974-11175248:-	gi|803072701|ref|XP_012033232.1|	25332	0	PREDICTED: mucin-16 isoform X1 [Ovis aries]	gi|548472211|ref|XM_005682328.1|	6297	0	PREDICTED: Capra hircus mucin-16-like (LOC102173176), mRNA	Q8WXI7	78.6	3e-12	Mucin-16	.	.	.	.	pfam05109	Herpes_BLLF1	Herpes virus major outer envelope glycoprotein (BLLF1). This family consists of the BLLF1 viral late glycoprotein, also termed gp350/220. It is the most abundantly expressed glycoprotein in the viral envelope of the Herpesviruses and is the major antigen responsible for stimulating the production of neutralizing antibodies in vivo.	GO:0007155|cell adhesion;GO:0016266|O-glycan processing;	GO:0070062|extracellular exosome;GO:0005615|extracellular space;GO:0019898|extrinsic component of membrane;GO:0005796|Golgi lumen;GO:0016021|integral component of membrane;GO:0005886|plasma membrane;GO:0031982|vesicle;	.	.	.
gene24852	84.7878	85.3746	114.693	22.7222	31.4449	22.0659	1.89909	4.50996e-07	0.00243748	up	yes	SORCS1	protein_coding	chrNC_019479.2:26311470-26898289:-	gi|426253077|ref|XP_004020227.1|	6081	0	PREDICTED: VPS10 domain-containing receptor SorCS1 isoform X3 [Ovis aries]	gi|594101608|ref|XM_006073827.1|	5607	0	PREDICTED: Bubalus bubalis sortilin-related VPS10 domain containing receptor 1 (SORCS1), mRNA	Q8WY21	2099	0	VPS10 domain-containing receptor SorCS1	.	.	.	.	pfam00801	PKD	PKD domain. This domain was first identified in the Polycystic kidney disease protein PKD1. This domain has been predicted to contain an Ig-like fold.	GO:0007218|neuropeptide signaling pathway;	GO:0016021|integral component of membrane;GO:0016020|membrane;	GO:0008188|neuropeptide receptor activity;	.	.
gene28726	90.5952	94.3614	159.847	29.3495	39.0679	47.6159	1.57952	1.69281e-05	0.0211132	up	yes	LOC105605855	protein_coding	chrNW_014640599.1:23283-43003:-	gi|803205478|ref|XP_011963400.1|	603	2e-65	PREDICTED: LOW QUALITY PROTEIN: ninein-like protein isoform X1 [Ovis aries]	gi|594030443|ref|XM_006040079.1|	485	0	PREDICTED: Bubalus bubalis ninein-like protein-like (LOC102396582), transcript variant X2, mRNA	Q9Y2I6	33.1	3e-43	Ninein-like protein	.	.	.	.	pfam13499	EF-hand_7	EF-hand domain pair.	GO:0000086|G2/M transition of mitotic cell cycle;GO:0000226|microtubule cytoskeleton organization;	GO:0005856|cytoskeleton;GO:0005829|cytosol;GO:0005874|microtubule;GO:0005815|microtubule organizing center;	GO:0005509|calcium ion binding;	K16477	NINL, NLP; ninein-like protein
gene4010	229.972	165.357	167.072	57.7523	64.7955	88.2635	1.41867	7.40785e-07	0.00294286	up	yes	LRP2	protein_coding	chrNC_019459.2:138984088-139167294:+	gi|803019312|ref|XP_011990035.1|	23962	0	PREDICTED: low-density lipoprotein receptor-related protein 2 isoform X3 [Ovis aries]	gi|548454226|ref|XM_005676232.1|	14698	0	PREDICTED: Capra hircus low density lipoprotein receptor-related protein 2 (LRP2), mRNA	P98164	291	7e-77	Low-density lipoprotein receptor-related protein 2	.	.	.	.	pfam00057	Ldl_recept_a	Low-density lipoprotein receptor domain class A.	GO:0035904|aorta development;GO:0008283|cell proliferation;GO:0060976|coronary vasculature development;GO:0006897|endocytosis;GO:0030900|forebrain development;GO:0006629|lipid metabolic process;GO:0006486|protein glycosylation;GO:0006898|receptor-mediated endocytosis;GO:0001523|retinoid metabolic process;GO:0003281|ventricular septum development;GO:0042359|vitamin D metabolic process;	GO:0016324|apical plasma membrane;GO:0031526|brush border membrane;GO:0005905|coated pit;GO:0030139|endocytic vesicle;GO:0005783|endoplasmic reticulum;GO:0005768|endosome;GO:0070062|extracellular exosome;GO:0005794|Golgi apparatus;GO:0016021|integral component of membrane;GO:0005765|lysosomal membrane;GO:0005764|lysosome;GO:0005886|plasma membrane;GO:0043235|receptor complex;	GO:0005509|calcium ion binding;GO:0042954|lipoprotein transporter activity;GO:0005041|low-density lipoprotein receptor activity;	K06233	LRP2; low density lipoprotein-related protein 2
gene10222	1066.24	1146.72	2079.82	646.636	620.322	701.463	1.12573	9.07506e-07	0.00294286	up	yes	PCSK1	protein_coding	chrNC_019462.2:92996990-93049213:-	gi|426230138|ref|XP_004009137.1|	3875	0	PREDICTED: neuroendocrine convertase 1 [Ovis aries]	gi|548475979|ref|XM_005683449.1|	4507	0	PREDICTED: Capra hircus proprotein convertase subtilisin/kexin type 1 (PCSK1), mRNA	Q9GLR1	1464	0	Neuroendocrine convertase 1	YNL238w_1	295	5e-86	COG1404	pfam00082	Peptidase_S8	Subtilase family. Subtilases are a family of serine proteases. They appear to have independently and convergently evolved an Asp/Ser/His catalytic triad, like that found in the trypsin serine proteases (see pfam00089). Structure is an alpha/beta fold containing a 7-stranded parallel beta sheet, order 2314567.	GO:0016485|protein processing;	GO:0005615|extracellular space;GO:0030133|transport vesicle;	GO:0004252|serine-type endopeptidase activity;	K01359	PCSK1; proprotein convertase subtilisin/kexin type 1 [EC:3.4.21.93]
gene24713	282.239	253.428	360.334	143.907	162.942	118.459	1.07284	6.00788e-06	0.0121765	up	yes	SLIT1	protein_coding	chrNC_019479.2:17484909-17648246:-	gi|803193813|ref|XP_011958568.1|	7680	0	PREDICTED: LOW QUALITY PROTEIN: slit homolog 1 protein isoform X1 [Ovis aries]	gi|556778807|ref|XM_005984404.1|	4351	0	PREDICTED: Pantholops hodgsonii slit homolog 1 (Drosophila) (SLIT1), mRNA	O75093	2767	0	Slit homolog 1 protein	SPy1798	58.5	2e-07	COG4886	pfam02210	Laminin_G_2	Laminin G domain. This family includes the Thrombospondin N-terminal-like domain, a Laminin G subfamily.	GO:0048846|axon extension involved in axon guidance;GO:0007411|axon guidance;GO:0033563|dorsal/ventral axon guidance;GO:0040023|establishment of nucleus localization;GO:0048853|forebrain morphogenesis;GO:0008045|motor neuron axon guidance;GO:0050919|negative chemotaxis;GO:0051964|negative regulation of synapse assembly;GO:0050770|regulation of axonogenesis;GO:0031290|retinal ganglion cell axon gu…	GO:0005623|cell;GO:0005615|extracellular space;GO:0005578|proteinaceous extracellular matrix;	GO:0005509|calcium ion binding;GO:0008201|heparin binding;GO:0048495|Roundabout binding;	K06838	SLIT1; slit 1
gene25735	386.772	694.68	753.178	293.495	334.459	262.468	1.04384	1.60495e-05	0.0211132	up	yes	ABAT	protein_coding	chrNC_019481.2:7557421-7643572:+	gi|426254282|ref|XP_004020808.1|	2708	0	PREDICTED: 4-aminobutyrate aminotransferase, mitochondrial [Ovis aries]	gi|556779326|ref|XM_005984655.1|	4215	0	PREDICTED: Pantholops hodgsonii 4-aminobutyrate aminotransferase (ABAT), mRNA	P80147	1014	0	4-aminobutyrate aminotransferase, mitochondrial	SPAC19D5.07	411	8e-128	COG0160	pfam00202	Aminotran_3	Aminotransferase class-III.	GO:0048148|behavioral response to cocaine;GO:0009450|gamma-aminobutyric acid catabolic process;GO:0042135|neurotransmitter catabolic process;	GO:0032144|4-aminobutyrate transaminase complex;GO:0005829|cytosol;GO:0005759|mitochondrial matrix;GO:0005739|mitochondrion;	GO:0047298|(S)-3-amino-2-methylpropionate transaminase activity;GO:0051537|2 iron, 2 sulfur cluster binding;GO:0003867|4-aminobutyrate transaminase activity;GO:0046872|metal ion binding;GO:0042803|protein homodimerization activity;GO:0030170|pyridoxal phosphate binding;GO:0032145|succinate-semialdehyde dehydrogenase binding;	K13524	ABAT; 4-aminobutyrate aminotransferase / (S)-3-amino-2-methylpropionate transaminase [EC:2.6.1.19 2.6.1.22]
gene26902	569.124	730.627	542.758	409.946	200.104	300.793	1.01661	3.40543e-05	0.0272344	up	yes	ENPP6	protein_coding	chrNC_019483.2:13415238-13498751:-	gi|426256530|ref|XP_004021893.1|	2163	0	PREDICTED: ectonucleotide pyrophosphatase/phosphodiesterase family member 6 isoform X1 [Ovis aries]	gi|594104393|ref|XM_006075123.1|	1768	0	PREDICTED: Bubalus bubalis ectonucleotide pyrophosphatase/phosphodiesterase 6 (ENPP6), mRNA	F1N5C8	808	0	Ectonucleotide pyrophosphatase/phosphodiesterase family member 6	CC1277	194	1e-51	COG1524	pfam01663	Phosphodiest	Type I phosphodiesterase / nucleotide pyrophosphatase. This family consists of phosphodiesterases, including human plasma-cell membrane glycoprotein PC-1 / alkaline phosphodiesterase i / nucleotide pyrophosphatase (nppase). These enzymes catalyse the cleavage of phosphodiester and phosphosulfate bonds in NAD, deoxynucleotides and nucleotide sugars. Also in this family is ATX an autotaxin, tumor c…	GO:0019695|choline metabolic process;GO:0016042|lipid catabolic process;	GO:0031225|anchored component of membrane;GO:0070062|extracellular exosome;GO:0005886|plasma membrane;	GO:0047390|glycerophosphocholine cholinephosphodiesterase activity;GO:0008889|glycerophosphodiester phosphodiesterase activity;	K08743	ENPP6; ectonucleotide pyrophosphatase/phosphodiesterase family member 6 [EC:3.1.4.-]
gene12579	746.83	1080.21	512.053	1521.44	1597.97	1598.03	-1.01181	5.53458e-06	0.0121765	down	yes	EPHA7	protein_coding	chrNC_019465.2:43790143-44003862:+	gi|426234669|ref|XP_004011315.1|	5335	0	PREDICTED: ephrin type-A receptor 7 isoform X1 [Ovis aries]	gi|548479760|ref|XM_005684668.1|	6011	0	PREDICTED: Capra hircus EPH receptor A7 (EPHA7), transcript variant X2, mRNA	Q15375	1994	0	Ephrin type-A receptor 7	YAR019c	107	2e-22	COG0515	pfam07714	Pkinase_Tyr	Protein tyrosine kinase.	GO:0006915|apoptotic process;GO:0007420|brain development;GO:0048755|branching morphogenesis of a nerve;GO:0048013|ephrin receptor signaling pathway;GO:0050919|negative chemotaxis;GO:0048671|negative regulation of collateral sprouting;GO:0051964|negative regulation of synapse assembly;GO:0072178|nephric duct morphogenesis;GO:0016310|phosphorylation;GO:0043525|positive regulation of neuron apoptot…	GO:0030425|dendrite;GO:0005887|integral component of plasma membrane;GO:0031594|neuromuscular junction;GO:0043025|neuronal cell body;GO:0005886|plasma membrane;GO:0045211|postsynaptic membrane;	GO:0005524|ATP binding;GO:0008046|axon guidance receptor activity;GO:0045499|chemorepellent activity;GO:0005004|GPI-linked ephrin receptor activity;GO:0004713|protein tyrosine kinase activity;	K05108	EPHA7, EHK3, HEK11; EphA7 [EC:2.7.10.1]
gene13531	1145.22	1552.02	1067.45	2411.39	2641.37	2556.16	-1.01471	1.77844e-09	2.88356e-05	down	yes	LOC101108663	protein_coding	chrNC_019466.2:80470742-80472733:+	gi|548493767|ref|XP_005689281.1|	465	1e-56	PREDICTED: cytochrome b-c1 complex subunit 7-like [Capra hircus]	gi|556773776|ref|XM_005981974.1|	416	0	PREDICTED: Pantholops hodgsonii cytochrome b-c1 complex subunit 7-like (LOC102342195), transcript variant X2, mRNA	P00129	179	2e-56	Cytochrome b-c1 complex subunit 7	.	.	.	.	pfam02271	UCR_14kD	Ubiquinol-cytochrome C reductase complex 14kD subunit. The ubiquinol-cytochrome C reductase complex (cytochrome bc1 complex) is a respiratory multienzyme complex. This Pfam family represents the 14kD (or VI) subunit of the complex which is not directly involved in electron transfer, but has a role in assembly of the complex.	GO:0009060|aerobic respiration;GO:1902600|hydrogen ion transmembrane transport;GO:0006122|mitochondrial electron transport, ubiquinol to cytochrome c;GO:0034551|mitochondrial respiratory chain complex III assembly;	GO:0005750|mitochondrial respiratory chain complex III;	.	K00417	QCR7, UQCRB; ubiquinol-cytochrome c reductase subunit 7
gene10644	1324.08	1525.06	695.381	2467.25	2446.03	2255.37	-1.01649	8.63376e-06	0.0155542	down	yes	GABRG1	protein_coding	chrNC_019463.2:64467396-64555046:-	gi|426231653|ref|XP_004009853.1|	2358	0	PREDICTED: gamma-aminobutyric acid receptor subunit gamma-1 [Ovis aries]	gi|594064683|ref|XM_006056285.1|	3736	0	PREDICTED: Bubalus bubalis gamma-aminobutyric acid (GABA) A receptor, gamma 1 (GABRG1), transcript variant X2, mRNA	P23574	846	0	Gamma-aminobutyric acid receptor subunit gamma-1	.	.	.	.	pfam02931	Neur_chan_LBD	Neurotransmitter-gated ion-channel ligand binding domain. This family is the extracellular ligand binding domain of these ion channels. This domain forms a pentameric arrangement in the known structure.	GO:0007268|synaptic transmission;GO:0007214|gamma-aminobutyric acid signaling pathway;	GO:0030054|cell junction;GO:0034707|chloride channel complex;GO:1902711|GABA-A receptor complex;GO:0016020|membrane;GO:0045211|postsynaptic membrane;GO:0043235|receptor complex;	GO:0005254|chloride channel activity;GO:0005230|extracellular ligand-gated ion channel activity;GO:0050811|GABA receptor binding;GO:0004890|GABA-A receptor activity;	K05186	GABRG; gmma-aminobutyric acid receptor subunit gamma
gene16730	47.6206	40.4406	37.9298	123.079	98.1461	98.7158	-1.35019	3.49792e-05	0.0272344	down	yes	LOC101119236	protein_coding	chrNC_019470.2:36834245-36859869:-	gi|803134201|ref|XP_012043890.1|	3678	0	PREDICTED: sodium- and chloride-dependent glycine transporter 1 isoform X4 [Ovis aries]	gi|594108819|ref|XM_006077220.1|	1859	0	PREDICTED: Bubalus bubalis sodium- and chloride-dependent glycine transporter 1-like (LOC102405614), transcript variant X2, mRNA	P28571	1045	0	Sodium- and chloride-dependent glycine transporter 1	VC2012	200	5e-53	COG0733	pfam00209	SNF	Sodium:neurotransmitter symporter family.	GO:0036233|glycine import;GO:0060012|synaptic transmission, glycinergic;	GO:0005887|integral component of plasma membrane;	GO:0015375|glycine:sodium symporter activity;GO:0005328|neurotransmitter:sodium symporter activity;	K05038	SLC6A5S; solute carrier family 6 (neurotransmitter transporter, amino acid) member 5/7/9/14
gene12781	12.7762	16.1762	2.70927	83.3147	82.9001	24.3886	-2.60114	2.86565e-05	0.0272344	down	yes	GRM1	protein_coding	chrNC_019465.2:70169198-70611433:+	gi|803233513|ref|XP_011976899.1|	5347	0	PREDICTED: metabotropic glutamate receptor 1 isoform X1 [Ovis aries musimon]	gi|556732352|ref|XM_005961784.1|	4440	0	PREDICTED: Pantholops hodgsonii glutamate receptor, metabotropic 1 (GRM1), transcript variant X1, mRNA	Q13255	1965	0	Metabotropic glutamate receptor 1	.	.	.	.	pfam00003	7tm_3	7 transmembrane sweet-taste receptor of 3 GCPR. This is a domain of seven transmembrane regions that forms the C-terminus of some subclass 3 G-coupled-protein receptors. It is often associated with a downstream cysteine-rich linker domain, NCD3G pfam07562, which is the human sweet-taste receptor, and the N-terminal domain, ANF_receptor pfam01094. The seven TM regions assemble in such a way as to …	GO:0000187|activation of MAPK activity;GO:0000186|activation of MAPKK activity;GO:0071257|cellular response to electrical stimulus;GO:0007268|synaptic transmission;GO:0038042|dimeric G-protein coupled receptor signaling pathway;GO:0007216|G-protein coupled glutamate receptor signaling pathway;GO:0007186|G-protein coupled receptor signaling pathway;GO:0007626|locomotory behavior;GO:0051482|positiv…	GO:0030425|dendrite;GO:0038037|G-protein coupled receptor dimeric complex;GO:0038038|G-protein coupled receptor homodimeric complex;GO:0005887|integral component of plasma membrane;GO:0005634|nucleus;GO:0005886|plasma membrane;GO:0014069|postsynaptic density;	GO:0004930|G-protein coupled receptor activity;GO:0008066|glutamate receptor activity;	K04603	GRM1; metabotropic glutamate receptor 1
gene602	5.80738	14.3789	7.22473	88.0485	83.853	12.775	-2.74344	3.52733e-05	0.0272344	down	yes	LRRC7	protein_coding	chrNC_019458.2:44837910-45461095:+	gi|802981110|ref|XP_004002122.2|	8005	0	PREDICTED: leucine-rich repeat-containing protein 7 isoform X1 [Ovis aries]	gi|594109665|ref|XM_006077621.1|	6213	0	PREDICTED: Bubalus bubalis leucine rich repeat containing 7 (LRRC7), transcript variant X1, mRNA	F1MCA7	2842	0	Leucine-rich repeat-containing protein 7	alr0124_1	160	4e-40	COG4886	pfam00595	PDZ	PDZ domain (Also known as DHR or GLGF). PDZ domains are found in diverse signaling proteins.	.	GO:0030054|cell junction;GO:0005737|cytoplasm;GO:0014069|postsynaptic density;GO:0045211|postsynaptic membrane;	.	.	.
gene3846	6.96886	3.59472	3.61237	35.0301	36.2093	23.2272	-2.76821	6.18032e-05	0.0385414	down	yes	LOC105608852	pseudogene	chrNC_019459.2:119923069-119934664:+	gi|767901931|ref|XP_011538810.1|	663	4e-84	PREDICTED: peptidyl-prolyl cis-trans isomerase H isoform X3 [Homo sapiens]	gi|548461225|ref|XM_005678601.1|	640	0	PREDICTED: Capra hircus peptidylprolyl isomerase H (cyclophilin H) (PPIH), transcript variant X1, mRNA	O43447	71.6	1e-13	Peptidyl-prolyl cis-trans isomerase H	SPBC1709.04c	166	6e-50	COG0652	pfam00160	Pro_isomerase	Cyclophilin type peptidyl-prolyl cis-trans isomerase/CLD. The peptidyl-prolyl cis-trans isomerases, also known as cyclophilins, share this domain of about 109 amino acids. Cyclophilins have been found in all organisms studied so far and catalyse peptidyl-prolyl isomerization during which the peptide bond preceding proline (the peptidyl-prolyl bond) is stabilized in the cis conformation. Mammalian…	GO:0000398|mRNA splicing, via spliceosome;GO:0045070|positive regulation of viral genome replication;GO:0006461|protein complex assembly;GO:0006457|protein folding;	GO:0005737|cytoplasm;GO:0016607|nuclear speck;GO:0005654|nucleoplasm;GO:0005681|spliceosomal complex;GO:0071001|U4/U6 snRNP;GO:0046540|U4/U6 x U5 tri-snRNP complex;	GO:0016018|cyclosporin A binding;GO:0003755|peptidyl-prolyl cis-trans isomerase activity;GO:0043021|ribonucleoprotein complex binding;	K09567	PPIH, CYPH; peptidyl-prolyl isomerase H (cyclophilin H) [EC:5.2.1.8]

## Sheet: DELs in BB_L vs. WW_L
Table S2 DELs in BB_L vs. WW_L
Gene	BB_L_P1_count	BB_L_P2_count	BB_L_P3_count	WW_L_P1_count	WW_L_P2_count	WW_L_P3_count	Log2FoldChange	pval	padj	Up/Down	Significant	GeneName	Biotype	Position	Description
gene5713	113.967	46.2195	105.703	21.0493	7.26848	19.196	2.49804	1.47551e-07	0.000198235	up	yes	LOC105606430	lncRNA	chrNC_019460.2:62152976-62192951:+
gene28052	498.606	732.479	308.374	160.375	74.5019	277.777	1.58913	6.72265e-05	0.0361275	up	yes	LOC105605573	lncRNA	chrNC_019484.2:94388263-94418217:-
gene12961	185.197	285.355	321.478	503.178	488.805	628.951	-1.03142	5.9955e-05	0.0361275	down	yes	LOC105610376	lncRNA	chrNC_019466.2:1145416-1202262:-
gene17749	25.4391	14.0668	20.0924	66.1548	100.85	36.1336	-1.7749	0.000109719	0.0491358	down	yes	LOC105613123	lncRNA	chrNC_019471.2:24340188-24349490:+
gene25813	52.9133	29.1384	36.6904	290.68	80.8619	181.797	-2.22044	1.26525e-07	0.000198235	down	yes	LOC105604681	lncRNA	chrNC_019481.2:14918608-14944812:+
gene17501	1.01756	2.00954	1.74716	40.0938	63.5992	6.77505	-4.53312	9.34164e-07	0.000836699	down	yes	LOC105613905	lncRNA	chrNC_019471.2:3212625-3218508:-
MSTRG.26398	43.9447	27.8153	45.2365	0	0	0	7.72017	1.06846e-08	3.13432e-05	up	yes	--	linc	chrNC_019459.2:138953251-138955628:+
MSTRG.62678	0.998742	21.6341	31.8331	0	0	0	6.61879	7.07347e-05	0.0262691	up	yes	--	linc	chrNC_019463.2:1503587-1505089:+
MSTRG.51196	29.9623	26.7851	62.8285	0	1.79164	1.14869	5.32713	6.47578e-07	0.000759868	up	yes	--	antisense	chrNC_019461.2:66706215-66712892:-
MSTRG.142461	64.9182	139.077	247.963	15.8488	6.27073	4.59476	4.07442	2.89227e-12	1.6969e-08	up	yes	--	linc	chrNC_019479.2:2594472-2594910:+
MSTRG.81536	223.718	378.082	603.154	157.497	162.143	164.263	1.3174	0.000185486	0.0490686	up	yes	--	linc	chrNC_019465.2:82316174-82350430:-
MSTRG.127489	222.72	202.949	285.66	98.0644	103.019	105.679	1.21495	4.73205e-05	0.0224947	up	yes	--	linc	chrNC_019475.2:22099996-22112907:-
MSTRG.42672	359.547	233.855	259.691	101.036	114.665	152.776	1.2133	0.000111099	0.0383423	up	yes	--	linc	chrNC_019460.2:154603095-154615249:-
MSTRG.150429	125.842	194.707	126.495	600.273	293.828	329.674	-1.45415	2.56932e-05	0.0137038	down	yes	--	linc	chrNC_019481.2:14699689-14713955:+
MSTRG.150434	42.9459	55.6306	36.0217	197.119	84.2069	118.315	-1.57267	0.00019236	0.0490686	down	yes	--	linc	chrNC_019481.2:14769241-14775628:+
MSTRG.150437	160.797	227.673	89.6354	722.11	309.057	399.744	-1.58373	4.98434e-05	0.0224947	down	yes	--	linc	chrNC_019481.2:14804144-14817232:+
MSTRG.150452	30.961	33.9965	34.3463	179.289	68.0822	82.7057	-1.73249	0.000170257	0.0475666	down	yes	--	linc	chrNC_019481.2:14955705-14961603:+
MSTRG.150435	24.9686	23.6945	28.4823	123.819	77.0404	64.3266	-1.78023	7.1639e-05	0.0262691	down	yes	--	linc	chrNC_019481.2:14782450-14786711:+
MSTRG.105487	48.9384	38.1173	44.3988	141.649	138.852	173.452	-1.78604	2.89818e-07	0.000425091	down	yes	--	linc	chrNC_019470.2:56793191-56802742:+
MSTRG.59101	12.9836	15.453	13.4034	48.5369	85.1027	40.2041	-2.06037	0.000143874	0.0422054	down	yes	--	linc	chrNC_019462.2:60356417-60360021:-
MSTRG.71243	19.9748	72.1138	84.6091	339.758	118.248	284.875	-2.06811	2.51816e-05	0.0137038	down	yes	--	linc	chrNC_019464.2:30525724-30534924:-
MSTRG.91208	6.9912	26.7851	19.2674	122.828	36.7285	90.7465	-2.23681	0.000129445	0.0421917	down	yes	--	linc	chrNC_019467.2:83755616-83765214:-
MSTRG.75643	87.8893	75.2044	16.7543	97.0738	525.845	249.266	-2.28282	5.46253e-05	0.0228919	down	yes	--	linc	chrNC_019464.2:97363415-97383131:-
MSTRG.127921	9.98742	33.9965	8.37714	64.3857	87.7902	126.356	-2.42247	1.63815e-05	0.0117495	down	yes	--	antisense	chrNC_019475.2:28232955-28254825:-
MSTRG.134082	11.9849	8.24157	24.2937	34.6692	197.08	104.531	-2.9059	2.03541e-06	0.0019903	down	yes	--	antisense	chrNC_019476.2:50816989-50819875:-
MSTRG.59030	39.9497	30.9059	22.6183	286.269	468.513	44.7989	-3.10094	7.43118e-08	0.000145329	down	yes	--	antisense	chrNC_019462.2:59499848-59502103:+
MSTRG.107826	15.9799	19.5737	4.18857	121.838	199.767	16.0817	-3.10128	1.34417e-05	0.0112661	down	yes	--	linc	chrNC_019471.2:3488372-3493265:-
MSTRG.150462	4.99371	4.12079	1.67543	45.5653	56.4365	6.89214	-3.35916	0.000140383	0.0422054	down	yes	--	linc	chrNC_019481.2:15025726-15027827:+
MSTRG.107823	6.9912	7.21138	0.837714	67.3573	94.9567	10.3382	-3.55039	1.80237e-05	0.0117495	down	yes	--	linc	chrNC_019471.2:3485460-3487970:-
