# Supplementary material for: Insight Into Pituitary lncRNA and mRNA at Two Estrous Stages in Small Tail Han Sheep With Different FecB Genotypes
Source: Front Endocrinol (Lausanne). 2022 Feb 1;12:789564. doi: 10.3389/fendo.2021.789564 (PMC8844552; doi:10.3389/fendo.2021.789564)
Supplement: Supplementary Table S3 — DEGs GO and KEGG enrichment analysis. [file Table_3.xlsx]

## Sheet: GO_different phases
Table S3 DEGs GO enrichment analysis in the different phases
Ontology	ID	Description	GeneRatio	BgRatio	pvalue	qvalue	gene name	Count
biological_process	GO:0009069	serine family amino acid metabolic process	2/22	5/3522	0.000368335	0.0909416	SLC7A11/PSPH	2
biological_process	GO:0021591	ventricular system development	2/22	11/3522	0.0019803	0.0909416	SLC7A11/CENPF	2
biological_process	GO:0055081	anion homeostasis	2/22	12/3522	0.00236738	0.0909416	SLC7A11/SFRP4	2
biological_process	GO:0051310	metaphase plate congression	2/22	14/3522	0.00323951	0.0909416	NDC80/CENPF	2
biological_process	GO:0050000	chromosome localization	2/22	15/3522	0.00372378	0.0909416	NDC80/CENPF	2
biological_process	GO:0051303	establishment of chromosome localization	2/22	15/3522	0.00372378	0.0909416	NDC80/CENPF	2
biological_process	GO:0006564	L-serine biosynthetic process	1/22	1/3522	0.00624645	0.0909416	PSPH	1
biological_process	GO:0031335	regulation of sulfur amino acid metabolic process	1/22	1/3522	0.00624645	0.0909416	SLC7A11	1
biological_process	GO:0034775	glutathione transmembrane transport	1/22	1/3522	0.00624645	0.0909416	SLC7A11	1
biological_process	GO:0035442	dipeptide transmembrane transport	1/22	1/3522	0.00624645	0.0909416	SLC7A11	1
biological_process	GO:0035443	tripeptide transmembrane transport	1/22	1/3522	0.00624645	0.0909416	SLC7A11	1
biological_process	GO:0035672	oligopeptide transmembrane transport	1/22	1/3522	0.00624645	0.0909416	SLC7A11	1
biological_process	GO:0042762	regulation of sulfur metabolic process	1/22	1/3522	0.00624645	0.0909416	SLC7A11	1
biological_process	GO:0042938	dipeptide transport	1/22	1/3522	0.00624645	0.0909416	SLC7A11	1
biological_process	GO:0045759	negative regulation of action potential	1/22	1/3522	0.00624645	0.0909416	KCNE3	1
biological_process	GO:0070459	prolactin secretion	1/22	1/3522	0.00624645	0.0909416	VIP	1
biological_process	GO:0080144	amino acid homeostasis	1/22	1/3522	0.00624645	0.0909416	SLC7A11	1
biological_process	GO:0090232	positive regulation of spindle checkpoint	1/22	1/3522	0.00624645	0.0909416	NDC80	1
biological_process	GO:0090267	positive regulation of mitotic cell cycle spindle assembly checkpoint	1/22	1/3522	0.00624645	0.0909416	NDC80	1
biological_process	GO:0090461	glutamate homeostasis	1/22	1/3522	0.00624645	0.0909416	SLC7A11	1
biological_process	GO:0097113	AMPA glutamate receptor clustering	1/22	1/3522	0.00624645	0.0909416	SLC7A11	1
biological_process	GO:0097688	glutamate receptor clustering	1/22	1/3522	0.00624645	0.0909416	SLC7A11	1
biological_process	GO:0106104	regulation of glutamate receptor clustering	1/22	1/3522	0.00624645	0.0909416	SLC7A11	1
biological_process	GO:0106135	negative regulation of cardiac muscle cell contraction	1/22	1/3522	0.00624645	0.0909416	KCNE3	1
biological_process	GO:0140205	oligopeptide import across plasma membrane	1/22	1/3522	0.00624645	0.0909416	SLC7A11	1
biological_process	GO:0140206	dipeptide import across plasma membrane	1/22	1/3522	0.00624645	0.0909416	SLC7A11	1
biological_process	GO:1901494	regulation of cysteine metabolic process	1/22	1/3522	0.00624645	0.0909416	SLC7A11	1
biological_process	GO:1901978	positive regulation of cell cycle checkpoint	1/22	1/3522	0.00624645	0.0909416	NDC80	1
biological_process	GO:1902174	positive regulation of keratinocyte apoptotic process	1/22	1/3522	0.00624645	0.0909416	SFRP4	1
biological_process	GO:1903765	negative regulation of potassium ion export across plasma membrane	1/22	1/3522	0.00624645	0.0909416	KCNE3	1
biological_process	GO:1903786	regulation of glutathione biosynthetic process	1/22	1/3522	0.00624645	0.0909416	SLC7A11	1
biological_process	GO:1903946	negative regulation of ventricular cardiac muscle cell action potential	1/22	1/3522	0.00624645	0.0909416	KCNE3	1
biological_process	GO:1904717	regulation of AMPA glutamate receptor clustering	1/22	1/3522	0.00624645	0.0909416	SLC7A11	1
biological_process	GO:1905025	negative regulation of membrane repolarization during ventricular cardiac muscle cell action potential	1/22	1/3522	0.00624645	0.0909416	KCNE3	1
biological_process	GO:1905032	negative regulation of membrane repolarization during cardiac muscle cell action potential	1/22	1/3522	0.00624645	0.0909416	KCNE3	1
biological_process	GO:1905340	regulation of protein localization to kinetochore	1/22	1/3522	0.00624645	0.0909416	NDC80	1
biological_process	GO:1905342	positive regulation of protein localization to kinetochore	1/22	1/3522	0.00624645	0.0909416	NDC80	1
biological_process	GO:2000119	negative regulation of sodium-dependent phosphate transport	1/22	1/3522	0.00624645	0.0909416	SFRP4	1
biological_process	GO:2000553	positive regulation of T-helper 2 cell cytokine production	1/22	1/3522	0.00624645	0.0909416	RSAD2	1
biological_process	GO:0050878	regulation of body fluid levels	3/22	62/3522	0.00630352	0.0909416	SLC7A11/TFPI/CLDN1	3
biological_process	GO:0032879	regulation of localization	8/22	491/3522	0.00715399	0.0909416	NDC80/SLC7A11/KCNE3/RAB27B/RSAD2/VIP/CLDN1/SFRP4	8
biological_process	GO:0043271	negative regulation of ion transport	2/22	21/3522	0.00728058	0.0909416	KCNE3/SFRP4	2
biological_process	GO:0000086	G2/M transition of mitotic cell cycle	2/22	23/3522	0.00870539	0.0909416	CENPF/CDK14	2
biological_process	GO:0042060	wound healing	3/22	71/3522	0.00918575	0.0909416	SLC7A11/TFPI/CLDN1	3
biological_process	GO:0043433	negative regulation of DNA-binding transcription factor activity	2/22	24/3522	0.00946102	0.0909416	HEYL/SFRP4	2
biological_process	GO:0044772	mitotic cell cycle phase transition	3/22	72/3522	0.00954647	0.0909416	NDC80/CENPF/CDK14	3
biological_process	GO:0044839	cell cycle G2/M phase transition	2/22	26/3522	0.011057	0.0909416	CENPF/CDK14	2
biological_process	GO:0044770	cell cycle phase transition	3/22	78/3522	0.0118857	0.0909416	NDC80/CENPF/CDK14	3
biological_process	GO:0001781	neutrophil apoptotic process	1/22	2/3522	0.0124556	0.0909416	SLC7A11	1
biological_process	GO:0003181	atrioventricular valve morphogenesis	1/22	2/3522	0.0124556	0.0909416	HEYL	1
biological_process	GO:0006534	cysteine metabolic process	1/22	2/3522	0.0124556	0.0909416	SLC7A11	1
biological_process	GO:0006563	L-serine metabolic process	1/22	2/3522	0.0124556	0.0909416	PSPH	1
biological_process	GO:0006582	melanin metabolic process	1/22	2/3522	0.0124556	0.0909416	SLC7A11	1
biological_process	GO:0006857	oligopeptide transport	1/22	2/3522	0.0124556	0.0909416	SLC7A11	1
biological_process	GO:0010966	regulation of phosphate transport	1/22	2/3522	0.0124556	0.0909416	SFRP4	1
biological_process	GO:0016338	calcium-independent cell-cell adhesion via plasma membrane cell-adhesion molecules	1/22	2/3522	0.0124556	0.0909416	CLDN1	1
biological_process	GO:0033029	regulation of neutrophil apoptotic process	1/22	2/3522	0.0124556	0.0909416	SLC7A11	1
biological_process	GO:0034155	regulation of toll-like receptor 7 signaling pathway	1/22	2/3522	0.0124556	0.0909416	RSAD2	1
biological_process	GO:0034157	positive regulation of toll-like receptor 7 signaling pathway	1/22	2/3522	0.0124556	0.0909416	RSAD2	1
biological_process	GO:0034165	positive regulation of toll-like receptor 9 signaling pathway	1/22	2/3522	0.0124556	0.0909416	RSAD2	1
biological_process	GO:0034635	glutathione transport	1/22	2/3522	0.0124556	0.0909416	SLC7A11	1
biological_process	GO:0035745	T-helper 2 cell cytokine production	1/22	2/3522	0.0124556	0.0909416	RSAD2	1
biological_process	GO:0042438	melanin biosynthetic process	1/22	2/3522	0.0124556	0.0909416	SLC7A11	1
biological_process	GO:0042939	tripeptide transport	1/22	2/3522	0.0124556	0.0909416	SLC7A11	1
biological_process	GO:0043455	regulation of secondary metabolic process	1/22	2/3522	0.0124556	0.0909416	SLC7A11	1
biological_process	GO:0044341	sodium-dependent phosphate transport	1/22	2/3522	0.0124556	0.0909416	SFRP4	1
biological_process	GO:0048021	regulation of melanin biosynthetic process	1/22	2/3522	0.0124556	0.0909416	SLC7A11	1
biological_process	GO:0051315	attachment of mitotic spindle microtubules to kinetochore	1/22	2/3522	0.0124556	0.0909416	NDC80	1
biological_process	GO:0055118	negative regulation of cardiac muscle contraction	1/22	2/3522	0.0124556	0.0909416	KCNE3	1
biological_process	GO:0060054	positive regulation of epithelial cell proliferation involved in wound healing	1/22	2/3522	0.0124556	0.0909416	CLDN1	1
biological_process	GO:0072337	modified amino acid transport	1/22	2/3522	0.0124556	0.0909416	SLC7A11	1
biological_process	GO:0072578	neurotransmitter-gated ion channel clustering	1/22	2/3522	0.0124556	0.0909416	SLC7A11	1
biological_process	GO:0086011	membrane repolarization during action potential	1/22	2/3522	0.0124556	0.0909416	KCNE3	1
biological_process	GO:0086013	membrane repolarization during cardiac muscle cell action potential	1/22	2/3522	0.0124556	0.0909416	KCNE3	1
biological_process	GO:0090231	regulation of spindle checkpoint	1/22	2/3522	0.0124556	0.0909416	NDC80	1
biological_process	GO:0090266	regulation of mitotic cell cycle spindle assembly checkpoint	1/22	2/3522	0.0124556	0.0909416	NDC80	1
biological_process	GO:0097283	keratinocyte apoptotic process	1/22	2/3522	0.0124556	0.0909416	SFRP4	1
biological_process	GO:0097623	potassium ion export across plasma membrane	1/22	2/3522	0.0124556	0.0909416	KCNE3	1
biological_process	GO:0098903	regulation of membrane repolarization during action potential	1/22	2/3522	0.0124556	0.0909416	KCNE3	1
biological_process	GO:0098915	membrane repolarization during ventricular cardiac muscle cell action potential	1/22	2/3522	0.0124556	0.0909416	KCNE3	1
biological_process	GO:1900376	regulation of secondary metabolite biosynthetic process	1/22	2/3522	0.0124556	0.0909416	SLC7A11	1
biological_process	GO:1901626	regulation of postsynaptic membrane organization	1/22	2/3522	0.0124556	0.0909416	SLC7A11	1
biological_process	GO:1902172	regulation of keratinocyte apoptotic process	1/22	2/3522	0.0124556	0.0909416	SFRP4	1
biological_process	GO:1902260	negative regulation of delayed rectifier potassium channel activity	1/22	2/3522	0.0124556	0.0909416	KCNE3	1
biological_process	GO:1903504	regulation of mitotic spindle checkpoint	1/22	2/3522	0.0124556	0.0909416	NDC80	1
biological_process	GO:1903764	regulation of potassium ion export across plasma membrane	1/22	2/3522	0.0124556	0.0909416	KCNE3	1
biological_process	GO:1903792	negative regulation of anion transport	1/22	2/3522	0.0124556	0.0909416	SFRP4	1
biological_process	GO:1903909	regulation of receptor clustering	1/22	2/3522	0.0124556	0.0909416	SLC7A11	1
biological_process	GO:1905024	regulation of membrane repolarization during ventricular cardiac muscle cell action potential	1/22	2/3522	0.0124556	0.0909416	KCNE3	1
biological_process	GO:1905031	regulation of membrane repolarization during cardiac muscle cell action potential	1/22	2/3522	0.0124556	0.0909416	KCNE3	1
biological_process	GO:2000051	negative regulation of non-canonical Wnt signaling pathway	1/22	2/3522	0.0124556	0.0909416	SFRP4	1
biological_process	GO:2000118	regulation of sodium-dependent phosphate transport	1/22	2/3522	0.0124556	0.0909416	SFRP4	1
biological_process	GO:2000211	regulation of glutamate metabolic process	1/22	2/3522	0.0124556	0.0909416	SLC7A11	1
biological_process	GO:2000551	regulation of T-helper 2 cell cytokine production	1/22	2/3522	0.0124556	0.0909416	RSAD2	1
biological_process	GO:0009611	response to wounding	3/22	84/3522	0.0145303	0.103879	SLC7A11/TFPI/CLDN1	3
biological_process	GO:0051051	negative regulation of transport	3/22	84/3522	0.0145303	0.103879	KCNE3/RSAD2/SFRP4	3
biological_process	GO:0071772	response to BMP	2/22	31/3522	0.0155247	0.107433	HEYL/SFRP4	2
biological_process	GO:0071773	cellular response to BMP stimulus	2/22	31/3522	0.0155247	0.107433	HEYL/SFRP4	2
biological_process	GO:0007596	blood coagulation	2/22	33/3522	0.0174958	0.107433	SLC7A11/TFPI	2
biological_process	GO:0007599	hemostasis	2/22	33/3522	0.0174958	0.107433	SLC7A11/TFPI	2
biological_process	GO:1901605	alpha-amino acid metabolic process	2/22	34/3522	0.0185195	0.107433	SLC7A11/PSPH	2
biological_process	GO:0000096	sulfur amino acid metabolic process	1/22	3/3522	0.0186278	0.107433	SLC7A11	1
biological_process	GO:0002830	positive regulation of type 2 immune response	1/22	3/3522	0.0186278	0.107433	RSAD2	1
biological_process	GO:0003171	atrioventricular valve development	1/22	3/3522	0.0186278	0.107433	HEYL	1
biological_process	GO:0006750	glutathione biosynthetic process	1/22	3/3522	0.0186278	0.107433	SLC7A11	1
biological_process	GO:0006817	phosphate ion transport	1/22	3/3522	0.0186278	0.107433	SFRP4	1
biological_process	GO:0006925	inflammatory cell apoptotic process	1/22	3/3522	0.0186278	0.107433	SLC7A11	1
biological_process	GO:0009070	serine family amino acid biosynthetic process	1/22	3/3522	0.0186278	0.107433	PSPH	1
biological_process	GO:0034154	toll-like receptor 7 signaling pathway	1/22	3/3522	0.0186278	0.107433	RSAD2	1
biological_process	GO:0034163	regulation of toll-like receptor 9 signaling pathway	1/22	3/3522	0.0186278	0.107433	RSAD2	1
biological_process	GO:0034331	cell junction maintenance	1/22	3/3522	0.0186278	0.107433	CLDN1	1
biological_process	GO:0044550	secondary metabolite biosynthetic process	1/22	3/3522	0.0186278	0.107433	SLC7A11	1
biological_process	GO:0045988	negative regulation of striated muscle contraction	1/22	3/3522	0.0186278	0.107433	KCNE3	1
biological_process	GO:0046189	phenol-containing compound biosynthetic process	1/22	3/3522	0.0186278	0.107433	SLC7A11	1
biological_process	GO:0051775	response to redox state	1/22	3/3522	0.0186278	0.107433	SLC7A11	1
biological_process	GO:0072014	proximal tubule development	1/22	3/3522	0.0186278	0.107433	HEYL	1
biological_process	GO:0098911	regulation of ventricular cardiac muscle cell action potential	1/22	3/3522	0.0186278	0.107433	KCNE3	1
biological_process	GO:1902259	regulation of delayed rectifier potassium channel activity	1/22	3/3522	0.0186278	0.107433	KCNE3	1
biological_process	GO:1903817	negative regulation of voltage-gated potassium channel activity	1/22	3/3522	0.0186278	0.107433	KCNE3	1
biological_process	GO:0050817	coagulation	2/22	35/3522	0.0195681	0.111916	SLC7A11/TFPI	2
biological_process	GO:0060828	regulation of canonical Wnt signaling pathway	2/22	36/3522	0.0206414	0.117079	CDK14/SFRP4	2
biological_process	GO:0032880	regulation of protein localization	4/22	180/3522	0.0234118	0.123154	NDC80/SLC7A11/RSAD2/VIP	4
biological_process	GO:0000820	regulation of glutamine family amino acid metabolic process	1/22	4/3522	0.0247631	0.123154	SLC7A11	1
biological_process	GO:0001780	neutrophil homeostasis	1/22	4/3522	0.0247631	0.123154	SLC7A11	1
biological_process	GO:0001941	postsynaptic membrane organization	1/22	4/3522	0.0247631	0.123154	SLC7A11	1
biological_process	GO:0003198	epithelial to mesenchymal transition involved in endocardial cushion formation	1/22	4/3522	0.0247631	0.123154	HEYL	1
biological_process	GO:0003203	endocardial cushion morphogenesis	1/22	4/3522	0.0247631	0.123154	HEYL	1
biological_process	GO:0003272	endocardial cushion formation	1/22	4/3522	0.0247631	0.123154	HEYL	1
biological_process	GO:0019184	nonribosomal peptide biosynthetic process	1/22	4/3522	0.0247631	0.123154	SLC7A11	1
biological_process	GO:0021756	striatum development	1/22	4/3522	0.0247631	0.123154	SLC7A11	1
biological_process	GO:0034501	protein localization to kinetochore	1/22	4/3522	0.0247631	0.123154	NDC80	1
biological_process	GO:0045071	negative regulation of viral genome replication	1/22	4/3522	0.0247631	0.123154	RSAD2	1
biological_process	GO:0051181	cofactor transport	1/22	4/3522	0.0247631	0.123154	SLC7A11	1
biological_process	GO:0055062	phosphate ion homeostasis	1/22	4/3522	0.0247631	0.123154	SFRP4	1
biological_process	GO:0060766	negative regulation of androgen receptor signaling pathway	1/22	4/3522	0.0247631	0.123154	HEYL	1
biological_process	GO:0072505	divalent inorganic anion homeostasis	1/22	4/3522	0.0247631	0.123154	SFRP4	1
biological_process	GO:0072506	trivalent inorganic anion homeostasis	1/22	4/3522	0.0247631	0.123154	SFRP4	1
biological_process	GO:2000050	regulation of non-canonical Wnt signaling pathway	1/22	4/3522	0.0247631	0.123154	SFRP4	1
biological_process	GO:0007267	cell-cell signaling	4/22	188/3522	0.0269927	0.123865	SLC7A11/VIP/CDK14/SFRP4	4
biological_process	GO:0030111	regulation of Wnt signaling pathway	2/22	42/3522	0.0275812	0.123865	CDK14/SFRP4	2
biological_process	GO:0060070	canonical Wnt signaling pathway	2/22	44/3522	0.0300775	0.123865	CDK14/SFRP4	2
biological_process	GO:0045087	innate immune response	3/22	111/3522	0.0303362	0.123865	MX2/MX1/RSAD2	3
biological_process	GO:0002092	positive regulation of receptor internalization	1/22	5/3522	0.0308618	0.123865	SFRP4	1
biological_process	GO:0003179	heart valve morphogenesis	1/22	5/3522	0.0308618	0.123865	HEYL	1
biological_process	GO:0003184	pulmonary valve morphogenesis	1/22	5/3522	0.0308618	0.123865	HEYL	1
biological_process	GO:0003197	endocardial cushion development	1/22	5/3522	0.0308618	0.123865	HEYL	1
biological_process	GO:0006521	regulation of cellular amino acid metabolic process	1/22	5/3522	0.0308618	0.123865	SLC7A11	1
biological_process	GO:0008608	attachment of spindle microtubules to kinetochore	1/22	5/3522	0.0308618	0.123865	NDC80	1
biological_process	GO:0015813	L-glutamate transmembrane transport	1/22	5/3522	0.0308618	0.123865	SLC7A11	1
biological_process	GO:0021544	subpallium development	1/22	5/3522	0.0308618	0.123865	SLC7A11	1
biological_process	GO:0034123	positive regulation of toll-like receptor signaling pathway	1/22	5/3522	0.0308618	0.123865	RSAD2	1
biological_process	GO:0034162	toll-like receptor 9 signaling pathway	1/22	5/3522	0.0308618	0.123865	RSAD2	1
biological_process	GO:0035743	CD4-positive, alpha-beta T cell cytokine production	1/22	5/3522	0.0308618	0.123865	RSAD2	1
biological_process	GO:0043267	negative regulation of potassium ion transport	1/22	5/3522	0.0308618	0.123865	KCNE3	1
biological_process	GO:0045606	positive regulation of epidermal cell differentiation	1/22	5/3522	0.0308618	0.123865	SFRP4	1
biological_process	GO:0045822	negative regulation of heart contraction	1/22	5/3522	0.0308618	0.123865	KCNE3	1
biological_process	GO:0045932	negative regulation of muscle contraction	1/22	5/3522	0.0308618	0.123865	KCNE3	1
biological_process	GO:0048255	mRNA stabilization	1/22	5/3522	0.0308618	0.123865	VIP	1
biological_process	GO:0051938	L-glutamate import	1/22	5/3522	0.0308618	0.123865	SLC7A11	1
biological_process	GO:0055083	monovalent inorganic anion homeostasis	1/22	5/3522	0.0308618	0.123865	SFRP4	1
biological_process	GO:0060307	regulation of ventricular cardiac muscle cell membrane repolarization	1/22	5/3522	0.0308618	0.123865	KCNE3	1
biological_process	GO:0060317	cardiac epithelial to mesenchymal transition	1/22	5/3522	0.0308618	0.123865	HEYL	1
biological_process	GO:0071459	protein localization to chromosome, centromeric region	1/22	5/3522	0.0308618	0.123865	NDC80	1
biological_process	GO:0072348	sulfur compound transport	1/22	5/3522	0.0308618	0.123865	SLC7A11	1
biological_process	GO:0089718	amino acid import across plasma membrane	1/22	5/3522	0.0308618	0.123865	SLC7A11	1
biological_process	GO:0098712	L-glutamate import across plasma membrane	1/22	5/3522	0.0308618	0.123865	SLC7A11	1
biological_process	GO:0099625	ventricular cardiac muscle cell membrane repolarization	1/22	5/3522	0.0308618	0.123865	KCNE3	1
biological_process	GO:1901017	negative regulation of potassium ion transmembrane transporter activity	1/22	5/3522	0.0308618	0.123865	KCNE3	1
biological_process	GO:1901380	negative regulation of potassium ion transmembrane transport	1/22	5/3522	0.0308618	0.123865	KCNE3	1
biological_process	GO:1903204	negative regulation of oxidative stress-induced neuron death	1/22	5/3522	0.0308618	0.123865	SLC7A11	1
biological_process	GO:1904037	positive regulation of epithelial cell apoptotic process	1/22	5/3522	0.0308618	0.123865	SFRP4	1
biological_process	GO:0098813	nuclear chromosome segregation	2/22	45/3522	0.0313586	0.125127	NDC80/CENPF	2
biological_process	GO:0060348	bone development	2/22	47/3522	0.0339853	0.131304	PLS3/SFRP4	2
biological_process	GO:0001822	kidney development	2/22	48/3522	0.0353303	0.131304	CENPF/HEYL	2
biological_process	GO:0001504	neurotransmitter uptake	1/22	6/3522	0.0369241	0.131304	SLC7A11	1
biological_process	GO:0002090	regulation of receptor internalization	1/22	6/3522	0.0369241	0.131304	SFRP4	1
biological_process	GO:0006536	glutamate metabolic process	1/22	6/3522	0.0369241	0.131304	SLC7A11	1
biological_process	GO:0007094	mitotic spindle assembly checkpoint	1/22	6/3522	0.0369241	0.131304	NDC80	1
biological_process	GO:0031577	spindle checkpoint	1/22	6/3522	0.0369241	0.131304	NDC80	1
biological_process	GO:0033238	regulation of cellular amine metabolic process	1/22	6/3522	0.0369241	0.131304	SLC7A11	1
biological_process	GO:0035567	non-canonical Wnt signaling pathway	1/22	6/3522	0.0369241	0.131304	SFRP4	1
biological_process	GO:0036475	neuron death in response to oxidative stress	1/22	6/3522	0.0369241	0.131304	SLC7A11	1
biological_process	GO:0043090	amino acid import	1/22	6/3522	0.0369241	0.131304	SLC7A11	1
biological_process	GO:0043489	RNA stabilization	1/22	6/3522	0.0369241	0.131304	VIP	1
biological_process	GO:0060765	regulation of androgen receptor signaling pathway	1/22	6/3522	0.0369241	0.131304	HEYL	1
biological_process	GO:0071173	spindle assembly checkpoint	1/22	6/3522	0.0369241	0.131304	NDC80	1
biological_process	GO:0071174	mitotic spindle checkpoint	1/22	6/3522	0.0369241	0.131304	NDC80	1
biological_process	GO:0071985	multivesicular body sorting pathway	1/22	6/3522	0.0369241	0.131304	RAB27B	1
biological_process	GO:0086005	ventricular cardiac muscle cell action potential	1/22	6/3522	0.0369241	0.131304	KCNE3	1
biological_process	GO:0099622	cardiac muscle cell membrane repolarization	1/22	6/3522	0.0369241	0.131304	KCNE3	1
biological_process	GO:0099623	regulation of cardiac muscle cell membrane repolarization	1/22	6/3522	0.0369241	0.131304	KCNE3	1
biological_process	GO:1901976	regulation of cell cycle checkpoint	1/22	6/3522	0.0369241	0.131304	NDC80	1
biological_process	GO:1903203	regulation of oxidative stress-induced neuron death	1/22	6/3522	0.0369241	0.131304	SLC7A11	1
biological_process	GO:0048878	chemical homeostasis	4/22	209/3522	0.0379249	0.131604	SLC7A11/FTL/CLDN1/SFRP4	4
biological_process	GO:0072001	renal system development	2/22	51/3522	0.0394883	0.131604	CENPF/HEYL	2
biological_process	GO:0007059	chromosome segregation	2/22	52/3522	0.0409145	0.131604	NDC80/CENPF	2
biological_process	GO:0000132	establishment of mitotic spindle orientation	1/22	7/3522	0.0429502	0.131604	NDC80	1
biological_process	GO:0002828	regulation of type 2 immune response	1/22	7/3522	0.0429502	0.131604	RSAD2	1
biological_process	GO:0003170	heart valve development	1/22	7/3522	0.0429502	0.131604	HEYL	1
biological_process	GO:0003177	pulmonary valve development	1/22	7/3522	0.0429502	0.131604	HEYL	1
biological_process	GO:0033032	regulation of myeloid cell apoptotic process	1/22	7/3522	0.0429502	0.131604	SLC7A11	1
biological_process	GO:0033046	negative regulation of sister chromatid segregation	1/22	7/3522	0.0429502	0.131604	NDC80	1
biological_process	GO:0033048	negative regulation of mitotic sister chromatid segregation	1/22	7/3522	0.0429502	0.131604	NDC80	1
biological_process	GO:0040001	establishment of mitotic spindle localization	1/22	7/3522	0.0429502	0.131604	NDC80	1
biological_process	GO:0042092	type 2 immune response	1/22	7/3522	0.0429502	0.131604	RSAD2	1
biological_process	GO:0043113	receptor clustering	1/22	7/3522	0.0429502	0.131604	SLC7A11	1
biological_process	GO:0043954	cellular component maintenance	1/22	7/3522	0.0429502	0.131604	CLDN1	1
biological_process	GO:0045841	negative regulation of mitotic metaphase/anaphase transition	1/22	7/3522	0.0429502	0.131604	NDC80	1
biological_process	GO:0051383	kinetochore organization	1/22	7/3522	0.0429502	0.131604	NDC80	1
biological_process	GO:0051985	negative regulation of chromosome segregation	1/22	7/3522	0.0429502	0.131604	NDC80	1
biological_process	GO:0060306	regulation of membrane repolarization	1/22	7/3522	0.0429502	0.131604	KCNE3	1
biological_process	GO:0060412	ventricular septum morphogenesis	1/22	7/3522	0.0429502	0.131604	HEYL	1
biological_process	GO:0086002	cardiac muscle cell action potential involved in contraction	1/22	7/3522	0.0429502	0.131604	KCNE3	1
biological_process	GO:0086091	regulation of heart rate by cardiac conduction	1/22	7/3522	0.0429502	0.131604	KCNE3	1
biological_process	GO:0098901	regulation of cardiac muscle cell action potential	1/22	7/3522	0.0429502	0.131604	KCNE3	1
biological_process	GO:0140115	export across plasma membrane	1/22	7/3522	0.0429502	0.131604	KCNE3	1
biological_process	GO:1902100	negative regulation of metaphase/anaphase transition of cell cycle	1/22	7/3522	0.0429502	0.131604	NDC80	1
biological_process	GO:1902373	negative regulation of mRNA catabolic process	1/22	7/3522	0.0429502	0.131604	VIP	1
biological_process	GO:1902475	L-alpha-amino acid transmembrane transport	1/22	7/3522	0.0429502	0.131604	SLC7A11	1
biological_process	GO:1905314	semi-lunar valve development	1/22	7/3522	0.0429502	0.131604	HEYL	1
biological_process	GO:1905819	negative regulation of chromosome separation	1/22	7/3522	0.0429502	0.131604	NDC80	1
biological_process	GO:2000816	negative regulation of mitotic sister chromatid separation	1/22	7/3522	0.0429502	0.131604	NDC80	1
biological_process	GO:2001258	negative regulation of cation channel activity	1/22	7/3522	0.0429502	0.131604	KCNE3	1
biological_process	GO:0051049	regulation of transport	5/22	319/3522	0.042953	0.131604	SLC7A11/KCNE3/RAB27B/RSAD2/SFRP4	5
biological_process	GO:0016055	Wnt signaling pathway	2/22	54/3522	0.0438251	0.132502	CDK14/SFRP4	2
biological_process	GO:0198738	cell-cell signaling by wnt	2/22	54/3522	0.0438251	0.132502	CDK14/SFRP4	2
biological_process	GO:1901990	regulation of mitotic cell cycle phase transition	2/22	54/3522	0.0438251	0.132502	NDC80/CENPF	2
biological_process	GO:1903047	mitotic cell cycle process	3/22	130/3522	0.0453274	0.135437	NDC80/CENPF/CDK14	3
biological_process	GO:0044092	negative regulation of molecular function	3/22	132/3522	0.0470885	0.135437	KCNE3/HEYL/SFRP4	3
biological_process	GO:0006811	ion transport	4/22	226/3522	0.048441	0.135437	SLC7A11/KCNE3/FTL/SFRP4	4
biological_process	GO:0002726	positive regulation of T cell cytokine production	1/22	8/3522	0.0489402	0.135437	RSAD2	1
biological_process	GO:0006749	glutathione metabolic process	1/22	8/3522	0.0489402	0.135437	SLC7A11	1
biological_process	GO:0006835	dicarboxylic acid transport	1/22	8/3522	0.0489402	0.135437	SLC7A11	1
biological_process	GO:0015800	acidic amino acid transport	1/22	8/3522	0.0489402	0.135437	SLC7A11	1
biological_process	GO:0015807	L-amino acid transport	1/22	8/3522	0.0489402	0.135437	SLC7A11	1
biological_process	GO:0019748	secondary metabolic process	1/22	8/3522	0.0489402	0.135437	SLC7A11	1
biological_process	GO:0033028	myeloid cell apoptotic process	1/22	8/3522	0.0489402	0.135437	SLC7A11	1
biological_process	GO:0045604	regulation of epidermal cell differentiation	1/22	8/3522	0.0489402	0.135437	SFRP4	1
biological_process	GO:0045684	positive regulation of epidermis development	1/22	8/3522	0.0489402	0.135437	SFRP4	1
biological_process	GO:0045839	negative regulation of mitotic nuclear division	1/22	8/3522	0.0489402	0.135437	NDC80	1
biological_process	GO:0048260	positive regulation of receptor-mediated endocytosis	1/22	8/3522	0.0489402	0.135437	SFRP4	1
biological_process	GO:0048286	lung alveolus development	1/22	8/3522	0.0489402	0.135437	SLC7A11	1
biological_process	GO:0051293	establishment of spindle localization	1/22	8/3522	0.0489402	0.135437	NDC80	1
biological_process	GO:0051294	establishment of spindle orientation	1/22	8/3522	0.0489402	0.135437	NDC80	1
biological_process	GO:0051653	spindle localization	1/22	8/3522	0.0489402	0.135437	NDC80	1
biological_process	GO:1902369	negative regulation of RNA catabolic process	1/22	8/3522	0.0489402	0.135437	VIP	1
biological_process	GO:1903523	negative regulation of blood circulation	1/22	8/3522	0.0489402	0.135437	KCNE3	1
biological_process	GO:1903901	negative regulation of viral life cycle	1/22	8/3522	0.0489402	0.135437	RSAD2	1
biological_process	GO:0051607	defense response to virus	2/22	59/3522	0.0514303	0.140056	MX2/RSAD2	2
biological_process	GO:0006820	anion transport	2/22	60/3522	0.0530055	0.140056	SLC7A11/SFRP4	2
biological_process	GO:1901987	regulation of cell cycle phase transition	2/22	60/3522	0.0530055	0.140056	NDC80/CENPF	2
biological_process	GO:0001655	urogenital system development	2/22	61/3522	0.0545981	0.140056	CENPF/HEYL	2
biological_process	GO:0006520	cellular amino acid metabolic process	2/22	61/3522	0.0545981	0.140056	SLC7A11/PSPH	2
biological_process	GO:0051656	establishment of organelle localization	2/22	61/3522	0.0545981	0.140056	NDC80/CENPF	2
biological_process	GO:0006826	iron ion transport	1/22	9/3522	0.0548945	0.140056	FTL	1
biological_process	GO:0030521	androgen receptor signaling pathway	1/22	9/3522	0.0548945	0.140056	HEYL	1
biological_process	GO:0033561	regulation of water loss via skin	1/22	9/3522	0.0548945	0.140056	CLDN1	1
biological_process	GO:0034121	regulation of toll-like receptor signaling pathway	1/22	9/3522	0.0548945	0.140056	RSAD2	1
biological_process	GO:0042398	cellular modified amino acid biosynthetic process	1/22	9/3522	0.0548945	0.140056	SLC7A11	1
biological_process	GO:0044070	regulation of anion transport	1/22	9/3522	0.0548945	0.140056	SFRP4	1
biological_process	GO:0048259	regulation of receptor-mediated endocytosis	1/22	9/3522	0.0548945	0.140056	SFRP4	1
biological_process	GO:0051784	negative regulation of nuclear division	1/22	9/3522	0.0548945	0.140056	NDC80	1
biological_process	GO:0061436	establishment of skin barrier	1/22	9/3522	0.0548945	0.140056	CLDN1	1
biological_process	GO:0070527	platelet aggregation	1/22	9/3522	0.0548945	0.140056	SLC7A11	1
biological_process	GO:0086003	cardiac muscle cell contraction	1/22	9/3522	0.0548945	0.140056	KCNE3	1
biological_process	GO:0086004	regulation of cardiac muscle cell contraction	1/22	9/3522	0.0548945	0.140056	KCNE3	1
biological_process	GO:1900408	negative regulation of cellular response to oxidative stress	1/22	9/3522	0.0548945	0.140056	SLC7A11	1
biological_process	GO:1902883	negative regulation of response to oxidative stress	1/22	9/3522	0.0548945	0.140056	SLC7A11	1
biological_process	GO:1903202	negative regulation of oxidative stress-induced cell death	1/22	9/3522	0.0548945	0.140056	SLC7A11	1
biological_process	GO:0007517	muscle organ development	2/22	62/3522	0.0562079	0.142348	CENPF/HEYL	2
biological_process	GO:1905114	cell surface receptor signaling pathway involved in cell-cell signaling	2/22	62/3522	0.0562079	0.142348	CDK14/SFRP4	2
biological_process	GO:0050801	ion homeostasis	3/22	145/3522	0.0593635	0.147481	SLC7A11/FTL/SFRP4	3
biological_process	GO:0006855	drug transmembrane transport	1/22	10/3522	0.0608132	0.147481	SLC7A11	1
biological_process	GO:0030858	positive regulation of epithelial cell differentiation	1/22	10/3522	0.0608132	0.147481	SFRP4	1
biological_process	GO:0032835	glomerulus development	1/22	10/3522	0.0608132	0.147481	HEYL	1
biological_process	GO:0046148	pigment biosynthetic process	1/22	10/3522	0.0608132	0.147481	SLC7A11	1
biological_process	GO:0070830	bicellular tight junction assembly	1/22	10/3522	0.0608132	0.147481	CLDN1	1
biological_process	GO:0086001	cardiac muscle cell action potential	1/22	10/3522	0.0608132	0.147481	KCNE3	1
biological_process	GO:0086009	membrane repolarization	1/22	10/3522	0.0608132	0.147481	KCNE3	1
biological_process	GO:0099175	regulation of postsynapse organization	1/22	10/3522	0.0608132	0.147481	SLC7A11	1
biological_process	GO:0120192	tight junction assembly	1/22	10/3522	0.0608132	0.147481	CLDN1	1
biological_process	GO:1903115	regulation of actin filament-based movement	1/22	10/3522	0.0608132	0.147481	KCNE3	1
biological_process	GO:1903201	regulation of oxidative stress-induced cell death	1/22	10/3522	0.0608132	0.147481	SLC7A11	1
biological_process	GO:0014706	striated muscle tissue development	2/22	67/3522	0.064506	0.151072	CENPF/HEYL	2
biological_process	GO:0002720	positive regulation of cytokine production involved in immune response	1/22	11/3522	0.0666965	0.151072	RSAD2	1
biological_process	GO:0002724	regulation of T cell cytokine production	1/22	11/3522	0.0666965	0.151072	RSAD2	1
biological_process	GO:0003333	amino acid transmembrane transport	1/22	11/3522	0.0666965	0.151072	SLC7A11	1
biological_process	GO:0007091	metaphase/anaphase transition of mitotic cell cycle	1/22	11/3522	0.0666965	0.151072	NDC80	1
biological_process	GO:0010965	regulation of mitotic sister chromatid separation	1/22	11/3522	0.0666965	0.151072	NDC80	1
biological_process	GO:0018958	phenol-containing compound metabolic process	1/22	11/3522	0.0666965	0.151072	SLC7A11	1
biological_process	GO:0030048	actin filament-based movement	1/22	11/3522	0.0666965	0.151072	KCNE3	1
biological_process	GO:0030071	regulation of mitotic metaphase/anaphase transition	1/22	11/3522	0.0666965	0.151072	NDC80	1
biological_process	GO:0033144	negative regulation of intracellular steroid hormone receptor signaling pathway	1/22	11/3522	0.0666965	0.151072	HEYL	1
biological_process	GO:0042440	pigment metabolic process	1/22	11/3522	0.0666965	0.151072	SLC7A11	1
biological_process	GO:0043488	regulation of mRNA stability	1/22	11/3522	0.0666965	0.151072	VIP	1
biological_process	GO:0044784	metaphase/anaphase transition of cell cycle	1/22	11/3522	0.0666965	0.151072	NDC80	1
biological_process	GO:0051306	mitotic sister chromatid separation	1/22	11/3522	0.0666965	0.151072	NDC80	1
biological_process	GO:0070252	actin-mediated cell contraction	1/22	11/3522	0.0666965	0.151072	KCNE3	1
biological_process	GO:0072132	mesenchyme morphogenesis	1/22	11/3522	0.0666965	0.151072	HEYL	1
biological_process	GO:0098900	regulation of action potential	1/22	11/3522	0.0666965	0.151072	KCNE3	1
biological_process	GO:1901607	alpha-amino acid biosynthetic process	1/22	11/3522	0.0666965	0.151072	PSPH	1
biological_process	GO:1902099	regulation of metaphase/anaphase transition of cell cycle	1/22	11/3522	0.0666965	0.151072	NDC80	1
biological_process	GO:1905818	regulation of chromosome separation	1/22	11/3522	0.0666965	0.151072	NDC80	1
biological_process	GO:0051090	regulation of DNA-binding transcription factor activity	2/22	69/3522	0.0679368	0.153375	HEYL/SFRP4	2
biological_process	GO:0002369	T cell cytokine production	1/22	12/3522	0.0725446	0.155104	RSAD2	1
biological_process	GO:0002711	positive regulation of T cell mediated immunity	1/22	12/3522	0.0725446	0.155104	RSAD2	1
biological_process	GO:0003208	cardiac ventricle morphogenesis	1/22	12/3522	0.0725446	0.155104	HEYL	1
biological_process	GO:0007080	mitotic metaphase plate congression	1/22	12/3522	0.0725446	0.155104	NDC80	1
biological_process	GO:0007632	visual behavior	1/22	12/3522	0.0725446	0.155104	SLC7A11	1
biological_process	GO:0008542	visual learning	1/22	12/3522	0.0725446	0.155104	SLC7A11	1
biological_process	GO:0032413	negative regulation of ion transmembrane transporter activity	1/22	12/3522	0.0725446	0.155104	KCNE3	1
biological_process	GO:0034109	homotypic cell-cell adhesion	1/22	12/3522	0.0725446	0.155104	SLC7A11	1
biological_process	GO:0035914	skeletal muscle cell differentiation	1/22	12/3522	0.0725446	0.155104	HEYL	1
biological_process	GO:0043297	apical junction assembly	1/22	12/3522	0.0725446	0.155104	CLDN1	1
biological_process	GO:0045069	regulation of viral genome replication	1/22	12/3522	0.0725446	0.155104	RSAD2	1
biological_process	GO:0045682	regulation of epidermis development	1/22	12/3522	0.0725446	0.155104	SFRP4	1
biological_process	GO:0048525	negative regulation of viral process	1/22	12/3522	0.0725446	0.155104	RSAD2	1
biological_process	GO:0061337	cardiac conduction	1/22	12/3522	0.0725446	0.155104	KCNE3	1
biological_process	GO:1903312	negative regulation of mRNA metabolic process	1/22	12/3522	0.0725446	0.155104	VIP	1
biological_process	GO:1903825	organic acid transmembrane transport	1/22	12/3522	0.0725446	0.155104	SLC7A11	1
biological_process	GO:1905039	carboxylic acid transmembrane transport	1/22	12/3522	0.0725446	0.155104	SLC7A11	1
biological_process	GO:0000278	mitotic cell cycle	3/22	158/3522	0.073029	0.155529	NDC80/CENPF/CDK14	3
biological_process	GO:0060537	muscle tissue development	2/22	72/3522	0.0731965	0.155529	CENPF/HEYL	2
biological_process	GO:0009615	response to virus	2/22	74/3522	0.0767759	0.161982	MX2/RSAD2	2
biological_process	GO:0014031	mesenchymal cell development	1/22	13/3522	0.0783577	0.161982	HEYL	1
biological_process	GO:0015698	inorganic anion transport	1/22	13/3522	0.0783577	0.161982	SFRP4	1
biological_process	GO:0033047	regulation of mitotic sister chromatid segregation	1/22	13/3522	0.0783577	0.161982	NDC80	1
biological_process	GO:0034766	negative regulation of ion transmembrane transport	1/22	13/3522	0.0783577	0.161982	KCNE3	1
biological_process	GO:0043487	regulation of RNA stability	1/22	13/3522	0.0783577	0.161982	VIP	1
biological_process	GO:0099173	postsynapse organization	1/22	13/3522	0.0783577	0.161982	SLC7A11	1
biological_process	GO:0120193	tight junction organization	1/22	13/3522	0.0783577	0.161982	CLDN1	1
biological_process	GO:1904063	negative regulation of cation transmembrane transport	1/22	13/3522	0.0783577	0.161982	KCNE3	1
biological_process	GO:0003281	ventricular septum development	1/22	14/3522	0.084136	0.169337	HEYL	1
biological_process	GO:0032410	negative regulation of transporter activity	1/22	14/3522	0.084136	0.169337	KCNE3	1
biological_process	GO:0033045	regulation of sister chromatid segregation	1/22	14/3522	0.084136	0.169337	NDC80	1
biological_process	GO:0036473	cell death in response to oxidative stress	1/22	14/3522	0.084136	0.169337	SLC7A11	1
biological_process	GO:0050891	multicellular organismal water homeostasis	1/22	14/3522	0.084136	0.169337	CLDN1	1
biological_process	GO:0051304	chromosome separation	1/22	14/3522	0.084136	0.169337	NDC80	1
biological_process	GO:0060411	cardiac septum morphogenesis	1/22	14/3522	0.084136	0.169337	HEYL	1
biological_process	GO:0090303	positive regulation of wound healing	1/22	14/3522	0.084136	0.169337	CLDN1	1
biological_process	GO:1901016	regulation of potassium ion transmembrane transporter activity	1/22	14/3522	0.084136	0.169337	KCNE3	1
biological_process	GO:0051253	negative regulation of RNA metabolic process	3/22	170/3522	0.0868147	0.174217	ID3/VIP/CENPF	3
biological_process	GO:0051640	organelle localization	2/22	81/3522	0.0897346	0.174254	NDC80/CENPF	2
biological_process	GO:0060627	regulation of vesicle-mediated transport	2/22	81/3522	0.0897346	0.174254	RAB27B/SFRP4	2
biological_process	GO:0002027	regulation of heart rate	1/22	15/3522	0.0898797	0.174254	KCNE3	1
biological_process	GO:0003151	outflow tract morphogenesis	1/22	15/3522	0.0898797	0.174254	HEYL	1
biological_process	GO:0006865	amino acid transport	1/22	15/3522	0.0898797	0.174254	SLC7A11	1
biological_process	GO:0008652	cellular amino acid biosynthetic process	1/22	15/3522	0.0898797	0.174254	PSPH	1
biological_process	GO:0019079	viral genome replication	1/22	15/3522	0.0898797	0.174254	RSAD2	1
biological_process	GO:0044106	cellular amine metabolic process	1/22	15/3522	0.0898797	0.174254	SLC7A11	1
biological_process	GO:0051193	regulation of cofactor metabolic process	1/22	15/3522	0.0898797	0.174254	SLC7A11	1
biological_process	GO:0098739	import across plasma membrane	1/22	15/3522	0.0898797	0.174254	SLC7A11	1
biological_process	GO:1900407	regulation of cellular response to oxidative stress	1/22	15/3522	0.0898797	0.174254	SLC7A11	1
biological_process	GO:1904035	regulation of epithelial cell apoptotic process	1/22	15/3522	0.0898797	0.174254	SFRP4	1
biological_process	GO:0008306	associative learning	1/22	16/3522	0.0955891	0.179738	SLC7A11	1
biological_process	GO:0009308	amine metabolic process	1/22	16/3522	0.0955891	0.179738	SLC7A11	1
biological_process	GO:0030104	water homeostasis	1/22	16/3522	0.0955891	0.179738	CLDN1	1
biological_process	GO:0030168	platelet activation	1/22	16/3522	0.0955891	0.179738	SLC7A11	1
biological_process	GO:0043367	CD4-positive, alpha-beta T cell differentiation	1/22	16/3522	0.0955891	0.179738	RSAD2	1
biological_process	GO:0045921	positive regulation of exocytosis	1/22	16/3522	0.0955891	0.179738	RAB27B	1
biological_process	GO:0098656	anion transmembrane transport	1/22	16/3522	0.0955891	0.179738	SLC7A11	1
biological_process	GO:1901379	regulation of potassium ion transmembrane transport	1/22	16/3522	0.0955891	0.179738	KCNE3	1
biological_process	GO:1902882	regulation of response to oxidative stress	1/22	16/3522	0.0955891	0.179738	SLC7A11	1
biological_process	GO:1903036	positive regulation of response to wounding	1/22	16/3522	0.0955891	0.179738	CLDN1	1
biological_process	GO:1904019	epithelial cell apoptotic process	1/22	16/3522	0.0955891	0.179738	SFRP4	1
biological_process	GO:1903827	regulation of cellular protein localization	2/22	85/3522	0.0974196	0.182679	NDC80/SLC7A11	2
biological_process	GO:0006879	cellular iron ion homeostasis	1/22	17/3522	0.101264	0.186325	FTL	1
biological_process	GO:0009064	glutamine family amino acid metabolic process	1/22	17/3522	0.101264	0.186325	SLC7A11	1
biological_process	GO:0034763	negative regulation of transmembrane transport	1/22	17/3522	0.101264	0.186325	KCNE3	1
biological_process	GO:0043266	regulation of potassium ion transport	1/22	17/3522	0.101264	0.186325	KCNE3	1
biological_process	GO:0051983	regulation of chromosome segregation	1/22	17/3522	0.101264	0.186325	NDC80	1
biological_process	GO:0061013	regulation of mRNA catabolic process	1/22	17/3522	0.101264	0.186325	VIP	1
biological_process	GO:0090263	positive regulation of canonical Wnt signaling pathway	1/22	17/3522	0.101264	0.186325	SFRP4	1
biological_process	GO:0002709	regulation of T cell mediated immunity	1/22	18/3522	0.106905	0.192574	RSAD2	1
biological_process	GO:0010389	regulation of G2/M transition of mitotic cell cycle	1/22	18/3522	0.106905	0.192574	CENPF	1
biological_process	GO:0010565	regulation of cellular ketone metabolic process	1/22	18/3522	0.106905	0.192574	SLC7A11	1
biological_process	GO:0043648	dicarboxylic acid metabolic process	1/22	18/3522	0.106905	0.192574	SLC7A11	1
biological_process	GO:0044272	sulfur compound biosynthetic process	1/22	18/3522	0.106905	0.192574	SLC7A11	1
biological_process	GO:0055117	regulation of cardiac muscle contraction	1/22	18/3522	0.106905	0.192574	KCNE3	1
biological_process	GO:0061326	renal tubule development	1/22	18/3522	0.106905	0.192574	HEYL	1
biological_process	GO:0072080	nephron tubule development	1/22	18/3522	0.106905	0.192574	HEYL	1
biological_process	GO:0002718	regulation of cytokine production involved in immune response	1/22	19/3522	0.112513	0.20005	RSAD2	1
biological_process	GO:0015893	drug transport	1/22	19/3522	0.112513	0.20005	SLC7A11	1
biological_process	GO:0030177	positive regulation of Wnt signaling pathway	1/22	19/3522	0.112513	0.20005	SFRP4	1
biological_process	GO:0033143	regulation of intracellular steroid hormone receptor signaling pathway	1/22	19/3522	0.112513	0.20005	HEYL	1
biological_process	GO:0071805	potassium ion transmembrane transport	1/22	19/3522	0.112513	0.20005	KCNE3	1
biological_process	GO:0007420	brain development	2/22	93/3522	0.113337	0.200994	SLC7A11/CENPF	2
biological_process	GO:0045934	negative regulation of nucleobase-containing compound metabolic process	3/22	193/3522	0.116129	0.204658	ID3/VIP/CENPF	3
biological_process	GO:0032940	secretion by cell	3/22	194/3522	0.117484	0.204658	RAB27B/RSAD2/VIP	3
biological_process	GO:0003279	cardiac septum development	1/22	20/3522	0.118086	0.204658	HEYL	1
biological_process	GO:0007043	cell-cell junction assembly	1/22	20/3522	0.118086	0.204658	CLDN1	1
biological_process	GO:0007189	adenylate cyclase-activating G protein-coupled receptor signaling pathway	1/22	20/3522	0.118086	0.204658	VIP	1
biological_process	GO:0034502	protein localization to chromosome	1/22	20/3522	0.118086	0.204658	NDC80	1
biological_process	GO:0035637	multicellular organismal signaling	1/22	20/3522	0.118086	0.204658	KCNE3	1
biological_process	GO:0072009	nephron epithelium development	1/22	20/3522	0.118086	0.204658	HEYL	1
biological_process	GO:0090090	negative regulation of canonical Wnt signaling pathway	1/22	20/3522	0.118086	0.204658	SFRP4	1
biological_process	GO:0015031	protein transport	4/22	310/3522	0.122103	0.207958	SLC7A11/RSAD2/VIP/CENPF	4
biological_process	GO:0001508	action potential	1/22	21/3522	0.123627	0.207958	KCNE3	1
biological_process	GO:0001776	leukocyte homeostasis	1/22	21/3522	0.123627	0.207958	SLC7A11	1
biological_process	GO:0002367	cytokine production involved in immune response	1/22	21/3522	0.123627	0.207958	RSAD2	1
biological_process	GO:0002456	T cell mediated immunity	1/22	21/3522	0.123627	0.207958	RSAD2	1
biological_process	GO:0007052	mitotic spindle organization	1/22	21/3522	0.123627	0.207958	NDC80	1
biological_process	GO:0007565	female pregnancy	1/22	21/3522	0.123627	0.207958	SERPINA14	1
biological_process	GO:0031623	receptor internalization	1/22	21/3522	0.123627	0.207958	SFRP4	1
biological_process	GO:0046632	alpha-beta T cell differentiation	1/22	21/3522	0.123627	0.207958	RSAD2	1
biological_process	GO:0050709	negative regulation of protein secretion	1/22	21/3522	0.123627	0.207958	RSAD2	1
biological_process	GO:2000106	regulation of leukocyte apoptotic process	1/22	21/3522	0.123627	0.207958	SLC7A11	1
biological_process	GO:2001251	negative regulation of chromosome organization	1/22	21/3522	0.123627	0.207958	NDC80	1
biological_process	GO:0000041	transition metal ion transport	1/22	22/3522	0.129134	0.211016	FTL	1
biological_process	GO:0006942	regulation of striated muscle contraction	1/22	22/3522	0.129134	0.211016	KCNE3	1
biological_process	GO:0016202	regulation of striated muscle tissue development	1/22	22/3522	0.129134	0.211016	CENPF	1
biological_process	GO:0030178	negative regulation of Wnt signaling pathway	1/22	22/3522	0.129134	0.211016	SFRP4	1
biological_process	GO:0030510	regulation of BMP signaling pathway	1/22	22/3522	0.129134	0.211016	SFRP4	1
biological_process	GO:0030856	regulation of epithelial cell differentiation	1/22	22/3522	0.129134	0.211016	SFRP4	1
biological_process	GO:0035710	CD4-positive, alpha-beta T cell activation	1/22	22/3522	0.129134	0.211016	RSAD2	1
biological_process	GO:0048634	regulation of muscle organ development	1/22	22/3522	0.129134	0.211016	CENPF	1
biological_process	GO:0055072	iron ion homeostasis	1/22	22/3522	0.129134	0.211016	FTL	1
biological_process	GO:0060349	bone morphogenesis	1/22	22/3522	0.129134	0.211016	SFRP4	1
biological_process	GO:1901861	regulation of muscle tissue development	1/22	22/3522	0.129134	0.211016	CENPF	1
biological_process	GO:1902749	regulation of cell cycle G2/M phase transition	1/22	22/3522	0.129134	0.211016	CENPF	1
biological_process	GO:0061061	muscle structure development	2/22	101/3522	0.1299	0.211763	CENPF/HEYL	2
biological_process	GO:0060322	head development	2/22	102/3522	0.132011	0.214694	SLC7A11/CENPF	2
biological_process	GO:0015833	peptide transport	4/22	321/3522	0.134241	0.215346	SLC7A11/RSAD2/VIP/CENPF	4
biological_process	GO:0008104	protein localization	5/22	444/3522	0.134248	0.215346	NDC80/SLC7A11/RSAD2/VIP/CENPF	5
biological_process	GO:0002792	negative regulation of peptide secretion	1/22	23/3522	0.134608	0.215346	RSAD2	1
biological_process	GO:0019933	cAMP-mediated signaling	1/22	23/3522	0.134608	0.215346	VIP	1
biological_process	GO:0060048	cardiac muscle contraction	1/22	23/3522	0.134608	0.215346	KCNE3	1
biological_process	GO:0072006	nephron development	1/22	23/3522	0.134608	0.215346	HEYL	1
biological_process	GO:2001257	regulation of cation channel activity	1/22	23/3522	0.134608	0.215346	KCNE3	1
biological_process	GO:0042886	amide transport	4/22	322/3522	0.135371	0.216063	SLC7A11/RSAD2/VIP/CENPF	4
biological_process	GO:0022402	cell cycle process	3/22	208/3522	0.137088	0.217954	NDC80/CENPF/CDK14	3
biological_process	GO:0007346	regulation of mitotic cell cycle	2/22	105/3522	0.138394	0.217954	NDC80/CENPF	2
biological_process	GO:0071363	cellular response to growth factor stimulus	2/22	105/3522	0.138394	0.217954	HEYL/SFRP4	2
biological_process	GO:0098657	import into cell	2/22	105/3522	0.138394	0.217954	SLC7A11/SFRP4	2
biological_process	GO:0003206	cardiac chamber morphogenesis	1/22	24/3522	0.140049	0.217954	HEYL	1
biological_process	GO:0003231	cardiac ventricle development	1/22	24/3522	0.140049	0.217954	HEYL	1
biological_process	GO:0045807	positive regulation of endocytosis	1/22	24/3522	0.140049	0.217954	SFRP4	1
biological_process	GO:0051017	actin filament bundle assembly	1/22	24/3522	0.140049	0.217954	PLS3	1
biological_process	GO:0061572	actin filament bundle organization	1/22	24/3522	0.140049	0.217954	PLS3	1
biological_process	GO:0071887	leukocyte apoptotic process	1/22	24/3522	0.140049	0.217954	SLC7A11	1
biological_process	GO:1903900	regulation of viral life cycle	1/22	24/3522	0.140049	0.217954	RSAD2	1
biological_process	GO:0070848	response to growth factor	2/22	107/3522	0.142689	0.22156	HEYL/SFRP4	2
biological_process	GO:0045184	establishment of protein localization	4/22	329/3522	0.143392	0.221844	SLC7A11/RSAD2/VIP/CENPF	4
biological_process	GO:0002224	toll-like receptor signaling pathway	1/22	25/3522	0.145457	0.221844	RSAD2	1
biological_process	GO:0002702	positive regulation of production of molecular mediator of immune response	1/22	25/3522	0.145457	0.221844	RSAD2	1
biological_process	GO:0006813	potassium ion transport	1/22	25/3522	0.145457	0.221844	KCNE3	1
biological_process	GO:0019935	cyclic-nucleotide-mediated signaling	1/22	25/3522	0.145457	0.221844	VIP	1
biological_process	GO:0030518	intracellular steroid hormone receptor signaling pathway	1/22	25/3522	0.145457	0.221844	HEYL	1
biological_process	GO:0044706	multi-multicellular organism process	1/22	25/3522	0.145457	0.221844	SERPINA14	1
biological_process	GO:1901991	negative regulation of mitotic cell cycle phase transition	1/22	25/3522	0.145457	0.221844	NDC80	1
biological_process	GO:0001501	skeletal system development	2/22	109/3522	0.147014	0.223226	PLS3/SFRP4	2
biological_process	GO:0043269	regulation of ion transport	2/22	109/3522	0.147014	0.223226	KCNE3/SFRP4	2
biological_process	GO:0007612	learning	1/22	26/3522	0.150833	0.228016	SLC7A11	1
biological_process	GO:0045216	cell-cell junction organization	1/22	26/3522	0.150833	0.228016	CLDN1	1
biological_process	GO:0014070	response to organic cyclic compound	2/22	111/3522	0.151369	0.228322	SLC7A11/HEYL	2
biological_process	GO:0009725	response to hormone	2/22	113/3522	0.155751	0.230509	HEYL/IGFBP3	2
biological_process	GO:0001837	epithelial to mesenchymal transition	1/22	27/3522	0.156177	0.230509	HEYL	1
biological_process	GO:0002824	positive regulation of adaptive immune response based on somatic recombination of immune receptors built from immunoglobulin superfamily domains	1/22	27/3522	0.156177	0.230509	RSAD2	1
biological_process	GO:0006575	cellular modified amino acid metabolic process	1/22	27/3522	0.156177	0.230509	SLC7A11	1
biological_process	GO:0007093	mitotic cell cycle checkpoint	1/22	27/3522	0.156177	0.230509	NDC80	1
biological_process	GO:0030010	establishment of cell polarity	1/22	27/3522	0.156177	0.230509	NDC80	1
biological_process	GO:0043401	steroid hormone mediated signaling pathway	1/22	27/3522	0.156177	0.230509	HEYL	1
biological_process	GO:0051668	localization within membrane	1/22	27/3522	0.156177	0.230509	SLC7A11	1
biological_process	GO:1901988	negative regulation of cell cycle phase transition	1/22	27/3522	0.156177	0.230509	NDC80	1
biological_process	GO:1902850	microtubule cytoskeleton organization involved in mitosis	1/22	27/3522	0.156177	0.230509	NDC80	1
biological_process	GO:0046903	secretion	3/22	224/3522	0.160837	0.234318	RAB27B/RSAD2/VIP	3
biological_process	GO:0000070	mitotic sister chromatid segregation	1/22	28/3522	0.161489	0.234318	NDC80	1
biological_process	GO:0002708	positive regulation of lymphocyte mediated immunity	1/22	28/3522	0.161489	0.234318	RSAD2	1
biological_process	GO:0002821	positive regulation of adaptive immune response	1/22	28/3522	0.161489	0.234318	RSAD2	1
biological_process	GO:0006937	regulation of muscle contraction	1/22	28/3522	0.161489	0.234318	KCNE3	1
biological_process	GO:0030323	respiratory tube development	1/22	28/3522	0.161489	0.234318	SLC7A11	1
biological_process	GO:0030324	lung development	1/22	28/3522	0.161489	0.234318	SLC7A11	1
biological_process	GO:0072073	kidney epithelium development	1/22	28/3522	0.161489	0.234318	HEYL	1
biological_process	GO:0034220	ion transmembrane transport	2/22	117/3522	0.164593	0.23655	SLC7A11/KCNE3	2
biological_process	GO:0098542	defense response to other organism	2/22	117/3522	0.164593	0.23655	MX2/RSAD2	2
biological_process	GO:0002705	positive regulation of leukocyte mediated immunity	1/22	29/3522	0.166768	0.23655	RSAD2	1
biological_process	GO:0007051	spindle organization	1/22	29/3522	0.166768	0.23655	NDC80	1
biological_process	GO:0007219	Notch signaling pathway	1/22	29/3522	0.166768	0.23655	HEYL	1
biological_process	GO:0021537	telencephalon development	1/22	29/3522	0.166768	0.23655	SLC7A11	1
biological_process	GO:0030534	adult behavior	1/22	29/3522	0.166768	0.23655	SLC7A11	1
biological_process	GO:0043901	negative regulation of multi-organism process	1/22	29/3522	0.166768	0.23655	RSAD2	1
biological_process	GO:0050803	regulation of synapse structure or activity	1/22	29/3522	0.166768	0.23655	SLC7A11	1
biological_process	GO:0050807	regulation of synapse organization	1/22	29/3522	0.166768	0.23655	SLC7A11	1
biological_process	GO:0009306	protein secretion	2/22	118/3522	0.166819	0.23655	RSAD2/VIP	2
biological_process	GO:0010564	regulation of cell cycle process	2/22	119/3522	0.169051	0.238729	NDC80/CENPF	2
biological_process	GO:0030029	actin filament-based process	2/22	119/3522	0.169051	0.238729	KCNE3/PLS3	2
biological_process	GO:0006836	neurotransmitter transport	1/22	30/3522	0.172016	0.239468	SLC7A11	1
biological_process	GO:0030509	BMP signaling pathway	1/22	30/3522	0.172016	0.239468	SFRP4	1
biological_process	GO:0042180	cellular ketone metabolic process	1/22	30/3522	0.172016	0.239468	SLC7A11	1
biological_process	GO:0046916	cellular transition metal ion homeostasis	1/22	30/3522	0.172016	0.239468	FTL	1
biological_process	GO:0050792	regulation of viral process	1/22	30/3522	0.172016	0.239468	RSAD2	1
biological_process	GO:0061041	regulation of wound healing	1/22	30/3522	0.172016	0.239468	CLDN1	1
biological_process	GO:1901215	negative regulation of neuron death	1/22	30/3522	0.172016	0.239468	SLC7A11	1
biological_process	GO:0006355	regulation of transcription, DNA-templated	5/22	482/3522	0.172907	0.240221	ID3/CENPF/HEYL/MYB/SFRP4	5
biological_process	GO:1903506	regulation of nucleic acid-templated transcription	5/22	483/3522	0.173985	0.241229	ID3/CENPF/HEYL/MYB/SFRP4	5
biological_process	GO:0009719	response to endogenous stimulus	3/22	233/3522	0.174757	0.24175	HEYL/SFRP4/IGFBP3	3
biological_process	GO:2001141	regulation of RNA biosynthetic process	5/22	484/3522	0.175065	0.24175	ID3/CENPF/HEYL/MYB/SFRP4	5
biological_process	GO:0071705	nitrogen compound transport	4/22	356/3522	0.176136	0.242741	SLC7A11/RSAD2/VIP/CENPF	4
biological_process	GO:0003205	cardiac chamber development	1/22	31/3522	0.177233	0.24279	HEYL	1
biological_process	GO:0043903	regulation of interspecies interactions between organisms	1/22	31/3522	0.177233	0.24279	RSAD2	1
biological_process	GO:1905475	regulation of protein localization to membrane	1/22	31/3522	0.177233	0.24279	SLC7A11	1
biological_process	GO:0010629	negative regulation of gene expression	3/22	236/3522	0.179478	0.245376	ID3/VIP/CENPF	3
biological_process	GO:0042592	homeostatic process	4/22	360/3522	0.181213	0.245674	SLC7A11/FTL/CLDN1/SFRP4	4
biological_process	GO:0006941	striated muscle contraction	1/22	32/3522	0.182418	0.245674	KCNE3	1
biological_process	GO:0007163	establishment or maintenance of cell polarity	1/22	32/3522	0.182418	0.245674	NDC80	1
biological_process	GO:0007188	adenylate cyclase-modulating G protein-coupled receptor signaling pathway	1/22	32/3522	0.182418	0.245674	VIP	1
biological_process	GO:0008016	regulation of heart contraction	1/22	32/3522	0.182418	0.245674	KCNE3	1
biological_process	GO:0090257	regulation of muscle system process	1/22	32/3522	0.182418	0.245674	KCNE3	1
biological_process	GO:0051223	regulation of protein transport	2/22	126/3522	0.184824	0.245674	SLC7A11/RSAD2	2
biological_process	GO:0002790	peptide secretion	2/22	127/3522	0.187097	0.245674	RSAD2/VIP	2
biological_process	GO:0030001	metal ion transport	2/22	127/3522	0.187097	0.245674	KCNE3/FTL	2
biological_process	GO:0000819	sister chromatid segregation	1/22	33/3522	0.187572	0.245674	NDC80	1
biological_process	GO:0002700	regulation of production of molecular mediator of immune response	1/22	33/3522	0.187572	0.245674	RSAD2	1
biological_process	GO:0006898	receptor-mediated endocytosis	1/22	33/3522	0.187572	0.245674	SFRP4	1
biological_process	GO:0007088	regulation of mitotic nuclear division	1/22	33/3522	0.187572	0.245674	NDC80	1
biological_process	GO:0007187	G protein-coupled receptor signaling pathway, coupled to cyclic nucleotide second messenger	1/22	33/3522	0.187572	0.245674	VIP	1
biological_process	GO:0009913	epidermal cell differentiation	1/22	33/3522	0.187572	0.245674	SFRP4	1
biological_process	GO:0045666	positive regulation of neuron differentiation	1/22	33/3522	0.187572	0.245674	HEYL	1
biological_process	GO:0046631	alpha-beta T cell activation	1/22	33/3522	0.187572	0.245674	RSAD2	1
biological_process	GO:0051048	negative regulation of secretion	1/22	33/3522	0.187572	0.245674	RSAD2	1
biological_process	GO:0060541	respiratory system development	1/22	33/3522	0.187572	0.245674	SLC7A11	1
biological_process	GO:0098742	cell-cell adhesion via plasma-membrane adhesion molecules	1/22	33/3522	0.187572	0.245674	CLDN1	1
biological_process	GO:1903034	regulation of response to wounding	1/22	33/3522	0.187572	0.245674	CLDN1	1
biological_process	GO:1903531	negative regulation of secretion by cell	1/22	33/3522	0.187572	0.245674	RSAD2	1
biological_process	GO:0019058	viral life cycle	1/22	34/3522	0.192694	0.251424	RSAD2	1
biological_process	GO:0045931	positive regulation of mitotic cell cycle	1/22	34/3522	0.192694	0.251424	NDC80	1
biological_process	GO:0098771	inorganic ion homeostasis	2/22	130/3522	0.193943	0.252574	FTL/SFRP4	2
biological_process	GO:0002221	pattern recognition receptor signaling pathway	1/22	35/3522	0.197786	0.253254	RSAD2	1
biological_process	GO:0002822	regulation of adaptive immune response based on somatic recombination of immune receptors built from immunoglobulin superfamily domains	1/22	35/3522	0.197786	0.253254	RSAD2	1
biological_process	GO:0007519	skeletal muscle tissue development	1/22	35/3522	0.197786	0.253254	HEYL	1
biological_process	GO:0009755	hormone-mediated signaling pathway	1/22	35/3522	0.197786	0.253254	HEYL	1
biological_process	GO:0017157	regulation of exocytosis	1/22	35/3522	0.197786	0.253254	RAB27B	1
biological_process	GO:0034329	cell junction assembly	1/22	35/3522	0.197786	0.253254	CLDN1	1
biological_process	GO:0051224	negative regulation of protein transport	1/22	35/3522	0.197786	0.253254	RSAD2	1
biological_process	GO:0060047	heart contraction	1/22	35/3522	0.197786	0.253254	KCNE3	1
biological_process	GO:1901617	organic hydroxy compound biosynthetic process	1/22	35/3522	0.197786	0.253254	SLC7A11	1
biological_process	GO:0098609	cell-cell adhesion	2/22	132/3522	0.198528	0.25373	SLC7A11/CLDN1	2
biological_process	GO:0090087	regulation of peptide transport	2/22	133/3522	0.200827	0.254399	SLC7A11/RSAD2	2
biological_process	GO:0002706	regulation of lymphocyte mediated immunity	1/22	36/3522	0.202848	0.254399	RSAD2	1
biological_process	GO:0002758	innate immune response-activating signal transduction	1/22	36/3522	0.202848	0.254399	RSAD2	1
biological_process	GO:0003015	heart process	1/22	36/3522	0.202848	0.254399	KCNE3	1
biological_process	GO:0006402	mRNA catabolic process	1/22	36/3522	0.202848	0.254399	VIP	1
biological_process	GO:0032868	response to insulin	1/22	36/3522	0.202848	0.254399	IGFBP3	1
biological_process	GO:0045732	positive regulation of protein catabolic process	1/22	36/3522	0.202848	0.254399	VIP	1
biological_process	GO:1903311	regulation of mRNA metabolic process	1/22	36/3522	0.202848	0.254399	VIP	1
biological_process	GO:1904950	negative regulation of establishment of protein localization	1/22	36/3522	0.202848	0.254399	RSAD2	1
biological_process	GO:0007417	central nervous system development	2/22	134/3522	0.203129	0.254399	SLC7A11/CENPF	2
biological_process	GO:0070201	regulation of establishment of protein localization	2/22	134/3522	0.203129	0.254399	SLC7A11/RSAD2	2
biological_process	GO:0003007	heart morphogenesis	1/22	37/3522	0.207878	0.257528	HEYL	1
biological_process	GO:0030100	regulation of endocytosis	1/22	37/3522	0.207878	0.257528	SFRP4	1
biological_process	GO:0048736	appendage development	1/22	37/3522	0.207878	0.257528	SLC7A11	1
biological_process	GO:0055076	transition metal ion homeostasis	1/22	37/3522	0.207878	0.257528	FTL	1
biological_process	GO:0060173	limb development	1/22	37/3522	0.207878	0.257528	SLC7A11	1
biological_process	GO:0060538	skeletal muscle organ development	1/22	37/3522	0.207878	0.257528	HEYL	1
biological_process	GO:0002703	regulation of leukocyte mediated immunity	1/22	38/3522	0.212879	0.261832	RSAD2	1
biological_process	GO:0022898	regulation of transmembrane transporter activity	1/22	38/3522	0.212879	0.261832	KCNE3	1
biological_process	GO:0032412	regulation of ion transmembrane transporter activity	1/22	38/3522	0.212879	0.261832	KCNE3	1
biological_process	GO:0050679	positive regulation of epithelial cell proliferation	1/22	38/3522	0.212879	0.261832	CLDN1	1
biological_process	GO:0045597	positive regulation of cell differentiation	2/22	140/3522	0.217014	0.264625	HEYL/SFRP4	2
biological_process	GO:0002262	myeloid cell homeostasis	1/22	39/3522	0.217849	0.264625	SLC7A11	1
biological_process	GO:0002819	regulation of adaptive immune response	1/22	39/3522	0.217849	0.264625	RSAD2	1
biological_process	GO:0015849	organic acid transport	1/22	39/3522	0.217849	0.264625	SLC7A11	1
biological_process	GO:0031330	negative regulation of cellular catabolic process	1/22	39/3522	0.217849	0.264625	VIP	1
biological_process	GO:0046942	carboxylic acid transport	1/22	39/3522	0.217849	0.264625	SLC7A11	1
biological_process	GO:0051783	regulation of nuclear division	1/22	39/3522	0.217849	0.264625	NDC80	1
biological_process	GO:0080134	regulation of response to stress	3/22	261/3522	0.220199	0.267007	SLC7A11/RSAD2/CLDN1	3
biological_process	GO:0000075	cell cycle checkpoint	1/22	40/3522	0.22279	0.267315	NDC80	1
biological_process	GO:0002218	activation of innate immune response	1/22	40/3522	0.22279	0.267315	RSAD2	1
biological_process	GO:0010948	negative regulation of cell cycle process	1/22	40/3522	0.22279	0.267315	NDC80	1
biological_process	GO:0043112	receptor metabolic process	1/22	40/3522	0.22279	0.267315	SFRP4	1
biological_process	GO:0048762	mesenchymal cell differentiation	1/22	40/3522	0.22279	0.267315	HEYL	1
biological_process	GO:0071383	cellular response to steroid hormone stimulus	1/22	40/3522	0.22279	0.267315	HEYL	1
biological_process	GO:1903530	regulation of secretion by cell	2/22	144/3522	0.226329	0.269904	RAB27B/RSAD2	2
biological_process	GO:0007049	cell cycle	3/22	265/3522	0.226913	0.269904	NDC80/CENPF/CDK14	3
biological_process	GO:0002440	production of molecular mediator of immune response	1/22	41/3522	0.2277	0.269904	RSAD2	1
biological_process	GO:0009142	nucleoside triphosphate biosynthetic process	1/22	41/3522	0.2277	0.269904	AK5	1
biological_process	GO:0030072	peptide hormone secretion	1/22	41/3522	0.2277	0.269904	VIP	1
biological_process	GO:0032409	regulation of transporter activity	1/22	41/3522	0.2277	0.269904	KCNE3	1
biological_process	GO:1903522	regulation of blood circulation	1/22	41/3522	0.2277	0.269904	KCNE3	1
biological_process	GO:0060341	regulation of cellular localization	2/22	147/3522	0.233341	0.276114	NDC80/SLC7A11	2
biological_process	GO:0043588	skin development	1/22	43/3522	0.237433	0.279989	CLDN1	1
biological_process	GO:0045930	negative regulation of mitotic cell cycle	1/22	43/3522	0.237433	0.279989	NDC80	1
biological_process	GO:0006936	muscle contraction	1/22	44/3522	0.242255	0.283726	KCNE3	1
biological_process	GO:0007611	learning or memory	1/22	44/3522	0.242255	0.283726	SLC7A11	1
biological_process	GO:0008544	epidermis development	1/22	44/3522	0.242255	0.283726	SFRP4	1
biological_process	GO:0034330	cell junction organization	1/22	44/3522	0.242255	0.283726	CLDN1	1
biological_process	GO:0002252	immune effector process	2/22	151/3522	0.242719	0.283786	MX2/RSAD2	2
biological_process	GO:0002699	positive regulation of immune effector process	1/22	45/3522	0.247048	0.286837	RSAD2	1
biological_process	GO:0006401	RNA catabolic process	1/22	45/3522	0.247048	0.286837	VIP	1
biological_process	GO:0043434	response to peptide hormone	1/22	45/3522	0.247048	0.286837	IGFBP3	1
biological_process	GO:1901214	regulation of neuron death	1/22	45/3522	0.247048	0.286837	SLC7A11	1
biological_process	GO:0051046	regulation of secretion	2/22	153/3522	0.247419	0.286837	RAB27B/RSAD2	2
biological_process	GO:0001505	regulation of neurotransmitter levels	1/22	46/3522	0.251812	0.289485	SLC7A11	1
biological_process	GO:0009636	response to toxic substance	1/22	46/3522	0.251812	0.289485	SLC7A11	1
biological_process	GO:0009895	negative regulation of catabolic process	1/22	46/3522	0.251812	0.289485	VIP	1
biological_process	GO:0016032	viral process	1/22	46/3522	0.251812	0.289485	RSAD2	1
biological_process	GO:0060485	mesenchyme development	1/22	46/3522	0.251812	0.289485	HEYL	1
biological_process	GO:0048545	response to steroid hormone	1/22	47/3522	0.256548	0.293293	HEYL	1
biological_process	GO:0090287	regulation of cellular response to growth factor stimulus	1/22	47/3522	0.256548	0.293293	SFRP4	1
biological_process	GO:0006812	cation transport	2/22	157/3522	0.256834	0.293293	KCNE3/FTL	2
biological_process	GO:0045892	negative regulation of transcription, DNA-templated	2/22	157/3522	0.256834	0.293293	ID3/CENPF	2
biological_process	GO:0071702	organic substance transport	4/22	417/3522	0.258739	0.294269	SLC7A11/RSAD2/VIP/CENPF	4
biological_process	GO:1902679	negative regulation of RNA biosynthetic process	2/22	158/3522	0.25919	0.294269	ID3/CENPF	2
biological_process	GO:1903507	negative regulation of nucleic acid-templated transcription	2/22	158/3522	0.25919	0.294269	ID3/CENPF	2
biological_process	GO:0015711	organic anion transport	1/22	48/3522	0.261254	0.294269	SLC7A11	1
biological_process	GO:0034599	cellular response to oxidative stress	1/22	48/3522	0.261254	0.294269	SLC7A11	1
biological_process	GO:0050769	positive regulation of neurogenesis	1/22	48/3522	0.261254	0.294269	HEYL	1
biological_process	GO:0050890	cognition	1/22	48/3522	0.261254	0.294269	SLC7A11	1
biological_process	GO:0090092	regulation of transmembrane receptor protein serine/threonine kinase signaling pathway	1/22	48/3522	0.261254	0.294269	SFRP4	1
biological_process	GO:0051050	positive regulation of transport	2/22	159/3522	0.261547	0.294269	RAB27B/SFRP4	2
biological_process	GO:0002449	lymphocyte mediated immunity	1/22	49/3522	0.265933	0.297254	RSAD2	1
biological_process	GO:0015672	monovalent inorganic cation transport	1/22	49/3522	0.265933	0.297254	KCNE3	1
biological_process	GO:0045089	positive regulation of innate immune response	1/22	49/3522	0.265933	0.297254	RSAD2	1
biological_process	GO:1903829	positive regulation of cellular protein localization	1/22	49/3522	0.265933	0.297254	NDC80	1
biological_process	GO:0042127	regulation of cell population proliferation	3/22	289/3522	0.268071	0.299156	SLC7A11/CLDN1/SFRP4	3
biological_process	GO:0006952	defense response	3/22	290/3522	0.269813	0.299524	MX2/MX1/RSAD2	3
biological_process	GO:0048585	negative regulation of response to stimulus	3/22	290/3522	0.269813	0.299524	SLC7A11/HEYL/SFRP4	3
biological_process	GO:0002460	adaptive immune response based on somatic recombination of immune receptors built from immunoglobulin superfamily domains	1/22	50/3522	0.270583	0.299524	RSAD2	1
biological_process	GO:0090068	positive regulation of cell cycle process	1/22	50/3522	0.270583	0.299524	NDC80	1
biological_process	GO:0140014	mitotic nuclear division	1/22	50/3522	0.270583	0.299524	NDC80	1
biological_process	GO:0009887	animal organ morphogenesis	2/22	164/3522	0.273345	0.302094	HEYL/SFRP4	2
biological_process	GO:0006790	sulfur compound metabolic process	1/22	51/3522	0.275204	0.302688	SLC7A11	1
biological_process	GO:0050804	modulation of chemical synaptic transmission	1/22	51/3522	0.275204	0.302688	SLC7A11	1
biological_process	GO:0099177	regulation of trans-synaptic signaling	1/22	51/3522	0.275204	0.302688	SLC7A11	1
biological_process	GO:0055085	transmembrane transport	2/22	165/3522	0.275705	0.302753	SLC7A11/KCNE3	2
biological_process	GO:0006955	immune response	3/22	298/3522	0.283809	0.310276	MX2/MX1/RSAD2	3
biological_process	GO:0003012	muscle system process	1/22	53/3522	0.284364	0.310276	KCNE3	1
biological_process	GO:0030522	intracellular receptor signaling pathway	1/22	53/3522	0.284364	0.310276	HEYL	1
biological_process	GO:0062012	regulation of small molecule metabolic process	1/22	53/3522	0.284364	0.310276	SLC7A11	1
biological_process	GO:0002443	leukocyte mediated immunity	1/22	54/3522	0.288903	0.313236	RSAD2	1
biological_process	GO:0030217	T cell differentiation	1/22	54/3522	0.288903	0.313236	RSAD2	1
biological_process	GO:0042391	regulation of membrane potential	1/22	54/3522	0.288903	0.313236	KCNE3	1
biological_process	GO:0048705	skeletal system morphogenesis	1/22	54/3522	0.288903	0.313236	SFRP4	1
biological_process	GO:0033044	regulation of chromosome organization	1/22	55/3522	0.293414	0.31514	NDC80	1
biological_process	GO:0044403	symbiotic process	1/22	55/3522	0.293414	0.31514	RSAD2	1
biological_process	GO:0046879	hormone secretion	1/22	55/3522	0.293414	0.31514	VIP	1
biological_process	GO:0050808	synapse organization	1/22	55/3522	0.293414	0.31514	SLC7A11	1
biological_process	GO:0070997	neuron death	1/22	55/3522	0.293414	0.31514	SLC7A11	1
biological_process	GO:1904062	regulation of cation transmembrane transport	1/22	55/3522	0.293414	0.31514	KCNE3	1
biological_process	GO:0009914	hormone transport	1/22	56/3522	0.297898	0.318461	VIP	1
biological_process	GO:0030900	forebrain development	1/22	56/3522	0.297898	0.318461	SLC7A11	1
biological_process	GO:1901652	response to peptide	1/22	56/3522	0.297898	0.318461	IGFBP3	1
biological_process	GO:0051270	regulation of cellular component movement	2/22	175/3522	0.299312	0.319475	KCNE3/CLDN1	2
biological_process	GO:0051259	protein complex oligomerization	1/22	57/3522	0.302354	0.322221	CLDN1	1
biological_process	GO:0010033	response to organic substance	4/22	449/3522	0.305419	0.323924	SLC7A11/HEYL/SFRP4/IGFBP3	4
biological_process	GO:0007399	nervous system development	3/22	311/3522	0.306741	0.323924	SLC7A11/CENPF/HEYL	3
biological_process	GO:0006887	exocytosis	1/22	58/3522	0.306784	0.323924	RAB27B	1
biological_process	GO:0044419	interspecies interaction between organisms	1/22	58/3522	0.306784	0.323924	RSAD2	1
biological_process	GO:0045088	regulation of innate immune response	1/22	58/3522	0.306784	0.323924	RSAD2	1
biological_process	GO:0051271	negative regulation of cellular component movement	1/22	58/3522	0.306784	0.323924	KCNE3	1
biological_process	GO:0035295	tube development	2/22	179/3522	0.308742	0.325491	SLC7A11/HEYL	2
biological_process	GO:0051172	negative regulation of nitrogen compound metabolic process	3/22	313/3522	0.310285	0.326064	ID3/VIP/CENPF	3
biological_process	GO:0007015	actin filament organization	1/22	59/3522	0.311186	0.326064	PLS3	1
biological_process	GO:0032970	regulation of actin filament-based process	1/22	59/3522	0.311186	0.326064	KCNE3	1
biological_process	GO:0051962	positive regulation of nervous system development	1/22	59/3522	0.311186	0.326064	HEYL	1
biological_process	GO:0010720	positive regulation of cell development	1/22	60/3522	0.315562	0.329142	HEYL	1
biological_process	GO:0034248	regulation of cellular amide metabolic process	1/22	60/3522	0.315562	0.329142	SLC7A11	1
biological_process	GO:0048872	homeostasis of number of cells	1/22	60/3522	0.315562	0.329142	SLC7A11	1
biological_process	GO:0019932	second-messenger-mediated signaling	1/22	61/3522	0.319912	0.333172	VIP	1
biological_process	GO:0009416	response to light stimulus	1/22	62/3522	0.324235	0.337163	SLC7A11	1
biological_process	GO:0009888	tissue development	3/22	322/3522	0.32627	0.338766	CENPF/HEYL/SFRP4	3
biological_process	GO:2000113	negative regulation of cellular macromolecule biosynthetic process	2/22	187/3522	0.327553	0.339584	ID3/CENPF	2
biological_process	GO:0002757	immune response-activating signal transduction	1/22	63/3522	0.328531	0.340085	RSAD2	1
biological_process	GO:0001775	cell activation	2/22	188/3522	0.329898	0.340985	SLC7A11/RSAD2	2
biological_process	GO:2000026	regulation of multicellular organismal development	3/22	325/3522	0.331609	0.342238	CENPF/HEYL/SFRP4	3
biological_process	GO:0010558	negative regulation of macromolecule biosynthetic process	2/22	189/3522	0.332242	0.342376	ID3/CENPF	2
biological_process	GO:0051188	cofactor biosynthetic process	1/22	64/3522	0.332802	0.34244	SLC7A11	1
biological_process	GO:0019752	carboxylic acid metabolic process	2/22	190/3522	0.334583	0.343243	SLC7A11/PSPH	2
biological_process	GO:0051726	regulation of cell cycle	2/22	190/3522	0.334583	0.343243	NDC80/CENPF	2
biological_process	GO:0002250	adaptive immune response	1/22	65/3522	0.337047	0.34474	RSAD2	1
biological_process	GO:0042176	regulation of protein catabolic process	1/22	65/3522	0.337047	0.34474	VIP	1
biological_process	GO:0060429	epithelium development	2/22	193/3522	0.341598	0.348876	HEYL/SFRP4	2
biological_process	GO:0002764	immune response-regulating signaling pathway	1/22	67/3522	0.345459	0.351772	RSAD2	1
biological_process	GO:0045787	positive regulation of cell cycle	1/22	67/3522	0.345459	0.351772	NDC80	1
biological_process	GO:0043436	oxoacid metabolic process	2/22	195/3522	0.346265	0.35207	SLC7A11/PSPH	2
biological_process	GO:0051707	response to other organism	2/22	196/3522	0.348596	0.353915	MX2/RSAD2	2
biological_process	GO:0046034	ATP metabolic process	1/22	68/3522	0.349627	0.354438	AK5	1
biological_process	GO:0009966	regulation of signal transduction	4/22	479/3522	0.350342	0.354639	RSAD2/CDK14/HEYL/SFRP4	4
biological_process	GO:0043207	response to external biotic stimulus	2/22	197/3522	0.350924	0.354705	MX2/RSAD2	2
biological_process	GO:0009205	purine ribonucleoside triphosphate metabolic process	1/22	70/3522	0.357887	0.360152	AK5	1
biological_process	GO:0009896	positive regulation of catabolic process	1/22	70/3522	0.357887	0.360152	VIP	1
biological_process	GO:0045664	regulation of neuron differentiation	1/22	70/3522	0.357887	0.360152	HEYL	1
biological_process	GO:0031324	negative regulation of cellular metabolic process	3/22	342/3522	0.361896	0.363205	ID3/VIP/CENPF	3
biological_process	GO:0009199	ribonucleoside triphosphate metabolic process	1/22	71/3522	0.361979	0.363205	AK5	1
biological_process	GO:0006082	organic acid metabolic process	2/22	202/3522	0.362532	0.363228	SLC7A11/PSPH	2
biological_process	GO:0007178	transmembrane receptor protein serine/threonine kinase signaling pathway	1/22	72/3522	0.366046	0.36462	SFRP4	1
biological_process	GO:0010608	posttranscriptional regulation of gene expression	1/22	72/3522	0.366046	0.36462	VIP	1
biological_process	GO:0030098	lymphocyte differentiation	1/22	72/3522	0.366046	0.36462	RSAD2	1
biological_process	GO:1901615	organic hydroxy compound metabolic process	1/22	72/3522	0.366046	0.36462	SLC7A11	1
biological_process	GO:0009607	response to biotic stimulus	2/22	205/3522	0.369467	0.367039	MX2/RSAD2	2
biological_process	GO:0009144	purine nucleoside triphosphate metabolic process	1/22	73/3522	0.370089	0.367039	AK5	1
biological_process	GO:0031327	negative regulation of cellular biosynthetic process	2/22	206/3522	0.371773	0.367039	ID3/CENPF	2
biological_process	GO:0000280	nuclear division	1/22	74/3522	0.374107	0.367039	NDC80	1
biological_process	GO:0007268	chemical synaptic transmission	1/22	74/3522	0.374107	0.367039	SLC7A11	1
biological_process	GO:0009126	purine nucleoside monophosphate metabolic process	1/22	74/3522	0.374107	0.367039	AK5	1
biological_process	GO:0009167	purine ribonucleoside monophosphate metabolic process	1/22	74/3522	0.374107	0.367039	AK5	1
biological_process	GO:0010959	regulation of metal ion transport	1/22	74/3522	0.374107	0.367039	KCNE3	1
biological_process	GO:0023061	signal release	1/22	74/3522	0.374107	0.367039	VIP	1
biological_process	GO:0098916	anterograde trans-synaptic signaling	1/22	74/3522	0.374107	0.367039	SLC7A11	1
biological_process	GO:0008283	cell population proliferation	3/22	349/3522	0.374357	0.367039	SLC7A11/CLDN1/SFRP4	3
biological_process	GO:0010605	negative regulation of macromolecule metabolic process	3/22	351/3522	0.377914	0.367771	ID3/VIP/CENPF	3
biological_process	GO:0031349	positive regulation of defense response	1/22	75/3522	0.378101	0.367771	RSAD2	1
biological_process	GO:0034765	regulation of ion transmembrane transport	1/22	75/3522	0.378101	0.367771	KCNE3	1
biological_process	GO:0099537	trans-synaptic signaling	1/22	75/3522	0.378101	0.367771	SLC7A11	1
biological_process	GO:0009890	negative regulation of biosynthetic process	2/22	209/3522	0.378675	0.367771	ID3/CENPF	2
biological_process	GO:0002253	activation of immune response	1/22	76/3522	0.38207	0.367771	RSAD2	1
biological_process	GO:0008015	blood circulation	1/22	76/3522	0.38207	0.367771	KCNE3	1
biological_process	GO:0009161	ribonucleoside monophosphate metabolic process	1/22	76/3522	0.38207	0.367771	AK5	1
biological_process	GO:0010639	negative regulation of organelle organization	1/22	76/3522	0.38207	0.367771	NDC80	1
biological_process	GO:0043900	regulation of multi-organism process	1/22	76/3522	0.38207	0.367771	RSAD2	1
biological_process	GO:0050678	regulation of epithelial cell proliferation	1/22	76/3522	0.38207	0.367771	CLDN1	1
biological_process	GO:0099536	synaptic signaling	1/22	76/3522	0.38207	0.367771	SLC7A11	1
biological_process	GO:1903532	positive regulation of secretion by cell	1/22	76/3522	0.38207	0.367771	RAB27B	1
biological_process	GO:0071495	cellular response to endogenous stimulus	2/22	212/3522	0.385552	0.369495	HEYL/SFRP4	2
biological_process	GO:0003013	circulatory system process	1/22	77/3522	0.386015	0.369495	KCNE3	1
biological_process	GO:0006979	response to oxidative stress	1/22	77/3522	0.386015	0.369495	SLC7A11	1
biological_process	GO:0009123	nucleoside monophosphate metabolic process	1/22	77/3522	0.386015	0.369495	AK5	1
biological_process	GO:0009968	negative regulation of signal transduction	2/22	213/3522	0.387838	0.370327	HEYL/SFRP4	2
biological_process	GO:0009141	nucleoside triphosphate metabolic process	1/22	78/3522	0.389936	0.370327	AK5	1
biological_process	GO:0016053	organic acid biosynthetic process	1/22	78/3522	0.389936	0.370327	PSPH	1
biological_process	GO:0046394	carboxylic acid biosynthetic process	1/22	78/3522	0.389936	0.370327	PSPH	1
biological_process	GO:1901293	nucleoside phosphate biosynthetic process	1/22	78/3522	0.389936	0.370327	AK5	1
biological_process	GO:0007155	cell adhesion	2/22	214/3522	0.390121	0.370327	SLC7A11/CLDN1	2
biological_process	GO:0022610	biological adhesion	2/22	215/3522	0.392401	0.371977	SLC7A11/CLDN1	2
biological_process	GO:0044057	regulation of system process	1/22	79/3522	0.393833	0.372819	KCNE3	1
biological_process	GO:0002697	regulation of immune effector process	1/22	80/3522	0.397706	0.37545	RSAD2	1
biological_process	GO:0098662	inorganic cation transmembrane transport	1/22	80/3522	0.397706	0.37545	KCNE3	1
biological_process	GO:0051094	positive regulation of developmental process	2/22	218/3522	0.399221	0.376363	HEYL/SFRP4	2
biological_process	GO:0048285	organelle fission	1/22	81/3522	0.401556	0.378044	NDC80	1
biological_process	GO:0051704	multi-organism process	3/22	365/3522	0.402739	0.378639	MX2/RSAD2/SERPINA14	3
biological_process	GO:0009314	response to radiation	1/22	82/3522	0.405382	0.380082	SLC7A11	1
biological_process	GO:0098660	inorganic ion transmembrane transport	1/22	82/3522	0.405382	0.380082	KCNE3	1
biological_process	GO:0065009	regulation of molecular function	3/22	367/3522	0.406272	0.380397	KCNE3/HEYL/SFRP4	3
biological_process	GO:0034655	nucleobase-containing compound catabolic process	1/22	83/3522	0.409185	0.382081	VIP	1
biological_process	GO:0048871	multicellular organismal homeostasis	1/22	83/3522	0.409185	0.382081	CLDN1	1
biological_process	GO:0010648	negative regulation of cell communication	2/22	224/3522	0.41277	0.384564	HEYL/SFRP4	2
biological_process	GO:0051047	positive regulation of secretion	1/22	84/3522	0.412964	0.384564	RAB27B	1
biological_process	GO:0007507	heart development	1/22	85/3522	0.416721	0.386466	HEYL	1
biological_process	GO:0050673	epithelial cell proliferation	1/22	85/3522	0.416721	0.386466	CLDN1	1
biological_process	GO:0007010	cytoskeleton organization	2/22	226/3522	0.417258	0.386466	NDC80/PLS3	2
biological_process	GO:0023057	negative regulation of signaling	2/22	226/3522	0.417258	0.386466	HEYL/SFRP4	2
biological_process	GO:0030335	positive regulation of cell migration	1/22	86/3522	0.420454	0.388377	CLDN1	1
biological_process	GO:0071407	cellular response to organic cyclic compound	1/22	86/3522	0.420454	0.388377	HEYL	1
biological_process	GO:0034762	regulation of transmembrane transport	1/22	88/3522	0.427853	0.394151	KCNE3	1
biological_process	GO:2000147	positive regulation of cell motility	1/22	88/3522	0.427853	0.394151	CLDN1	1
biological_process	GO:0048584	positive regulation of response to stimulus	3/22	381/3522	0.430877	0.395404	RSAD2/CLDN1/SFRP4	3
biological_process	GO:0010817	regulation of hormone levels	1/22	89/3522	0.431518	0.395404	VIP	1
biological_process	GO:0051272	positive regulation of cellular component movement	1/22	89/3522	0.431518	0.395404	CLDN1	1
biological_process	GO:0098655	cation transmembrane transport	1/22	89/3522	0.431518	0.395404	KCNE3	1
biological_process	GO:0006897	endocytosis	1/22	90/3522	0.435161	0.396624	SFRP4	1
biological_process	GO:0007186	G protein-coupled receptor signaling pathway	1/22	90/3522	0.435161	0.396624	VIP	1
biological_process	GO:0071396	cellular response to lipid	1/22	90/3522	0.435161	0.396624	HEYL	1
biological_process	GO:0072657	protein localization to membrane	1/22	90/3522	0.435161	0.396624	SLC7A11	1
biological_process	GO:0045786	negative regulation of cell cycle	1/22	91/3522	0.438782	0.399394	NDC80	1
biological_process	GO:0050708	regulation of protein secretion	1/22	92/3522	0.442381	0.402136	RSAD2	1
biological_process	GO:0044281	small molecule metabolic process	3/22	388/3522	0.44308	0.40224	SLC7A11/PSPH/AK5	3
biological_process	GO:0044270	cellular nitrogen compound catabolic process	1/22	93/3522	0.445957	0.403783	VIP	1
biological_process	GO:0046700	heterocycle catabolic process	1/22	93/3522	0.445957	0.403783	VIP	1
biological_process	GO:0032870	cellular response to hormone stimulus	1/22	94/3522	0.449512	0.406465	HEYL	1
biological_process	GO:0050767	regulation of neurogenesis	1/22	95/3522	0.453045	0.409121	HEYL	1
biological_process	GO:0016192	vesicle-mediated transport	2/22	243/3522	0.454776	0.410145	RAB27B/SFRP4	2
biological_process	GO:0040017	positive regulation of locomotion	1/22	96/3522	0.456556	0.411009	CLDN1	1
biological_process	GO:0009892	negative regulation of metabolic process	3/22	396/3522	0.456932	0.411009	ID3/VIP/CENPF	3
biological_process	GO:0051128	regulation of cellular component organization	3/22	397/3522	0.458655	0.412019	NDC80/SLC7A11/SFRP4	3
biological_process	GO:0019439	aromatic compound catabolic process	1/22	97/3522	0.460046	0.412728	VIP	1
biological_process	GO:0007166	cell surface receptor signaling pathway	3/22	399/3522	0.462097	0.414027	CDK14/HEYL/SFRP4	3
biological_process	GO:1901361	organic cyclic compound catabolic process	1/22	98/3522	0.463514	0.414755	VIP	1
biological_process	GO:0001819	positive regulation of cytokine production	1/22	99/3522	0.466961	0.416212	RSAD2	1
biological_process	GO:0002791	regulation of peptide secretion	1/22	99/3522	0.466961	0.416212	RSAD2	1
biological_process	GO:0061024	membrane organization	1/22	99/3522	0.466961	0.416212	SLC7A11	1
biological_process	GO:0009967	positive regulation of signal transduction	2/22	249/3522	0.467728	0.416354	RSAD2/SFRP4	2
biological_process	GO:0007610	behavior	1/22	101/3522	0.473792	0.420117	SLC7A11	1
biological_process	GO:0042110	T cell activation	1/22	101/3522	0.473792	0.420117	RSAD2	1
biological_process	GO:0048729	tissue morphogenesis	1/22	101/3522	0.473792	0.420117	HEYL	1
biological_process	GO:0006875	cellular metal ion homeostasis	1/22	103/3522	0.480539	0.42555	FTL	1
biological_process	GO:0002521	leukocyte differentiation	1/22	105/3522	0.487204	0.430896	RSAD2	1
biological_process	GO:0050793	regulation of developmental process	3/22	415/3522	0.489351	0.432238	CENPF/HEYL/SFRP4	3
biological_process	GO:0003008	system process	2/22	260/3522	0.491046	0.433178	SLC7A11/KCNE3	2
biological_process	GO:0000226	microtubule cytoskeleton organization	1/22	107/3522	0.493787	0.434479	NDC80	1
biological_process	GO:0030855	epithelial cell differentiation	1/22	107/3522	0.493787	0.434479	SFRP4	1
biological_process	GO:0042493	response to drug	1/22	109/3522	0.500289	0.439636	SLC7A11	1
biological_process	GO:0009150	purine ribonucleotide metabolic process	1/22	110/3522	0.50351	0.440774	AK5	1
biological_process	GO:0030036	actin cytoskeleton organization	1/22	110/3522	0.50351	0.440774	PLS3	1
biological_process	GO:0051960	regulation of nervous system development	1/22	110/3522	0.50351	0.440774	HEYL	1
biological_process	GO:0051186	cofactor metabolic process	1/22	111/3522	0.506711	0.443011	SLC7A11	1
biological_process	GO:0030003	cellular cation homeostasis	1/22	112/3522	0.509893	0.443533	FTL	1
biological_process	GO:0031329	regulation of cellular catabolic process	1/22	112/3522	0.509893	0.443533	VIP	1
biological_process	GO:0043065	positive regulation of apoptotic process	1/22	112/3522	0.509893	0.443533	SFRP4	1
biological_process	GO:0043068	positive regulation of programmed cell death	1/22	112/3522	0.509893	0.443533	SFRP4	1
biological_process	GO:0010628	positive regulation of gene expression	2/22	270/3522	0.51174	0.444335	VIP/SFRP4	2
biological_process	GO:0009259	ribonucleotide metabolic process	1/22	113/3522	0.513055	0.444335	AK5	1
biological_process	GO:0010647	positive regulation of cell communication	2/22	271/3522	0.513783	0.444335	RSAD2/SFRP4	2
biological_process	GO:0045595	regulation of cell differentiation	2/22	272/3522	0.51582	0.444335	HEYL/SFRP4	2
biological_process	GO:0006163	purine nucleotide metabolic process	1/22	114/3522	0.516197	0.444335	AK5	1
biological_process	GO:0006873	cellular ion homeostasis	1/22	114/3522	0.516197	0.444335	FTL	1
biological_process	GO:0016071	mRNA metabolic process	1/22	114/3522	0.516197	0.444335	VIP	1
biological_process	GO:0060284	regulation of cell development	1/22	114/3522	0.516197	0.444335	HEYL	1
biological_process	GO:0033993	response to lipid	1/22	115/3522	0.51932	0.444335	HEYL	1
biological_process	GO:0055065	metal ion homeostasis	1/22	115/3522	0.51932	0.444335	FTL	1
biological_process	GO:0090407	organophosphate biosynthetic process	1/22	115/3522	0.51932	0.444335	AK5	1
biological_process	GO:0097435	supramolecular fiber organization	1/22	115/3522	0.51932	0.444335	PLS3	1
biological_process	GO:0002682	regulation of immune system process	2/22	274/3522	0.519879	0.444335	SLC7A11/RSAD2	2
biological_process	GO:0023056	positive regulation of signaling	2/22	274/3522	0.519879	0.444335	RSAD2/SFRP4	2
biological_process	GO:0080135	regulation of cellular response to stress	1/22	116/3522	0.522424	0.445955	SLC7A11	1
biological_process	GO:0050778	positive regulation of immune response	1/22	117/3522	0.525509	0.448031	RSAD2	1
biological_process	GO:0019693	ribose phosphate metabolic process	1/22	118/3522	0.528575	0.450086	AK5	1
biological_process	GO:0010243	response to organonitrogen compound	1/22	119/3522	0.531622	0.451824	IGFBP3	1
biological_process	GO:0042981	regulation of apoptotic process	2/22	280/3522	0.531933	0.451824	SLC7A11/SFRP4	2
biological_process	GO:0043067	regulation of programmed cell death	2/22	282/3522	0.535909	0.454639	SLC7A11/SFRP4	2
biological_process	GO:0010942	positive regulation of cell death	1/22	121/3522	0.537659	0.45556	SFRP4	1
biological_process	GO:0051129	negative regulation of cellular component organization	1/22	122/3522	0.54065	0.457529	NDC80	1
biological_process	GO:0072521	purine-containing compound metabolic process	1/22	123/3522	0.543622	0.459478	AK5	1
biological_process	GO:0031347	regulation of defense response	1/22	127/3522	0.555328	0.468219	RSAD2	1
biological_process	GO:0055080	cation homeostasis	1/22	127/3522	0.555328	0.468219	FTL	1
biological_process	GO:0051641	cellular localization	3/22	457/3522	0.558025	0.469495	NDC80/SLC7A11/CENPF	3
biological_process	GO:0044283	small molecule biosynthetic process	1/22	128/3522	0.55821	0.469495	PSPH	1
biological_process	GO:0008285	negative regulation of cell population proliferation	1/22	130/3522	0.56392	0.473717	SFRP4	1
biological_process	GO:0009894	regulation of catabolic process	1/22	131/3522	0.566748	0.475107	VIP	1
biological_process	GO:0034613	cellular protein localization	2/22	298/3522	0.566959	0.475107	NDC80/SLC7A11	2
biological_process	GO:0051240	positive regulation of multicellular organismal process	2/22	300/3522	0.570743	0.477113	RSAD2/HEYL	2
biological_process	GO:0070727	cellular macromolecule localization	2/22	300/3522	0.570743	0.477113	NDC80/SLC7A11	2
biological_process	GO:1901698	response to nitrogen compound	1/22	133/3522	0.572352	0.477876	IGFBP3	1
biological_process	GO:0010941	regulation of cell death	2/22	303/3522	0.576379	0.480654	SLC7A11/SFRP4	2
biological_process	GO:0055082	cellular chemical homeostasis	1/22	139/3522	0.588753	0.489991	FTL	1
biological_process	GO:0070887	cellular response to chemical stimulus	3/22	477/3522	0.589003	0.489991	SLC7A11/HEYL/SFRP4	3
biological_process	GO:0044703	multi-organism reproductive process	1/22	140/3522	0.591427	0.491411	SERPINA14	1
biological_process	GO:0046649	lymphocyte activation	1/22	141/3522	0.594085	0.493023	RSAD2	1
biological_process	GO:0009117	nucleotide metabolic process	1/22	142/3522	0.596726	0.494617	AK5	1
biological_process	GO:0006928	movement of cell or subcellular component	2/22	317/3522	0.602024	0.498406	KCNE3/CLDN1	2
biological_process	GO:0006753	nucleoside phosphate metabolic process	1/22	145/3522	0.604552	0.499294	AK5	1
biological_process	GO:0007017	microtubule-based process	1/22	145/3522	0.604552	0.499294	NDC80	1
biological_process	GO:0033365	protein localization to organelle	1/22	147/3522	0.609688	0.502327	NDC80	1
biological_process	GO:0050877	nervous system process	1/22	147/3522	0.609688	0.502327	SLC7A11	1
biological_process	GO:0017144	drug metabolic process	1/22	149/3522	0.614761	0.5059	AK5	1
biological_process	GO:0001817	regulation of cytokine production	1/22	151/3522	0.619771	0.509411	RSAD2	1
biological_process	GO:0006915	apoptotic process	2/22	328/3522	0.621411	0.510148	SLC7A11/SFRP4	2
biological_process	GO:0050776	regulation of immune response	1/22	152/3522	0.622252	0.510229	RSAD2	1
biological_process	GO:0030334	regulation of cell migration	1/22	153/3522	0.624718	0.51164	CLDN1	1
biological_process	GO:0051649	establishment of localization in cell	2/22	331/3522	0.626581	0.512553	NDC80/CENPF	2
biological_process	GO:0012501	programmed cell death	2/22	332/3522	0.628293	0.513342	SLC7A11/SFRP4	2
biological_process	GO:0030163	protein catabolic process	1/22	157/3522	0.634429	0.51774	VIP	1
biological_process	GO:0055086	nucleobase-containing small molecule metabolic process	1/22	160/3522	0.641555	0.522312	AK5	1
biological_process	GO:2000145	regulation of cell motility	1/22	160/3522	0.641555	0.522312	CLDN1	1
biological_process	GO:0007167	enzyme linked receptor protein signaling pathway	1/22	162/3522	0.646231	0.525496	SFRP4	1
biological_process	GO:0043933	protein-containing complex subunit organization	2/22	344/3522	0.648402	0.526638	NDC80/CLDN1	2
biological_process	GO:0009628	response to abiotic stimulus	1/22	164/3522	0.65085	0.528	SLC7A11	1
biological_process	GO:0008284	positive regulation of cell population proliferation	1/22	165/3522	0.653137	0.529231	CLDN1	1
biological_process	GO:0045321	leukocyte activation	1/22	166/3522	0.65541	0.530446	RSAD2	1
biological_process	GO:0001816	cytokine production	1/22	168/3522	0.659914	0.532208	RSAD2	1
biological_process	GO:0019725	cellular homeostasis	1/22	168/3522	0.659914	0.532208	FTL	1
biological_process	GO:0043043	peptide biosynthetic process	1/22	168/3522	0.659914	0.532208	SLC7A11	1
biological_process	GO:0030182	neuron differentiation	1/22	170/3522	0.664361	0.535166	HEYL	1
biological_process	GO:0072359	circulatory system development	1/22	171/3522	0.666564	0.536311	HEYL	1
biological_process	GO:0008219	cell death	2/22	359/3522	0.672409	0.540295	SLC7A11/SFRP4	2
biological_process	GO:0040012	regulation of locomotion	1/22	174/3522	0.67309	0.540295	CLDN1	1
biological_process	GO:0051276	chromosome organization	1/22	175/3522	0.675239	0.541387	NDC80	1
biological_process	GO:0030097	hemopoiesis	1/22	176/3522	0.677373	0.542464	RSAD2	1
biological_process	GO:0060548	negative regulation of cell death	1/22	180/3522	0.685779	0.548556	SLC7A11	1
biological_process	GO:0044265	cellular macromolecule catabolic process	1/22	181/3522	0.687847	0.54957	VIP	1
biological_process	GO:0071310	cellular response to organic substance	2/22	373/3522	0.69369	0.553594	HEYL/SFRP4	2
biological_process	GO:0048534	hematopoietic or lymphoid organ development	1/22	185/3522	0.695992	0.554785	RSAD2	1
biological_process	GO:0002684	positive regulation of immune system process	1/22	188/3522	0.701967	0.558899	RSAD2	1
biological_process	GO:0006518	peptide metabolic process	1/22	189/3522	0.703934	0.559815	SLC7A11	1
biological_process	GO:0051130	positive regulation of cellular component organization	1/22	191/3522	0.70783	0.562262	SFRP4	1
biological_process	GO:1901566	organonitrogen compound biosynthetic process	2/22	387/3522	0.713902	0.56643	SLC7A11/PSPH	2
biological_process	GO:0002520	immune system development	1/22	195/3522	0.715476	0.567023	RSAD2	1
biological_process	GO:0043604	amide biosynthetic process	1/22	198/3522	0.721084	0.570152	SLC7A11	1
biological_process	GO:0048699	generation of neurons	1/22	198/3522	0.721084	0.570152	HEYL	1
biological_process	GO:0048646	anatomical structure formation involved in morphogenesis	1/22	204/3522	0.731987	0.578106	HEYL	1
biological_process	GO:1901565	organonitrogen compound catabolic process	1/22	209/3522	0.74076	0.584363	VIP	1
biological_process	GO:0000003	reproduction	1/22	212/3522	0.745892	0.586568	SERPINA14	1
biological_process	GO:0022414	reproductive process	1/22	212/3522	0.745892	0.586568	SERPINA14	1
biological_process	GO:0009605	response to external stimulus	2/22	411/3522	0.74612	0.586568	MX2/RSAD2	2
biological_process	GO:0009653	anatomical structure morphogenesis	2/22	415/3522	0.751198	0.589885	HEYL/SFRP4	2
biological_process	GO:0022008	neurogenesis	1/22	216/3522	0.752584	0.590297	HEYL	1
biological_process	GO:1901700	response to oxygen-containing compound	1/22	218/3522	0.755866	0.592195	IGFBP3	1
biological_process	GO:0019637	organophosphate metabolic process	1/22	219/3522	0.757492	0.592792	AK5	1
biological_process	GO:0016477	cell migration	1/22	221/3522	0.760712	0.593958	CLDN1	1
biological_process	GO:0033043	regulation of organelle organization	1/22	221/3522	0.760712	0.593958	NDC80	1
biological_process	GO:0009057	macromolecule catabolic process	1/22	222/3522	0.762307	0.594526	VIP	1
biological_process	GO:0051241	negative regulation of multicellular organismal process	1/22	228/3522	0.771665	0.601141	KCNE3	1
biological_process	GO:1901135	carbohydrate derivative metabolic process	1/22	240/3522	0.789336	0.61421	AK5	1
biological_process	GO:0043603	cellular amide metabolic process	1/22	242/3522	0.792151	0.615703	SLC7A11	1
biological_process	GO:0048870	cell motility	1/22	248/3522	0.800383	0.620695	CLDN1	1
biological_process	GO:0051674	localization of cell	1/22	248/3522	0.800383	0.620695	CLDN1	1
biological_process	GO:0006357	regulation of transcription by RNA polymerase II	1/22	254/3522	0.808303	0.62613	SFRP4	1
biological_process	GO:0051247	positive regulation of protein metabolic process	1/22	269/3522	0.826812	0.639745	VIP	1
biological_process	GO:0010604	positive regulation of macromolecule metabolic process	2/22	489/3522	0.831231	0.64244	VIP/SFRP4	2
biological_process	GO:0006366	transcription by RNA polymerase II	1/22	275/3522	0.833727	0.643645	SFRP4	1
biological_process	GO:0040011	locomotion	1/22	284/3522	0.843608	0.650541	CLDN1	1
biological_process	GO:0065003	protein-containing complex assembly	1/22	298/3522	0.857872	0.660798	CLDN1	1
biological_process	GO:0033554	cellular response to stress	1/22	300/3522	0.859805	0.661545	SLC7A11	1
biological_process	GO:0048468	cell development	1/22	315/3522	0.873526	0.671349	HEYL	1
biological_process	GO:1901575	organic substance catabolic process	1/22	342/3522	0.895057	0.687127	VIP	1
biological_process	GO:0044248	cellular catabolic process	1/22	356/3522	0.904795	0.693827	VIP	1
biological_process	GO:0009056	catabolic process	1/22	404/3522	0.932048	0.713928	VIP	1
biological_process	GO:0051246	regulation of protein metabolic process	1/22	429/3522	0.943112	0.721597	VIP	1
biological_process	GO:0035556	intracellular signal transduction	1/22	448/3522	0.950347	0.726323	VIP	1
biological_process	GO:0051173	positive regulation of nitrogen compound metabolic process	1/22	460/3522	0.954454	0.728651	VIP	1
biological_process	GO:0031325	positive regulation of cellular metabolic process	1/22	485/3522	0.961994	0.733591	SFRP4	1
cellular_component	GO:0000940	condensed chromosome outer kinetochore	2/26	4/4190	0.000220504	0.0243715	NDC80/CENPF	2
cellular_component	GO:0000777	condensed chromosome kinetochore	2/26	8/4190	0.0010134	0.0373357	NDC80/CENPF	2
cellular_component	GO:0000779	condensed chromosome, centromeric region	2/26	8/4190	0.0010134	0.0373357	NDC80/CENPF	2
cellular_component	GO:0000308	cytoplasmic cyclin-dependent protein kinase holoenzyme complex	1/26	1/4190	0.00620525	0.114307	CDK14	1
cellular_component	GO:0000942	condensed nuclear chromosome outer kinetochore	1/26	1/4190	0.00620525	0.114307	NDC80	1
cellular_component	GO:0045120	pronucleus	1/26	1/4190	0.00620525	0.114307	CENPF	1
cellular_component	GO:0000776	kinetochore	2/26	25/4190	0.0101766	0.136352	NDC80/CENPF	2
cellular_component	GO:0000793	condensed chromosome	2/26	25/4190	0.0101766	0.136352	NDC80/CENPF	2
cellular_component	GO:0031262	Ndc80 complex	1/26	2/4190	0.0123735	0.136352	NDC80	1
cellular_component	GO:0032585	multivesicular body membrane	1/26	2/4190	0.0123735	0.136352	RAB27B	1
cellular_component	GO:0000775	chromosome, centromeric region	2/26	32/4190	0.0163841	0.136352	NDC80/CENPF	2
cellular_component	GO:0000778	condensed nuclear chromosome kinetochore	1/26	3/4190	0.0185049	0.136352	NDC80	1
cellular_component	GO:0000780	condensed nuclear chromosome, centromeric region	1/26	3/4190	0.0185049	0.136352	NDC80	1
cellular_component	GO:0097449	astrocyte projection	1/26	3/4190	0.0185049	0.136352	SLC7A11	1
cellular_component	GO:0097539	ciliary transition fiber	1/26	3/4190	0.0185049	0.136352	CENPF	1
cellular_component	GO:0032809	neuronal cell body membrane	1/26	5/4190	0.030658	0.199325	KCNE3	1
cellular_component	GO:0097386	glial cell projection	1/26	5/4190	0.030658	0.199325	SLC7A11	1
cellular_component	GO:0000307	cyclin-dependent protein kinase holoenzyme complex	1/26	6/4190	0.0366802	0.202707	CDK14	1
cellular_component	GO:0005771	multivesicular body	1/26	6/4190	0.0366802	0.202707	RAB27B	1
cellular_component	GO:0044298	cell body membrane	1/26	6/4190	0.0366802	0.202707	KCNE3	1
cellular_component	GO:0031526	brush border membrane	1/26	7/4190	0.0426664	0.21259	SLC7A11	1
cellular_component	GO:0098687	chromosomal region	2/26	54/4190	0.0434986	0.21259	NDC80/CENPF	2
cellular_component	GO:0005813	centrosome	3/26	129/4190	0.044239	0.21259	NDC80/CENPF/AK5	3
cellular_component	GO:0043204	perikaryon	1/26	8/4190	0.0486169	0.223894	KCNE3	1
cellular_component	GO:0030140	trans-Golgi network transport vesicle	1/26	9/4190	0.0545317	0.239472	RAB27B	1
cellular_component	GO:0042470	melanosome	1/26	10/4190	0.0604112	0.239472	RAB27B	1
cellular_component	GO:0048770	pigment granule	1/26	10/4190	0.0604112	0.239472	RAB27B	1
cellular_component	GO:0045177	apical part of cell	2/26	65/4190	0.0606663	0.239472	SLC7A11/CLDN1	2
cellular_component	GO:0005815	microtubule organizing center	3/26	151/4190	0.0651091	0.244099	NDC80/CENPF/AK5	3
cellular_component	GO:0005903	brush border	1/26	11/4190	0.0662556	0.244099	SLC7A11	1
cellular_component	GO:0016328	lateral plasma membrane	1/26	13/4190	0.0778396	0.277526	CLDN1	1
cellular_component	GO:0098805	whole membrane	3/26	172/4190	0.0886006	0.277958	KCNE3/RAB27B/RSAD2	3
cellular_component	GO:0005795	Golgi stack	1/26	15/4190	0.0892853	0.277958	RAB27B	1
cellular_component	GO:0031902	late endosome membrane	1/26	15/4190	0.0892853	0.277958	RAB27B	1
cellular_component	GO:0000794	condensed nuclear chromosome	1/26	16/4190	0.0949568	0.277958	NDC80	1
cellular_component	GO:0016363	nuclear matrix	1/26	16/4190	0.0949568	0.277958	CENPF	1
cellular_component	GO:1902554	serine/threonine protein kinase complex	1/26	16/4190	0.0949568	0.277958	CDK14	1
cellular_component	GO:0005811	lipid droplet	1/26	17/4190	0.100594	0.277958	RSAD2	1
cellular_component	GO:0008076	voltage-gated potassium channel complex	1/26	17/4190	0.100594	0.277958	KCNE3	1
cellular_component	GO:0034705	potassium channel complex	1/26	17/4190	0.100594	0.277958	KCNE3	1
cellular_component	GO:0034399	nuclear periphery	1/26	18/4190	0.106198	0.278854	CENPF	1
cellular_component	GO:1902911	protein kinase complex	1/26	18/4190	0.106198	0.278854	CDK14	1
cellular_component	GO:0098862	cluster of actin-based cell projections	1/26	19/4190	0.111768	0.278854	SLC7A11	1
cellular_component	GO:0005741	mitochondrial outer membrane	1/26	20/4190	0.117305	0.278854	RSAD2	1
cellular_component	GO:0005923	bicellular tight junction	1/26	22/4190	0.128279	0.278854	CLDN1	1
cellular_component	GO:0005930	axoneme	1/26	22/4190	0.128279	0.278854	CENPF	1
cellular_component	GO:0019867	outer membrane	1/26	22/4190	0.128279	0.278854	RSAD2	1
cellular_component	GO:0030136	clathrin-coated vesicle	1/26	22/4190	0.128279	0.278854	RAB27B	1
cellular_component	GO:0031968	organelle outer membrane	1/26	22/4190	0.128279	0.278854	RSAD2	1
cellular_component	GO:0097014	ciliary plasm	1/26	22/4190	0.128279	0.278854	CENPF	1
cellular_component	GO:0005694	chromosome	3/26	203/4190	0.128897	0.278854	NDC80/LOC101120200/CENPF	3
cellular_component	GO:0034451	centriolar satellite	1/26	23/4190	0.133717	0.278854	AK5	1
cellular_component	GO:0070160	tight junction	1/26	23/4190	0.133717	0.278854	CLDN1	1
cellular_component	GO:0043296	apical junction complex	1/26	24/4190	0.139122	0.284753	CLDN1	1
cellular_component	GO:0031984	organelle subcompartment	3/26	220/4190	0.153427	0.300833	RAB27B/MX1/RSAD2	3
cellular_component	GO:0005798	Golgi-associated vesicle	1/26	27/4190	0.155144	0.300833	RAB27B	1
cellular_component	GO:0032838	plasma membrane bounded cell projection cytoplasm	1/26	27/4190	0.155144	0.300833	CENPF	1
cellular_component	GO:0015630	microtubule cytoskeleton	3/26	228/4190	0.165478	0.305173	NDC80/CENPF/AK5	3
cellular_component	GO:0001650	fibrillar center	1/26	29/4190	0.165665	0.305173	RSAD2	1
cellular_component	GO:0030496	midbody	1/26	29/4190	0.165665	0.305173	CENPF	1
cellular_component	GO:0005576	extracellular region	5/26	481/4190	0.170709	0.307893	TFPI/VIP/SERPINA14/SFRP4/IGFBP3	5
cellular_component	GO:0000922	spindle pole	1/26	31/4190	0.176061	0.307893	CENPF	1
cellular_component	GO:0009986	cell surface	2/26	125/4190	0.18094	0.307893	SLC7A11/SFRP4	2
cellular_component	GO:0036064	ciliary basal body	1/26	32/4190	0.181212	0.307893	CENPF	1
cellular_component	GO:0030425	dendrite	1/26	33/4190	0.186331	0.307893	KCNE3	1
cellular_component	GO:0097447	dendritic tree	1/26	33/4190	0.186331	0.307893	KCNE3	1
cellular_component	GO:0005789	endoplasmic reticulum membrane	2/26	128/4190	0.187691	0.307893	MX1/RSAD2	2
cellular_component	GO:0042175	nuclear outer membrane-endoplasmic reticulum membrane network	2/26	130/4190	0.192213	0.307893	MX1/RSAD2	2
cellular_component	GO:0098827	endoplasmic reticulum subcompartment	2/26	130/4190	0.192213	0.307893	MX1/RSAD2	2
cellular_component	GO:0016323	basolateral plasma membrane	1/26	35/4190	0.196479	0.309575	CLDN1	1
cellular_component	GO:0043025	neuronal cell body	1/26	36/4190	0.201507	0.309575	KCNE3	1
cellular_component	GO:0005615	extracellular space	3/26	251/4190	0.201666	0.309575	SERPINA14/SFRP4/IGFBP3	3
cellular_component	GO:0120025	plasma membrane bounded cell projection	3/26	253/4190	0.204907	0.310242	SLC7A11/KCNE3/CENPF	3
cellular_component	GO:0042995	cell projection	3/26	257/4190	0.211431	0.310637	SLC7A11/KCNE3/CENPF	3
cellular_component	GO:0030135	coated vesicle	1/26	38/4190	0.211473	0.310637	RAB27B	1
cellular_component	GO:0031253	cell projection membrane	1/26	39/4190	0.21641	0.310637	SLC7A11	1
cellular_component	GO:0034703	cation channel complex	1/26	39/4190	0.21641	0.310637	KCNE3	1
cellular_component	GO:0000786	nucleosome	1/26	40/4190	0.221318	0.312509	LOC101120200	1
cellular_component	GO:0005770	late endosome	1/26	41/4190	0.226197	0.312509	RAB27B	1
cellular_component	GO:0044815	DNA packaging complex	1/26	41/4190	0.226197	0.312509	LOC101120200	1
cellular_component	GO:0010008	endosome membrane	1/26	43/4190	0.235866	0.321844	RAB27B	1
cellular_component	GO:0098590	plasma membrane region	2/26	153/4190	0.245139	0.325275	SLC7A11/CLDN1	2
cellular_component	GO:0045121	membrane raft	1/26	46/4190	0.250152	0.325275	KCNE3	1
cellular_component	GO:0098589	membrane region	1/26	46/4190	0.250152	0.325275	KCNE3	1
cellular_component	GO:0098857	membrane microdomain	1/26	46/4190	0.250152	0.325275	KCNE3	1
cellular_component	GO:0030133	transport vesicle	1/26	47/4190	0.254856	0.327539	RAB27B	1
cellular_component	GO:0016324	apical plasma membrane	1/26	49/4190	0.264181	0.328078	CLDN1	1
cellular_component	GO:0061695	transferase complex, transferring phosphorus-containing groups	1/26	49/4190	0.264181	0.328078	CDK14	1
cellular_component	GO:0099568	cytoplasmic region	1/26	49/4190	0.264181	0.328078	CENPF	1
cellular_component	GO:0044297	cell body	1/26	50/4190	0.268801	0.330106	KCNE3	1
cellular_component	GO:0034702	ion channel complex	1/26	52/4190	0.277957	0.3376	KCNE3	1
cellular_component	GO:0005819	spindle	1/26	56/4190	0.29594	0.355535	CENPF	1
cellular_component	GO:0036477	somatodendritic compartment	1/26	59/4190	0.309144	0.367404	KCNE3	1
cellular_component	GO:0005887	integral component of plasma membrane	2/26	182/4190	0.31281	0.367805	KCNE3/CLDN1	2
cellular_component	GO:1902495	transmembrane transporter complex	1/26	61/4190	0.317814	0.369756	KCNE3	1
cellular_component	GO:1990351	transporter complex	1/26	63/4190	0.32638	0.375572	KCNE3	1
cellular_component	GO:0098588	bounding membrane of organelle	2/26	190/4190	0.33139	0.375572	RAB27B/RSAD2	2
cellular_component	GO:0032993	protein-DNA complex	1/26	65/4190	0.334841	0.375572	LOC101120200	1
cellular_component	GO:0005635	nuclear envelope	1/26	66/4190	0.339034	0.375572	CENPF	1
cellular_component	GO:0031226	intrinsic component of plasma membrane	2/26	194/4190	0.340642	0.375572	KCNE3/CLDN1	2
cellular_component	GO:0043235	receptor complex	1/26	67/4190	0.343201	0.375572	GPR101	1
cellular_component	GO:0005911	cell-cell junction	1/26	68/4190	0.347343	0.376378	CLDN1	1
cellular_component	GO:0031967	organelle envelope	2/26	211/4190	0.379561	0.403379	RSAD2/CENPF	2
cellular_component	GO:0031975	envelope	2/26	211/4190	0.379561	0.403379	RSAD2/CENPF	2
cellular_component	GO:0005856	cytoskeleton	3/26	366/4190	0.399655	0.420689	NDC80/CENPF/AK5	3
cellular_component	GO:0005743	mitochondrial inner membrane	1/26	89/4190	0.428738	0.447046	RSAD2	1
cellular_component	GO:0019866	organelle inner membrane	1/26	94/4190	0.446627	0.457075	RSAD2	1
cellular_component	GO:0048471	perinuclear region of cytoplasm	1/26	94/4190	0.446627	0.457075	MX1	1
cellular_component	GO:0098791	Golgi apparatus subcompartment	1/26	97/4190	0.457101	0.463502	RAB27B	1
cellular_component	GO:0000228	nuclear chromosome	1/26	102/4190	0.474135	0.476403	NDC80	1
cellular_component	GO:0043005	neuron projection	1/26	105/4190	0.484107	0.482041	KCNE3	1
cellular_component	GO:0005783	endoplasmic reticulum	2/26	262/4190	0.490398	0.483945	MX1/RSAD2	2
cellular_component	GO:0005929	cilium	1/26	117/4190	0.522209	0.509253	CENPF	1
cellular_component	GO:0000785	chromatin	1/26	118/4190	0.525259	0.509253	LOC101120200	1
cellular_component	GO:0031982	vesicle	2/26	291/4190	0.548184	0.526744	KCNE3/RAB27B	2
cellular_component	GO:0098797	plasma membrane protein complex	1/26	128/4190	0.554746	0.526744	KCNE3	1
cellular_component	GO:0031966	mitochondrial membrane	1/26	129/4190	0.557596	0.526744	RSAD2	1
cellular_component	GO:0030054	cell junction	1/26	139/4190	0.585148	0.545954	CLDN1	1
cellular_component	GO:0005768	endosome	1/26	140/4190	0.587811	0.545954	RAB27B	1
cellular_component	GO:0005740	mitochondrial envelope	1/26	146/4190	0.603444	0.555804	RSAD2	1
cellular_component	GO:1990234	transferase complex	1/26	150/4190	0.613549	0.56044	CDK14	1
cellular_component	GO:0031090	organelle membrane	2/26	350/4190	0.652012	0.590693	RAB27B/RSAD2	2
cellular_component	GO:0005730	nucleolus	1/26	175/4190	0.671311	0.603232	RSAD2	1
cellular_component	GO:0005794	Golgi apparatus	1/26	235/4190	0.778061	0.693518	RAB27B	1
cellular_component	GO:0098796	membrane protein complex	1/26	276/4190	0.830881	0.725054	KCNE3	1
cellular_component	GO:0031410	cytoplasmic vesicle	1/26	277/4190	0.832005	0.725054	RAB27B	1
cellular_component	GO:0097708	intracellular vesicle	1/26	278/4190	0.833121	0.725054	RAB27B	1
cellular_component	GO:1902494	catalytic complex	1/26	314/4190	0.868879	0.750265	CDK14	1
cellular_component	GO:0005739	mitochondrion	1/26	360/4190	0.903966	0.774512	RSAD2	1
molecular_function	GO:0004647	phosphoserine phosphatase activity	1/29	1/3960	0.00732323	0.225697	PSPH	1
molecular_function	GO:0050683	AF-1 domain binding	1/29	1/3960	0.00732323	0.225697	HEYL	1
molecular_function	GO:0004867	serine-type endopeptidase inhibitor activity		23/3960	0.0119121	0.225697	TFPI/SERPINA14	2
molecular_function	GO:0017128	phospholipid scramblase activity	1/29	2/3960	0.0145947	0.225697	PLSCR5	1
molecular_function	GO:0070840	dynein complex binding	1/29	2/3960	0.0145947	0.225697	CENPF	1
molecular_function	GO:0004488	methylenetetrahydrofolate dehydrogenase (NADP+) activity	1/29	3/3960	0.0218147	0.225697	MTHFD2	1
molecular_function	GO:0004693	cyclin-dependent protein serine/threonine kinase activity	1/29	3/3960	0.0218147	0.225697	CDK14	1
molecular_function	GO:0005548	phospholipid transporter activity	1/29	3/3960	0.0218147	0.225697	PLSCR5	1
molecular_function	GO:0008502	melatonin receptor activity	1/29	3/3960	0.0218147	0.225697	MTNR1A	1
molecular_function	GO:0051428	peptide hormone receptor binding	1/29	3/3960	0.0218147	0.225697	VIP	1
molecular_function	GO:0097472	cyclin-dependent protein kinase activity	1/29	3/3960	0.0218147	0.225697	CDK14	1
molecular_function	GO:0004550	nucleoside diphosphate kinase activity	1/29	4/3960	0.0289836	0.225697	AK5	1
molecular_function	GO:0003924	GTPase activity	3/29	98/3960	0.0337194	0.225697	RAB27B/MX2/MX1	3
molecular_function	GO:0004866	endopeptidase inhibitor activity		41/3960	0.0356012	0.225697	TFPI/SERPINA14	2
molecular_function	GO:0008199	ferric iron binding	1/29	5/3960	0.0361017	0.225697	FTL	1
molecular_function	GO:0030414	peptidase inhibitor activity		42/3960	0.0372139	0.225697	TFPI/SERPINA14	2
molecular_function	GO:0016646	oxidoreductase activity, acting on the CH-NH group of donors, NAD or NADP as acceptor	1/29	6/3960	0.0431695	0.225697	MTHFD2	1
molecular_function	GO:0017147	Wnt-protein binding	1/29	6/3960	0.0431695	0.225697	SFRP4	1
molecular_function	GO:0031489	myosin V binding	1/29	6/3960	0.0431695	0.225697	RAB27B	1
molecular_function	GO:0061135	endopeptidase regulator activity		46/3960	0.0439397	0.225697	TFPI/SERPINA14	2
molecular_function	GO:0004017	adenylate kinase activity	1/29	7/3960	0.0501872	0.225697	AK5	1
molecular_function	GO:0030332	cyclin binding	1/29	7/3960	0.0501872	0.225697	CDK14	1
molecular_function	GO:0050145	nucleoside monophosphate kinase activity	1/29	7/3960	0.0501872	0.225697	AK5	1
molecular_function	GO:0061134	peptidase regulator activity		51/3960	0.0529314	0.225697	TFPI/SERPINA14	2
molecular_function	GO:0001618	virus receptor activity	1/29	8/3960	0.0571553	0.225697	CLDN1	1
molecular_function	GO:0015459	potassium channel regulator activity	1/29	8/3960	0.0571553	0.225697	KCNE3	1
molecular_function	GO:0051539	4 iron, 4 sulfur cluster binding	1/29	8/3960	0.0571553	0.225697	RSAD2	1
molecular_function	GO:0005525	GTP binding	3/29	126/3960	0.0629949	0.225697	RAB27B/MX2/MX1	3
molecular_function	GO:0032550	purine ribonucleoside binding	3/29	126/3960	0.0629949	0.225697	RAB27B/MX2/MX1	3
molecular_function	GO:0005520	insulin-like growth factor binding	1/29	9/3960	0.0640739	0.225697	IGFBP3	1
molecular_function	GO:0016645	oxidoreductase activity, acting on the CH-NH group of donors	1/29	9/3960	0.0640739	0.225697	MTHFD2	1
molecular_function	GO:0043621	protein self-association	1/29	9/3960	0.0640739	0.225697	RSAD2	1
molecular_function	GO:0001883	purine nucleoside binding	3/29	127/3960	0.0642076	0.225697	RAB27B/MX2/MX1	3
molecular_function	GO:0032549	ribonucleoside binding	3/29	127/3960	0.0642076	0.225697	RAB27B/MX2/MX1	3
molecular_function	GO:0001882	nucleoside binding	3/29	129/3960	0.066666	0.225697	RAB27B/MX2/MX1	3
molecular_function	GO:0019001	guanyl nucleotide binding	3/29	129/3960	0.066666	0.225697	RAB27B/MX2/MX1	3
molecular_function	GO:0032561	guanyl ribonucleotide binding	3/29	129/3960	0.066666	0.225697	RAB27B/MX2/MX1	3
molecular_function	GO:0016776	phosphotransferase activity, phosphate group as acceptor	1/29	10/3960	0.0709435	0.233858	AK5	1
molecular_function	GO:0019205	nucleobase-containing compound kinase activity	1/29	11/3960	0.0777645	0.24977	AK5	1
molecular_function	GO:0005319	lipid transporter activity	1/29	14/3960	0.0979384	0.291078	PLSCR5	1
molecular_function	GO:0046983	protein dimerization activity	4/29	243/3960	0.0984616	0.291078	LOC101120200/ID3/CENPF/HEYL	4
molecular_function	GO:0004857	enzyme inhibitor activity		74/3960	0.101233	0.291078	TFPI/SERPINA14	2
molecular_function	GO:0035639	purine ribonucleoside triphosphate binding	6/29	450/3960	0.10315	0.291078	RAB27B/MX2/STK32A/MX1/CDK14/AK5	6
molecular_function	GO:0017022	myosin binding	1/29	15/3960	0.104568	0.291078	RAB27B	1
molecular_function	GO:0019003	GDP binding	1/29	15/3960	0.104568	0.291078	RAB27B	1
molecular_function	GO:0032555	purine ribonucleotide binding	6/29	457/3960	0.109197	0.293373	RAB27B/MX2/STK32A/MX1/CDK14/AK5	6
molecular_function	GO:0017076	purine nucleotide binding	6/29	458/3960	0.110077	0.293373	RAB27B/MX2/STK32A/MX1/CDK14/AK5	6
molecular_function	GO:0032553	ribonucleotide binding	6/29	461/3960	0.112738	0.294207	RAB27B/MX2/STK32A/MX1/CDK14/AK5	6
molecular_function	GO:0051536	iron-sulfur cluster binding	1/29	18/3960	0.124175	0.311091	RSAD2	1
molecular_function	GO:0051540	metal cluster binding	1/29	18/3960	0.124175	0.311091	RSAD2	1
molecular_function	GO:0004674	protein serine/threonine kinase activity		86/3960	0.129928	0.314647	STK32A/CDK14	2
molecular_function	GO:0005249	voltage-gated potassium channel activity	1/29	19/3960	0.130618	0.314647	KCNE3	1
molecular_function	GO:0016301	kinase activity	3/29	179/3960	0.140977	0.333193	STK32A/CDK14/AK5	3
molecular_function	GO:0051015	actin filament binding	1/29	23/3960	0.155936	0.355147	PLS3	1
molecular_function	GO:0099106	ion channel regulator activity	1/29	23/3960	0.155936	0.355147	KCNE3	1
molecular_function	GO:0003714	transcription corepressor activity	1/29	25/3960	0.168327	0.37652	HEYL	1
molecular_function	GO:0019838	growth factor binding	1/29	26/3960	0.174456	0.376745	IGFBP3	1
molecular_function	GO:0022843	voltage-gated cation channel activity	1/29	26/3960	0.174456	0.376745	KCNE3	1
molecular_function	GO:0017111	nucleoside-triphosphatase activity	3/29	201/3960	0.180076	0.376745	RAB27B/MX2/MX1	3
molecular_function	GO:0005267	potassium channel activity	1/29	28/3960	0.186584	0.376745	KCNE3	1
molecular_function	GO:0019904	protein domain specific binding		110/3960	0.191884	0.376745	RAB27B/HEYL	2
molecular_function	GO:0016247	channel regulator activity	1/29	29/3960	0.192583	0.376745	KCNE3	1
molecular_function	GO:0008022	protein C-terminus binding	1/29	30/3960	0.19854	0.376745	CENPF	1
molecular_function	GO:0051427	hormone receptor binding	1/29	30/3960	0.19854	0.376745	VIP	1
molecular_function	GO:0016462	pyrophosphatase activity	3/29	213/3960	0.202609	0.376745	RAB27B/MX2/MX1	3
molecular_function	GO:0016772	transferase activity, transferring phosphorus-containing groups	3/29	213/3960	0.202609	0.376745	STK32A/CDK14/AK5	3
molecular_function	GO:0016817	hydrolase activity, acting on acid anhydrides	3/29	214/3960	0.204519	0.376745	RAB27B/MX2/MX1	3
molecular_function	GO:0016818	hydrolase activity, acting on acid anhydrides, in phosphorus-containing anhydrides	3/29	214/3960	0.204519	0.376745	RAB27B/MX2/MX1	3
molecular_function	GO:0004672	protein kinase activity		121/3960	0.221557	0.397163	STK32A/CDK14	2
molecular_function	GO:0001227	DNA-binding transcription repressor activity, RNA polymerase II-specific	1/29	34/3960	0.221944	0.397163	HEYL	1
molecular_function	GO:0015079	potassium ion transmembrane transporter activity	1/29	36/3960	0.233398	0.410217	KCNE3	1
molecular_function	GO:0005244	voltage-gated ion channel activity	1/29	37/3960	0.239063	0.410217	KCNE3	1
molecular_function	GO:0022832	voltage-gated channel activity	1/29	37/3960	0.239063	0.410217	KCNE3	1
molecular_function	GO:0042802	identical protein binding	4/29	352/3960	0.254205	0.430305	NDC80/CENPF/HEYL/CLDN1	4
molecular_function	GO:0004252	serine-type endopeptidase activity	1/29	41/3960	0.261324	0.436456	TPSB2	1
molecular_function	GO:0042803	protein homodimerization activity		139/3960	0.270892	0.446484	CENPF/HEYL	2
molecular_function	GO:0008236	serine-type peptidase activity	1/29	46/3960	0.288266	0.46895	TPSB2	1
molecular_function	GO:0017171	serine hydrolase activity	1/29	48/3960	0.298775	0.479815	TPSB2	1
molecular_function	GO:0016773	phosphotransferase activity, alcohol group as acceptor		153/3960	0.309397	0.485988	STK32A/CDK14	2
molecular_function	GO:0005506	iron ion binding	1/29	51/3960	0.314259	0.485988	FTL	1
molecular_function	GO:0016791	phosphatase activity	1/29	51/3960	0.314259	0.485988	PSPH	1
molecular_function	GO:0098772	molecular function regulator	4/29	394/3960	0.325323	0.491228	KCNE3/TFPI/VIP/SERPINA14	4
molecular_function	GO:0044877	protein-containing complex binding		159/3960	0.325828	0.491228	PLS3/CENPF	2
molecular_function	GO:0005179	hormone activity	1/29	54/3960	0.329412	0.491228	VIP	1
molecular_function	GO:0005215	transporter activity	3/29	281/3960	0.339425	0.500205	PLSCR5/SLC7A11/KCNE3	3
molecular_function	GO:0003779	actin binding	1/29	57/3960	0.344241	0.501404	PLS3	1
molecular_function	GO:0008092	cytoskeletal protein binding		169/3960	0.353023	0.508285	PLS3/RAB27B	2
molecular_function	GO:0005261	cation channel activity	1/29	60/3960	0.358754	0.510666	KCNE3	1
molecular_function	GO:0030234	enzyme regulator activity		177/3960	0.374548	0.527158	TFPI/SERPINA14	2
molecular_function	GO:0042578	phosphoric ester hydrolase activity	1/29	68/3960	0.395954	0.551094	PSPH	1
molecular_function	GO:0001228	DNA-binding transcription activator activity, RNA polymerase II-specific	1/29	71/3960	0.40936	0.563195	HEYL	1
molecular_function	GO:0022836	gated channel activity	1/29	73/3960	0.418137	0.563195	KCNE3	1
molecular_function	GO:0022839	ion gated channel activity	1/29	73/3960	0.418137	0.563195	KCNE3	1
molecular_function	GO:0003712	transcription coregulator activity	1/29	75/3960	0.426788	0.568732	HEYL	1
molecular_function	GO:0005524	ATP binding	3/29	328/3960	0.435632	0.574406	STK32A/CDK14/AK5	3
molecular_function	GO:0032559	adenyl ribonucleotide binding	3/29	333/3960	0.445667	0.578104	STK32A/CDK14/AK5	3
molecular_function	GO:0030554	adenyl nucleotide binding	3/29	334/3960	0.447667	0.578104	STK32A/CDK14/AK5	3
molecular_function	GO:0046982	protein heterodimerization activity	1/29	84/3960	0.464204	0.593344	LOC101120200	1
molecular_function	GO:0015077	monovalent inorganic cation transmembrane transporter activity	1/29	86/3960	0.472193	0.597458	KCNE3	1
molecular_function	GO:0000978	RNA polymerase II cis-regulatory region sequence-specific DNA binding	1/29	89/3960	0.483961	0.600222	HEYL	1
molecular_function	GO:0046873	metal ion transmembrane transporter activity	1/29	89/3960	0.483961	0.600222	KCNE3	1
molecular_function	GO:0008134	transcription factor binding	1/29	92/3960	0.495475	0.608478	CENPF	1
molecular_function	GO:0000987	cis-regulatory region sequence-specific DNA binding	1/29	94/3960	0.503013	0.610346	HEYL	1
molecular_function	GO:0005216	ion channel activity	1/29	95/3960	0.506741	0.610346	KCNE3	1
molecular_function	GO:0060089	molecular transducer activity	3/29	377/3960	0.530976	0.633445	GPR101/CDK14/MTNR1A	3
molecular_function	GO:0004930	G protein-coupled receptor activity		245/3960	0.543834	0.641097	GPR101/MTNR1A	2
molecular_function	GO:0008144	drug binding	3/29	386/3960	0.547626	0.641097	STK32A/CDK14/AK5	3
molecular_function	GO:0015267	channel activity	1/29	110/3960	0.559524	0.643007	KCNE3	1
molecular_function	GO:0022803	passive transmembrane transporter activity	1/29	110/3960	0.559524	0.643007	KCNE3	1
molecular_function	GO:0000977	RNA polymerase II transcription regulatory region sequence-specific DNA binding	1/29	121/3960	0.594721	0.671366	HEYL	1
molecular_function	GO:0003677	DNA binding	3/29	415/3960	0.599081	0.671366	LOC101120200/HEYL/MYB	3
molecular_function	GO:0022857	transmembrane transporter activity		271/3960	0.60028	0.671366	SLC7A11/KCNE3	2
molecular_function	GO:0000981	DNA-binding transcription factor activity, RNA polymerase II-specific	1/29	128/3960	0.615687	0.682504	HEYL	1
molecular_function	GO:0004175	endopeptidase activity	1/29	131/3960	0.624349	0.683168	TPSB2	1
molecular_function	GO:0000976	transcription regulatory region sequence-specific DNA binding	1/29	132/3960	0.627194	0.683168	HEYL	1
molecular_function	GO:0022890	inorganic cation transmembrane transporter activity	1/29	136/3960	0.638368	0.689304	KCNE3	1
molecular_function	GO:1990837	sequence-specific double-stranded DNA binding	1/29	138/3960	0.643833	0.689304	HEYL	1
molecular_function	GO:0005509	calcium ion binding	1/29	148/3960	0.669983	0.703871	PLS3	1
molecular_function	GO:0008324	cation transmembrane transporter activity	1/29	152/3960	0.679915	0.703871	KCNE3	1
molecular_function	GO:0048037	cofactor binding	1/29	152/3960	0.679915	0.703871	RSAD2	1
molecular_function	GO:0001067	regulatory region nucleic acid binding	1/29	154/3960	0.684773	0.703871	HEYL	1
molecular_function	GO:0003690	double-stranded DNA binding	1/29	156/3960	0.689559	0.703871	HEYL	1
molecular_function	GO:0004888	transmembrane signaling receptor activity		323/3960	0.697883	0.703871	GPR101/MTNR1A	2
molecular_function	GO:0140096	catalytic activity, acting on a protein	3/29	479/3960	0.699471	0.703871	STK32A/TPSB2/CDK14	3
molecular_function	GO:0048018	receptor ligand activity	1/29	163/3960	0.705764	0.703871	VIP	1
molecular_function	GO:0005198	structural molecule activity	1/29	164/3960	0.708011	0.703871	CLDN1	1
molecular_function	GO:0030545	receptor regulator activity	1/29	168/3960	0.716836	0.705731	VIP	1
molecular_function	GO:0016788	hydrolase activity, acting on ester bonds	1/29	170/3960	0.721151	0.705731	PSPH	1
molecular_function	GO:0070011	peptidase activity, acting on L-amino acid peptides	1/29	183/3960	0.74769	0.726031	TPSB2	1
molecular_function	GO:0008233	peptidase activity	1/29	188/3960	0.757234	0.727312	TPSB2	1
molecular_function	GO:0038023	signaling receptor activity		366/3960	0.763658	0.727312	GPR101/MTNR1A	2
molecular_function	GO:0003700	DNA-binding transcription factor activity	1/29	193/3960	0.766428	0.727312	HEYL	1
molecular_function	GO:0015318	inorganic molecular entity transmembrane transporter activity	1/29	201/3960	0.780444	0.735045	KCNE3	1
molecular_function	GO:0043565	sequence-specific DNA binding	1/29	209/3960	0.793647	0.741901	HEYL	1
molecular_function	GO:0015075	ion transmembrane transporter activity	1/29	215/3960	0.803042	0.745123	KCNE3	1
molecular_function	GO:0016491	oxidoreductase activity	1/29	249/3960	0.848966	0.781942	MTHFD2	1
molecular_function	GO:0140110	transcription regulator activity	1/29	260/3960	0.86147	0.787667	HEYL	1
molecular_function	GO:0046914	transition metal ion binding	1/29	279/3960	0.88075	0.799461	FTL	1
molecular_function	GO:0005102	signaling receptor binding	1/29	340/3960	0.926686	0.835105	VIP	1

## Sheet: GO_different genotypes
Table S3 DEGs GO enrichment analysis in the different genotypes
Ontology	ID	Description	GeneRatio	BgRatio	pvalue	qvalue	gene name	Count
biological_process	GO:0007186	G protein-coupled receptor signaling pathway	3/10	90/3522	0.00170051	0.0611907	TAC1/CALY/GABRG1	3
biological_process	GO:0042133	neurotransmitter metabolic process	2/10	23/3522	0.00177859	0.0611907	ABAT/ENPP6	2
biological_process	GO:0019695	choline metabolic process	1/10	1/3522	0.0028393	0.0611907	ENPP6	1
biological_process	GO:0048268	clathrin coat assembly	1/10	1/3522	0.0028393	0.0611907	CALY	1
biological_process	GO:1903224	regulation of endodermal cell differentiation	1/10	1/3522	0.0028393	0.0611907	COL5A2	1
biological_process	GO:1903225	negative regulation of endodermal cell differentiation	1/10	1/3522	0.0028393	0.0611907	COL5A2	1
biological_process	GO:0007217	tachykinin receptor signaling pathway	1/10	2/3522	0.00567133	0.0611907	TAC1	1
biological_process	GO:0009448	gamma-aminobutyric acid metabolic process	1/10	2/3522	0.00567133	0.0611907	ABAT	1
biological_process	GO:0048265	response to pain	1/10	2/3522	0.00567133	0.0611907	TAC1	1
biological_process	GO:0098884	postsynaptic neurotransmitter receptor internalization	1/10	2/3522	0.00567133	0.0611907	CALY	1
biological_process	GO:0140239	postsynaptic endocytosis	1/10	2/3522	0.00567133	0.0611907	CALY	1
biological_process	GO:2000542	negative regulation of gastrulation	1/10	2/3522	0.00567133	0.0611907	COL5A2	1
biological_process	GO:0001505	regulation of neurotransmitter levels	2/10	46/3522	0.00702651	0.0699806	ABAT/ENPP6	2
biological_process	GO:0048148	behavioral response to cocaine	1/10	3/3522	0.00849613	0.0785732	ABAT	1
biological_process	GO:0016486	peptide hormone processing	1/10	4/3522	0.0113137	0.0813793	PCSK1	1
biological_process	GO:0042220	response to cocaine	1/10	4/3522	0.0113137	0.0813793	ABAT	1
biological_process	GO:0072347	response to anesthetic	1/10	4/3522	0.0113137	0.0813793	ABAT	1
biological_process	GO:0099590	neurotransmitter receptor internalization	1/10	4/3522	0.0113137	0.0813793	CALY	1
biological_process	GO:0007212	dopamine receptor signaling pathway	1/10	5/3522	0.0141241	0.0870807	CALY	1
biological_process	GO:0045992	negative regulation of embryonic development	1/10	5/3522	0.0141241	0.0870807	COL5A2	1
biological_process	GO:0071294	cellular response to zinc ion	1/10	5/3522	0.0141241	0.0870807	LOC101117955	1
biological_process	GO:0007214	gamma-aminobutyric acid signaling pathway	1/10	6/3522	0.0169272	0.0996197	GABRG1	1
biological_process	GO:0010043	response to zinc ion	1/10	7/3522	0.0197232	0.106402	LOC101117955	1
biological_process	GO:0019233	sensory perception of pain	1/10	7/3522	0.0197232	0.106402	TAC1	1
biological_process	GO:0006821	chloride transport	1/10	8/3522	0.0225121	0.110125	GABRG1	1
biological_process	GO:0010470	regulation of gastrulation	1/10	9/3522	0.0252938	0.110125	COL5A2	1
biological_process	GO:0035987	endodermal cell differentiation	1/10	9/3522	0.0252938	0.110125	COL5A2	1
biological_process	GO:0071230	cellular response to amino acid stimulus	1/10	9/3522	0.0252938	0.110125	COL5A2	1
biological_process	GO:0001706	endoderm formation	1/10	10/3522	0.0280683	0.110125	COL5A2	1
biological_process	GO:0030199	collagen fibril organization	1/10	10/3522	0.0280683	0.110125	COL5A2	1
biological_process	GO:0043279	response to alkaloid	1/10	10/3522	0.0280683	0.110125	ABAT	1
biological_process	GO:0060359	response to ammonium ion	1/10	10/3522	0.0280683	0.110125	ABAT	1
biological_process	GO:0099072	regulation of postsynaptic membrane neurotransmitter receptor levels	1/10	10/3522	0.0280683	0.110125	CALY	1
biological_process	GO:0033555	multicellular organismal response to stress	1/10	11/3522	0.0308358	0.114069	TAC1	1
biological_process	GO:0043200	response to amino acid	1/10	11/3522	0.0308358	0.114069	COL5A2	1
biological_process	GO:0015698	inorganic anion transport	1/10	13/3522	0.0363495	0.13073	GABRG1	1
biological_process	GO:0007492	endoderm development	1/10	14/3522	0.0390957	0.136807	COL5A2	1
biological_process	GO:0010243	response to organonitrogen compound	2/10	119/3522	0.0426641	0.145365	COL5A2/ABAT	2
biological_process	GO:1901698	response to nitrogen compound	2/10	133/3522	0.0522185	0.173357	COL5A2/ABAT	2
biological_process	GO:0031623	receptor internalization	1/10	21/3522	0.0581229	0.178948	CALY	1
biological_process	GO:0043271	negative regulation of ion transport	1/10	21/3522	0.0581229	0.178948	BEST3	1
biological_process	GO:0045995	regulation of embryonic development	1/10	21/3522	0.0581229	0.178948	COL5A2	1
biological_process	GO:0001704	formation of primary germ layer	1/10	22/3522	0.0608132	0.178948	COL5A2	1
biological_process	GO:0071248	cellular response to metal ion	1/10	22/3522	0.0608132	0.178948	LOC101117955	1
biological_process	GO:0045807	positive regulation of endocytosis	1/10	24/3522	0.0661731	0.188273	CALY	1
biological_process	GO:0071241	cellular response to inorganic substance	1/10	25/3522	0.0688427	0.188273	LOC101117955	1
biological_process	GO:0099003	vesicle-mediated transport in synapse	1/10	25/3522	0.0688427	0.188273	CALY	1
biological_process	GO:0048592	eye morphogenesis	1/10	26/3522	0.0715054	0.188273	COL5A2	1
biological_process	GO:0097164	ammonium ion metabolic process	1/10	26/3522	0.0715054	0.188273	ENPP6	1
biological_process	GO:0009410	response to xenobiotic stimulus	1/10	27/3522	0.0741613	0.188273	ABAT	1
biological_process	GO:0051668	localization within membrane	1/10	27/3522	0.0741613	0.188273	CALY	1
biological_process	GO:0030534	adult behavior	1/10	29/3522	0.0794525	0.197827	ABAT	1
biological_process	GO:0071229	cellular response to acid chemical	1/10	31/3522	0.0847166	0.206954	COL5A2	1
biological_process	GO:0006898	receptor-mediated endocytosis	1/10	33/3522	0.0899535	0.211756	CALY	1
biological_process	GO:0007369	gastrulation	1/10	33/3522	0.0899535	0.211756	COL5A2	1
biological_process	GO:0001101	response to acid chemical	1/10	36/3522	0.0977583	0.216537	COL5A2	1
biological_process	GO:0031503	protein-containing complex localization	1/10	36/3522	0.0977583	0.216537	CALY	1
biological_process	GO:0019752	carboxylic acid metabolic process	2/10	190/3522	0.0979531	0.216537	GAD2/ABAT	2
biological_process	GO:0010038	response to metal ion	1/10	37/3522	0.100346	0.216537	LOC101117955	1
biological_process	GO:0030100	regulation of endocytosis	1/10	37/3522	0.100346	0.216537	CALY	1
biological_process	GO:0043436	oxoacid metabolic process	2/10	195/3522	0.10241	0.217367	GAD2/ABAT	2
biological_process	GO:0042445	hormone metabolic process	1/10	39/3522	0.105503	0.220008	PCSK1	1
biological_process	GO:0043112	receptor metabolic process	1/10	40/3522	0.108071	0.220008	CALY	1
biological_process	GO:0006082	organic acid metabolic process	2/10	202/3522	0.108752	0.220008	GAD2/ABAT	2
biological_process	GO:0007204	positive regulation of cytosolic calcium ion concentration	1/10	41/3522	0.110633	0.220369	TAC1	1
biological_process	GO:0043588	skin development	1/10	43/3522	0.115736	0.227041	COL5A2	1
biological_process	GO:0016485	protein processing	1/10	45/3522	0.120813	0.232054	PCSK1	1
biological_process	GO:0045926	negative regulation of growth	1/10	46/3522	0.123341	0.232054	LOC101117955	1
biological_process	GO:1901700	response to oxygen-containing compound	2/10	218/3522	0.123668	0.232054	COL5A2/ABAT	2
biological_process	GO:0030198	extracellular matrix organization	1/10	47/3522	0.125863	0.2328	COL5A2	1
biological_process	GO:0051480	regulation of cytosolic calcium ion concentration	1/10	48/3522	0.128379	0.234108	TAC1	1
biological_process	GO:0006811	ion transport	2/10	226/3522	0.131328	0.23616	BEST3/GABRG1	2
biological_process	GO:0090596	sensory organ morphogenesis	1/10	51/3522	0.135886	0.241009	COL5A2	1
biological_process	GO:0043062	extracellular structure organization	1/10	55/3522	0.145806	0.255108	COL5A2	1
biological_process	GO:0010035	response to inorganic substance	1/10	59/3522	0.155622	0.268139	LOC101117955	1
biological_process	GO:0006820	anion transport	1/10	60/3522	0.158061	0.268139	GABRG1	1
biological_process	GO:0006520	cellular amino acid metabolic process	1/10	61/3522	0.160493	0.268139	ABAT	1
biological_process	GO:0051604	protein maturation	1/10	62/3522	0.162918	0.268139	PCSK1	1
biological_process	GO:0001654	eye development	1/10	63/3522	0.165338	0.268139	COL5A2	1
biological_process	GO:0048880	sensory system development	1/10	64/3522	0.167751	0.268139	COL5A2	1
biological_process	GO:0150063	visual system development	1/10	64/3522	0.167751	0.268139	COL5A2	1
biological_process	GO:0006874	cellular calcium ion homeostasis	1/10	71/3522	0.184467	0.288537	TAC1	1
biological_process	GO:0055074	calcium ion homeostasis	1/10	73/3522	0.189187	0.288537	TAC1	1
biological_process	GO:0007268	chemical synaptic transmission	1/10	74/3522	0.191538	0.288537	GABRG1	1
biological_process	GO:0098916	anterograde trans-synaptic signaling	1/10	74/3522	0.191538	0.288537	GABRG1	1
biological_process	GO:0071417	cellular response to organonitrogen compound	1/10	75/3522	0.193882	0.288537	COL5A2	1
biological_process	GO:0099537	trans-synaptic signaling	1/10	75/3522	0.193882	0.288537	GABRG1	1
biological_process	GO:0099536	synaptic signaling	1/10	76/3522	0.196221	0.288698	GABRG1	1
biological_process	GO:0007600	sensory perception	1/10	78/3522	0.20088	0.292232	TAC1	1
biological_process	GO:0072503	cellular divalent inorganic cation homeostasis	1/10	79/3522	0.2032	0.292323	TAC1	1
biological_process	GO:0060627	regulation of vesicle-mediated transport	1/10	81/3522	0.207823	0.292474	CALY	1
biological_process	GO:0072507	divalent inorganic cation homeostasis	1/10	81/3522	0.207823	0.292474	TAC1	1
biological_process	GO:0051051	negative regulation of transport	1/10	84/3522	0.214711	0.298885	BEST3	1
biological_process	GO:1901699	cellular response to nitrogen compound	1/10	85/3522	0.216995	0.298885	COL5A2	1
biological_process	GO:0010817	regulation of hormone levels	1/10	89/3522	0.226072	0.304766	PCSK1	1
biological_process	GO:0051049	regulation of transport	2/10	319/3522	0.227533	0.304766	CALY/BEST3	2
biological_process	GO:0006897	endocytosis	1/10	90/3522	0.228327	0.304766	CALY	1
biological_process	GO:0007423	sensory organ development	1/10	100/3522	0.250548	0.324028	COL5A2	1
biological_process	GO:0040008	regulation of growth	1/10	100/3522	0.250548	0.324028	LOC101117955	1
biological_process	GO:0007610	behavior	1/10	101/3522	0.252738	0.324028	ABAT	1
biological_process	GO:0043933	protein-containing complex subunit organization	2/10	344/3522	0.254827	0.324028	CALY/COL5A2	2
biological_process	GO:0006875	cellular metal ion homeostasis	1/10	103/3522	0.257101	0.324028	TAC1	1
biological_process	GO:0098657	import into cell	1/10	105/3522	0.261441	0.324028	CALY	1
biological_process	GO:0032787	monocarboxylic acid metabolic process	1/10	106/3522	0.263602	0.324028	ABAT	1
biological_process	GO:0001501	skeletal system development	1/10	109/3522	0.270052	0.324028	COL5A2	1
biological_process	GO:0042493	response to drug	1/10	109/3522	0.270052	0.324028	ABAT	1
biological_process	GO:0043269	regulation of ion transport	1/10	109/3522	0.270052	0.324028	BEST3	1
biological_process	GO:0014070	response to organic cyclic compound	1/10	111/3522	0.274324	0.324028	ABAT	1
biological_process	GO:0030003	cellular cation homeostasis	1/10	112/3522	0.276451	0.324028	TAC1	1
biological_process	GO:0006873	cellular ion homeostasis	1/10	114/3522	0.28069	0.324028	TAC1	1
biological_process	GO:0048598	embryonic morphogenesis	1/10	115/3522	0.2828	0.324028	COL5A2	1
biological_process	GO:0055065	metal ion homeostasis	1/10	115/3522	0.2828	0.324028	TAC1	1
biological_process	GO:0097435	supramolecular fiber organization	1/10	115/3522	0.2828	0.324028	COL5A2	1
biological_process	GO:0045596	negative regulation of cell differentiation	1/10	118/3522	0.289099	0.328339	COL5A2	1
biological_process	GO:0044281	small molecule metabolic process	2/10	388/3522	0.303428	0.340501	GAD2/ABAT	2
biological_process	GO:0006954	inflammatory response	1/10	127/3522	0.307697	0.340501	TAC1	1
biological_process	GO:0055080	cation homeostasis	1/10	127/3522	0.307697	0.340501	TAC1	1
biological_process	GO:0098771	inorganic ion homeostasis	1/10	130/3522	0.313798	0.34431	TAC1	1
biological_process	GO:0055082	cellular chemical homeostasis	1/10	139/3522	0.331813	0.361017	TAC1	1
biological_process	GO:0022603	regulation of anatomical structure morphogenesis	1/10	145/3522	0.343585	0.367647	COL5A2	1
biological_process	GO:0050801	ion homeostasis	1/10	145/3522	0.343585	0.367647	TAC1	1
biological_process	GO:0050877	nervous system process	1/10	147/3522	0.347468	0.368753	TAC1	1
biological_process	GO:0040007	growth	1/10	154/3522	0.360894	0.379888	LOC101117955	1
biological_process	GO:0051050	positive regulation of transport	1/10	159/3522	0.370331	0.384042	CALY	1
biological_process	GO:0010033	response to organic substance	2/10	449/3522	0.370772	0.384042	COL5A2/ABAT	2
biological_process	GO:0009887	animal organ morphogenesis	1/10	164/3522	0.379643	0.385436	COL5A2	1
biological_process	GO:1901701	cellular response to oxygen-containing compound	1/10	165/3522	0.38149	0.385436	COL5A2	1
biological_process	GO:0051093	negative regulation of developmental process	1/10	167/3522	0.38517	0.385436	COL5A2	1
biological_process	GO:0019725	cellular homeostasis	1/10	168/3522	0.387003	0.385436	TAC1	1
biological_process	GO:0043043	peptide biosynthetic process	1/10	168/3522	0.387003	0.385436	PCSK1	1
biological_process	GO:0070887	cellular response to chemical stimulus	2/10	477/3522	0.401264	0.396589	LOC101117955/COL5A2	2
biological_process	GO:0032879	regulation of localization	2/10	491/3522	0.416349	0.40838	CALY/BEST3	2
biological_process	GO:0007267	cell-cell signaling	1/10	188/3522	0.422637	0.410034	GABRG1	1
biological_process	GO:0006518	peptide metabolic process	1/10	189/3522	0.424369	0.410034	PCSK1	1
biological_process	GO:0051130	positive regulation of cellular component organization	1/10	191/3522	0.427818	0.410305	CALY	1
biological_process	GO:0043604	amide biosynthetic process	1/10	198/3522	0.439745	0.418643	PCSK1	1
biological_process	GO:0009790	embryo development	1/10	202/3522	0.44646	0.420508	COL5A2	1
biological_process	GO:0048646	anatomical structure formation involved in morphogenesis	1/10	204/3522	0.44979	0.420508	COL5A2	1
biological_process	GO:0034622	cellular protein-containing complex assembly	1/10	205/3522	0.451448	0.420508	CALY	1
biological_process	GO:0048878	chemical homeostasis	1/10	209/3522	0.458036	0.423598	TAC1	1
biological_process	GO:0071495	cellular response to endogenous stimulus	1/10	212/3522	0.462931	0.425088	COL5A2	1
biological_process	GO:0006508	proteolysis	1/10	228/3522	0.488368	0.442174	PCSK1	1
biological_process	GO:0051241	negative regulation of multicellular organismal process	1/10	228/3522	0.488368	0.442174	COL5A2	1
biological_process	GO:0009719	response to endogenous stimulus	1/10	233/3522	0.496092	0.446047	COL5A2	1
biological_process	GO:0043603	cellular amide metabolic process	1/10	242/3522	0.509731	0.451587	PCSK1	1
biological_process	GO:0016192	vesicle-mediated transport	1/10	243/3522	0.511225	0.451587	CALY	1
biological_process	GO:0006629	lipid metabolic process	1/10	244/3522	0.512716	0.451587	ENPP6	1
biological_process	GO:0003008	system process	1/10	260/3522	0.536016	0.468919	TAC1	1
biological_process	GO:0045595	regulation of cell differentiation	1/10	272/3522	0.552828	0.48038	COL5A2	1
biological_process	GO:0006952	defense response	1/10	290/3522	0.577019	0.498058	TAC1	1
biological_process	GO:0065003	protein-containing complex assembly	1/10	298/3522	0.587387	0.50365	CALY	1
biological_process	GO:0009888	tissue development	1/10	322/3522	0.617134	0.525268	COL5A2	1
biological_process	GO:2000026	regulation of multicellular organismal development	1/10	325/3522	0.620713	0.525268	COL5A2	1
biological_process	GO:0051649	establishment of localization in cell	1/10	331/3522	0.627782	0.5278	CALY	1
biological_process	GO:0042592	homeostatic process	1/10	360/3522	0.660303	0.55156	TAC1	1
biological_process	GO:0071310	cellular response to organic substance	1/10	373/3522	0.674032	0.55942	COL5A2	1
biological_process	GO:1901566	organonitrogen compound biosynthetic process	1/10	387/3522	0.688258	0.567588	PCSK1	1
biological_process	GO:0051128	regulation of cellular component organization	1/10	397/3522	0.698074	0.572039	CALY	1
biological_process	GO:0009653	anatomical structure morphogenesis	1/10	415/3522	0.715045	0.578622	COL5A2	1
biological_process	GO:0050793	regulation of developmental process	1/10	415/3522	0.715045	0.578622	COL5A2	1
biological_process	GO:0051641	cellular localization	1/10	457/3522	0.751354	0.604227	CALY	1
cellular_component	GO:0005588	collagen type V trimer	1/10	1/4190	0.00238663	0.0217728	COL5A2	1
cellular_component	GO:0032144	4-aminobutyrate transaminase complex	1/10	1/4190	0.00238663	0.0217728	ABAT	1
cellular_component	GO:0098843	postsynaptic endocytic zone	1/10	1/4190	0.00238663	0.0217728	CALY	1
cellular_component	GO:0045202	synapse	3/10	146/4190	0.00415362	0.0284195	CALY/GAD2/GABRG1	3
cellular_component	GO:0030424	axon	2/10	50/4190	0.00590852	0.0323414	TAC1/GAD2	2
cellular_component	GO:0005583	fibrillar collagen trimer	1/10	5/4190	0.011882	0.0406489	COL5A2	1
cellular_component	GO:0034707	chloride channel complex	1/10	5/4190	0.011882	0.0406489	BEST3	1
cellular_component	GO:0098643	banded collagen fibril	1/10	5/4190	0.011882	0.0406489	COL5A2	1
cellular_component	GO:0098644	complex of collagen trimers	1/10	7/4190	0.0165991	0.0504768	COL5A2	1
cellular_component	GO:0005576	extracellular region	4/10	481/4190	0.0204521	0.0559742	TAC1/COL5A2/PCSK1/ENPP6	4
cellular_component	GO:0043005	neuron projection	2/10	105/4190	0.0245506	0.0610829	TAC1/GAD2	2
cellular_component	GO:0005581	collagen trimer	1/10	18/4190	0.0421828	0.0962065	COL5A2	1
cellular_component	GO:0062023	collagen-containing extracellular matrix	1/10	35/4190	0.0805445	0.160474	COL5A2	1
cellular_component	GO:0043025	neuronal cell body	1/10	36/4190	0.0827574	0.160474	TAC1	1
cellular_component	GO:0098978	glutamatergic synapse	1/10	46/4190	0.104624	0.160474	CALY	1
cellular_component	GO:0044297	cell body	1/10	50/4190	0.113239	0.160474	TAC1	1
cellular_component	GO:0034702	ion channel complex	1/10	52/4190	0.117518	0.160474	BEST3	1
cellular_component	GO:0120025	plasma membrane bounded cell projection	2/10	253/4190	0.118667	0.160474	TAC1/GAD2	2
cellular_component	GO:0042995	cell projection	2/10	257/4190	0.121833	0.160474	TAC1/GAD2	2
cellular_component	GO:0031012	extracellular matrix	1/10	58/4190	0.130244	0.160474	COL5A2	1
cellular_component	GO:0036477	somatodendritic compartment	1/10	59/4190	0.132349	0.160474	TAC1	1
cellular_component	GO:1902495	transmembrane transporter complex	1/10	61/4190	0.136545	0.160474	BEST3	1
cellular_component	GO:0098794	postsynapse	1/10	62/4190	0.138636	0.160474	CALY	1
cellular_component	GO:1990351	transporter complex	1/10	63/4190	0.140723	0.160474	BEST3	1
cellular_component	GO:0048471	perinuclear region of cytoplasm	1/10	94/4190	0.203195	0.222445	LOC101117955	1
cellular_component	GO:0099512	supramolecular fiber	1/10	142/4190	0.29189	0.288572	COL5A2	1
cellular_component	GO:0099080	supramolecular complex	1/10	144/4190	0.295384	0.288572	COL5A2	1
cellular_component	GO:0099081	supramolecular polymer	1/10	144/4190	0.295384	0.288572	COL5A2	1
cellular_component	GO:1990234	transferase complex	1/10	150/4190	0.305775	0.288572	ABAT	1
cellular_component	GO:0005887	integral component of plasma membrane	1/10	182/4190	0.358901	0.327419	CALY	1
cellular_component	GO:0031226	intrinsic component of plasma membrane	1/10	194/4190	0.377861	0.333595	CALY	1
cellular_component	GO:0005615	extracellular space	1/10	251/4190	0.461207	0.388678	PCSK1	1
cellular_component	GO:0098796	membrane protein complex	1/10	276/4190	0.49448	0.388678	BEST3	1
cellular_component	GO:0031410	cytoplasmic vesicle	1/10	277/4190	0.495771	0.388678	CALY	1
cellular_component	GO:0097708	intracellular vesicle	1/10	278/4190	0.49706	0.388678	CALY	1
cellular_component	GO:0031982	vesicle	1/10	291/4190	0.513544	0.390414	CALY	1
cellular_component	GO:1902494	catalytic complex	1/10	314/4190	0.541521	0.400556	ABAT	1
cellular_component	GO:0005739	mitochondrion	1/10	360/4190	0.593174	0.427217	ABAT	1
molecular_function	GO:0030170	pyridoxal phosphate binding	2/9	20/3960	0.00085424	0.011192	GAD2/ABAT	2
molecular_function	GO:0070279	vitamin B6 binding	2/9	20/3960	0.00085424	0.011192	GAD2/ABAT	2
molecular_function	GO:0003867	4-aminobutyrate transaminase activity	1/9	1/3960	0.00227273	0.011192	ABAT	1
molecular_function	GO:0008889	glycerophosphodiester phosphodiesterase activity	1/9	1/3960	0.00227273	0.011192	ENPP6	1
molecular_function	GO:0032051	clathrin light chain binding	1/9	1/3960	0.00227273	0.011192	CALY	1
molecular_function	GO:0047390	glycerophosphocholine cholinephosphodiesterase activity	1/9	1/3960	0.00227273	0.011192	ENPP6	1
molecular_function	GO:0019842	vitamin binding	2/9	34/3960	0.0024809	0.011192	GAD2/ABAT	2
molecular_function	GO:0030276	clathrin binding	1/9	4/3960	0.00906339	0.0357765	CALY	1
molecular_function	GO:0050662	coenzyme binding	2/9	77/3960	0.0122982	0.038412	GAD2/ABAT	2
molecular_function	GO:0004890	GABA-A receptor activity	1/9	6/3960	0.0135676	0.038412	GABRG1	1
molecular_function	GO:0016917	GABA receptor activity	1/9	6/3960	0.0135676	0.038412	GABRG1	1
molecular_function	GO:0008483	transaminase activity	1/9	7/3960	0.0158129	0.038412	ABAT	1
molecular_function	GO:0016769	transferase activity, transferring nitrogenous groups	1/9	7/3960	0.0158129	0.038412	ABAT	1
molecular_function	GO:0005201	extracellular matrix structural constituent	1/9	8/3960	0.0180537	0.0386763	COL5A2	1
molecular_function	GO:0005216	ion channel activity	2/9	95/3960	0.0183712	0.0386763	BEST3/GABRG1	2
molecular_function	GO:0016831	carboxy-lyase activity	1/9	9/3960	0.0202899	0.0400458	GAD2	1
molecular_function	GO:0015267	channel activity	2/9	110/3960	0.0242322	0.0425126	BEST3/GABRG1	2
molecular_function	GO:0022803	passive transmembrane transporter activity	2/9	110/3960	0.0242322	0.0425126	BEST3/GABRG1	2
molecular_function	GO:0016830	carbon-carbon lyase activity	1/9	14/3960	0.0314032	0.0521937	GAD2	1
molecular_function	GO:0008081	phosphoric diester hydrolase activity	1/9	16/3960	0.0358171	0.0565533	ENPP6	1
molecular_function	GO:0046332	SMAD binding	1/9	18/3960	0.040213	0.0604707	COL5A2	1
molecular_function	GO:0048037	cofactor binding	2/9	152/3960	0.0441343	0.0612236	GAD2/ABAT	2
molecular_function	GO:0005254	chloride channel activity	1/9	20/3960	0.0445912	0.0612236	BEST3	1
molecular_function	GO:0005230	extracellular ligand-gated ion channel activity	1/9	21/3960	0.0467736	0.0615442	GABRG1	1
molecular_function	GO:0015108	chloride transmembrane transporter activity	1/9	27/3960	0.0597752	0.0752147	BEST3	1
molecular_function	GO:0005253	anion channel activity	1/9	28/3960	0.0619267	0.0752147	BEST3	1
molecular_function	GO:0015276	ligand-gated ion channel activity	1/9	31/3960	0.0683551	0.0770923	GABRG1	1
molecular_function	GO:0022834	ligand-gated channel activity	1/9	31/3960	0.0683551	0.0770923	GABRG1	1
molecular_function	GO:0015318	inorganic molecular entity transmembrane transporter activity	2/9	201/3960	0.0729342	0.0794202	BEST3/GABRG1	2
molecular_function	GO:0015075	ion transmembrane transporter activity	2/9	215/3960	0.082099	0.0847566	BEST3/GABRG1	2
molecular_function	GO:0016829	lyase activity	1/9	38/3960	0.0832027	0.0847566	GAD2	1
molecular_function	GO:0015103	inorganic anion transmembrane transporter activity	1/9	40/3960	0.0874061	0.0856472	BEST3	1
molecular_function	GO:0004252	serine-type endopeptidase activity	1/9	41/3960	0.0895013	0.0856472	PCSK1	1
molecular_function	GO:0008236	serine-type peptidase activity	1/9	46/3960	0.0999135	0.0927989	PCSK1	1
molecular_function	GO:0017171	serine hydrolase activity	1/9	48/3960	0.104049	0.0938785	PCSK1	1
molecular_function	GO:0022857	transmembrane transporter activity	2/9	271/3960	0.122158	0.107156	BEST3/GABRG1	2
molecular_function	GO:0005215	transporter activity	2/9	281/3960	0.129805	0.110786	BEST3/GABRG1	2
molecular_function	GO:0008509	anion transmembrane transporter activity	1/9	68/3960	0.144481	0.116989	BEST3	1
molecular_function	GO:0042578	phosphoric ester hydrolase activity	1/9	68/3960	0.144481	0.116989	ENPP6	1
molecular_function	GO:0022836	gated channel activity	1/9	73/3960	0.154332	0.118869	GABRG1	1
molecular_function	GO:0022839	ion gated channel activity	1/9	73/3960	0.154332	0.118869	GABRG1	1
molecular_function	GO:0042802	identical protein binding	2/9	352/3960	0.18733	0.14085	PCSK1/ABAT	2
molecular_function	GO:0008144	drug binding	2/9	386/3960	0.216393	0.158917	GAD2/ABAT	2
molecular_function	GO:0004175	endopeptidase activity	1/9	131/3960	0.261456	0.187648	PCSK1	1
molecular_function	GO:0005198	structural molecule activity	1/9	164/3960	0.316862	0.222359	COL5A2	1
molecular_function	GO:0016788	hydrolase activity, acting on ester bonds	1/9	170/3960	0.326529	0.224162	ENPP6	1
molecular_function	GO:0070011	peptidase activity, acting on L-amino acid peptides	1/9	183/3960	0.347058	0.229652	PCSK1	1
molecular_function	GO:0008233	peptidase activity	1/9	188/3960	0.354804	0.229652	PCSK1	1
molecular_function	GO:0008270	zinc ion binding	1/9	189/3960	0.356344	0.229652	LOC101117955	1
molecular_function	GO:0046914	transition metal ion binding	1/9	279/3960	0.482231	0.304567	LOC101117955	1
molecular_function	GO:0004888	transmembrane signaling receptor activity	1/9	323/3960	0.535397	0.331515	GABRG1	1
molecular_function	GO:0038023	signaling receptor activity	1/9	366/3960	0.582609	0.353811	GABRG1	1
molecular_function	GO:0060089	molecular transducer activity	1/9	377/3960	0.593979	0.35391	GABRG1	1
molecular_function	GO:0140096	catalytic activity, acting on a protein	1/9	479/3960	0.687006	0.401758	PCSK1	1

## Sheet: KEGG_different phases
Table S3 DEGs KEGG enrichment analysis in the different phases
ID	Description	GeneRatio	BgRatio	pvalue	qvalue	geneID	Count
oas04080	Neuroactive ligand-receptor interaction	8/58	370/9043	0.00232593	0.20774	RLN3/GRM8/VIP/LOC101121038/CHRNA7/GRID2/GRM1/MTNR1A	8
oas00260	Glycine, serine and threonine metabolism	3/58	47/9043	0.00332384	0.20774	MAOB/PSPH/PHGDH	3
oas05160	Hepatitis C	5/58	179/9043	0.00564192	0.23508	MX2/MX1/LOC101110181/RSAD2/CLDN1	5
oas05164	Influenza A	5/58	200/9043	0.008928	0.279	MX2/MX1/LOC101110181/RSAD2/TPSB2	5
oas05171	Coronavirus disease - COVID-19	6/58	364/9043	0.0283944	0.709859	MX2/MX1/LOC101110181/ISG15/RPS23/RPS29	6
oas04216	Ferroptosis	2/58	49/9043	0.0392227	0.795866	SLC7A11/FTL	2
oas04730	Long-term depression	2/58	59/9043	0.0548059	0.795866	GRID2/GRM1	2
oas02010	ABC transporters	2/58	63/9043	0.0615577	0.795866	ABCA12/LOC105605961	2
oas00982	Drug metabolism - cytochrome P450	2/58	72/9043	0.0777046	0.795866	MAOB/LOC101109936	2
oas01230	Biosynthesis of amino acids	2/58	73/9043	0.0795741	0.795866	PSPH/PHGDH	2
oas05162	Measles	3/58	164/9043	0.0877961	0.795866	MX2/MX1/LOC101110181	3
oas05165	Human papillomavirus infection	5/58	374/9043	0.0907871	0.795866	MX2/MX1/ISG15/HEYL/PARD6A	5
oas04610	Complement and coagulation cascades	2/58	88/9043	0.109177	0.795866	TFPI/LOC101122940	2
oas00670	One carbon pool by folate	1/58	18/9043	0.109462	0.795866	MTHFD2	1
oas00730	Thiamine metabolism	1/58	19/9043	0.115185	0.795866	AK5	1
oas04350	TGF-beta signaling pathway	2/58	93/9043	0.119613	0.795866	ID3/FMOD	2
oas00340	Histidine metabolism	1/58	23/9043	0.137718	0.795866	MAOB	1
oas00360	Phenylalanine metabolism	1/58	23/9043	0.137718	0.795866	MAOB	1
oas04933	AGE-RAGE signaling pathway in diabetic complications	2/58	109/9043	0.154499	0.795866	PLCE1/LOC101114226	2
oas04064	NF-kappa B signaling pathway	2/58	110/9043	0.156742	0.795866	EDARADD/LOC101114226	2
oas04724	Glutamatergic synapse	2/58	110/9043	0.156742	0.795866	GRM8/GRM1	2
oas04725	Cholinergic synapse	2/58	110/9043	0.156742	0.795866	KCNQ3/CHRNA7	2
oas04670	Leukocyte transendothelial migration	2/58	118/9043	0.174909	0.795866	LOC101114226/CLDN1	2
oas01200	Carbon metabolism	2/58	123/9043	0.186433	0.795866	PSPH/PHGDH	2
oas04024	cAMP signaling pathway	3/58	238/9043	0.19579	0.795866	LOC105605961/VIP/PLCE1	3
oas00053	Ascorbate and aldarate metabolism	1/58	34/9043	0.196817	0.795866	KL	1
oas04020	Calcium signaling pathway	3/58	244/9043	0.20569	0.795866	CHRNA7/PLCE1/GRM1	3
oas00040	Pentose and glucuronate interconversions	1/58	37/9043	0.212232	0.795866	KL	1
oas04068	FoxO signaling pathway	2/58	135/9043	0.214499	0.795866	SLC2A4/GRM1	2
oas05143	African trypanosomiasis	1/58	39/9043	0.222347	0.795866	LOC101114226	1
oas05033	Nicotine addiction	1/58	40/9043	0.227356	0.795866	CHRNA7	1
oas04974	Protein digestion and absorption	2/58	144/9043	0.235813	0.795866	KCNE3/COL28A1	2
oas00350	Tyrosine metabolism	1/58	42/9043	0.23728	0.795866	MAOB	1
oas00591	Linoleic acid metabolism	1/58	42/9043	0.23728	0.795866	LOC101110202	1
oas01523	Antifolate resistance	1/58	45/9043	0.251931	0.795866	LOC105605961	1
oas04072	Phospholipase D signaling pathway	2/58	151/9043	0.252483	0.795866	GRM8/GRM1	2
oas04930	Type II diabetes mellitus	1/58	47/9043	0.261544	0.795866	SLC2A4	1
oas05030	Cocaine addiction	1/58	50/9043	0.275737	0.795866	MAOB	1
oas00380	Tryptophan metabolism	1/58	51/9043	0.280408	0.795866	MAOB	1
oas04961	Endocrine and other factor-regulated calcium reabsorption	1/58	52/9043	0.285049	0.795866	KL	1
oas01240	Biosynthesis of cofactors	2/58	165/9043	0.285903	0.795866	MTHFD2/AK5	2
oas04514	Cell adhesion molecules	2/58	168/9043	0.293058	0.795866	LOC101114226/CLDN1	2
oas00270	Cysteine and methionine metabolism	1/58	54/9043	0.294244	0.795866	PHGDH	1
oas00330	Arginine and proline metabolism	1/58	54/9043	0.294244	0.795866	MAOB	1
oas05144	Malaria	1/58	54/9043	0.294244	0.795866	LOC101114226	1
oas04330	Notch signaling pathway	1/58	61/9043	0.325521	0.795866	HEYL	1
oas04530	Tight junction	2/58	182/9043	0.326311	0.795866	PARD6A/CLDN1	2
oas04360	Axon guidance	2/58	186/9043	0.33575	0.795866	SLIT1/PARD6A	2
oas04217	Necroptosis	2/58	187/9043	0.338104	0.795866	LOC101120200/FTL	2
oas04978	Mineral absorption	1/58	64/9043	0.338504	0.795866	FTL	1
oas04720	Long-term potentiation	1/58	68/9043	0.355434	0.795866	GRM1	1
oas05202	Transcriptional misregulation in cancer	2/58	196/9043	0.359182	0.795866	CDK14/IGFBP3	2
oas05031	Amphetamine addiction	1/58	70/9043	0.363738	0.795866	MAOB	1
oas04920	Adipocytokine signaling pathway	1/58	73/9043	0.375998	0.795866	SLC2A4	1
oas00562	Inositol phosphate metabolism	1/58	74/9043	0.380033	0.795866	PLCE1	1
oas05204	Chemical carcinogenesis - DNA adducts	1/58	76/9043	0.388025	0.795866	LOC101110202	1
oas04015	Rap1 signaling pathway	2/58	214/9043	0.400598	0.795866	PLCE1/PARD6A	2
oas00830	Retinol metabolism	1/58	80/9043	0.403709	0.795866	LOC101110202	1
oas05207	Chemical carcinogenesis - receptor activation	2/58	218/9043	0.409644	0.795866	LOC101110202/CHRNA7	2
oas04742	Taste transduction	1/58	82/9043	0.411401	0.795866	GRM1	1
oas05034	Alcoholism	2/58	222/9043	0.418626	0.795866	LOC101120200/MAOB	2
oas00140	Steroid hormone biosynthesis	1/58	87/9043	0.430209	0.795866	LOC101110202	1
oas05415	Diabetic cardiomyopathy	2/58	228/9043	0.431975	0.795866	SLC2A4/LOC101108663	2
oas04115	p53 signaling pathway	1/58	88/9043	0.433899	0.795866	IGFBP3	1
oas01524	Platinum drug resistance	1/58	89/9043	0.437565	0.795866	TOP2A	1
oas04211	Longevity regulating pathway	1/58	90/9043	0.441209	0.795866	KL	1
oas04260	Cardiac muscle contraction	1/58	92/9043	0.448426	0.795866	LOC101108663	1
oas04540	Gap junction	1/58	92/9043	0.448426	0.795866	GRM1	1
oas04713	Circadian entrainment	1/58	95/9043	0.45908	0.795866	MTNR1A	1
oas04070	Phosphatidylinositol signaling system	1/58	97/9043	0.46607	0.795866	PLCE1	1
oas04512	ECM-receptor interaction	1/58	97/9043	0.46607	0.795866	HMMR	1
oas04666	Fc gamma R-mediated phagocytosis	1/58	97/9043	0.46607	0.795866	SCIN	1
oas05169	Epstein-Barr virus infection	2/58	244/9043	0.466781	0.795866	LOC101110181/ISG15	2
oas04061	Viral protein interaction with cytokine and cytokine receptor	1/58	99/9043	0.472971	0.795866	CCL26	1
oas04922	Glucagon signaling pathway	1/58	105/9043	0.493153	0.795866	SIK1	1
oas03010	Ribosome	2/58	259/9043	0.498284	0.795866	RPS23/RPS29	2
oas04928	Parathyroid hormone synthesis, secretion and action	1/58	107/9043	0.49971	0.795866	KL	1
oas04976	Bile secretion	1/58	109/9043	0.506184	0.795866	LOC105605961	1
oas04972	Pancreatic secretion	1/58	110/9043	0.509389	0.795866	RAB27B	1
oas04931	Insulin resistance	1/58	111/9043	0.512575	0.795866	SLC2A4	1
oas05012	Parkinson disease	2/58	272/9043	0.524642	0.795866	MAOB/LOC101108663	2
oas04622	RIG-I-like receptor signaling pathway	1/58	116/9043	0.5282	0.795866	ISG15	1
oas04726	Serotonergic synapse	1/58	121/9043	0.543332	0.795866	MAOB	1
oas04152	AMPK signaling pathway	1/58	122/9043	0.546301	0.795866	SLC2A4	1
oas04935	Growth hormone synthesis, secretion and action	1/58	123/9043	0.54925	0.795866	IGFBP3	1
oas04919	Thyroid hormone signaling pathway	1/58	124/9043	0.552181	0.795866	PLCE1	1
oas04668	TNF signaling pathway	1/58	127/9043	0.560862	0.795866	LOC101114226	1
oas04728	Dopaminergic synapse	1/58	130/9043	0.569377	0.795866	MAOB	1
oas04926	Relaxin signaling pathway	1/58	134/9043	0.580479	0.795866	RLN3	1
oas00230	Purine metabolism	1/58	137/9043	0.58862	0.795866	AK5	1
oas04915	Estrogen signaling pathway	1/58	137/9043	0.58862	0.795866	GRM1	1
oas04270	Vascular smooth muscle contraction	1/58	139/9043	0.593961	0.795866	LOC101121038	1
oas04910	Insulin signaling pathway	1/58	140/9043	0.596606	0.795866	SLC2A4	1
oas04550	Signaling pathways regulating pluripotency of stem cells	1/58	146/9043	0.612124	0.795866	ID3	1
oas05017	Spinocerebellar ataxia	1/58	146/9043	0.612124	0.795866	GRM1	1
oas05418	Fluid shear stress and atherosclerosis	1/58	147/9043	0.614652	0.795866	LOC101114226	1
oas04723	Retrograde endocannabinoid signaling	1/58	150/9043	0.622141	0.795866	GRM1	1
oas05022	Pathways of neurodegeneration - multiple diseases	3/58	499/9043	0.628104	0.795866	CHRNA7/LOC101108663/GRM1	3
oas05224	Breast cancer	1/58	155/9043	0.634306	0.795866	HEYL	1
oas00190	Oxidative phosphorylation	1/58	156/9043	0.636693	0.795866	LOC101108663	1
oas04390	Hippo signaling pathway	1/58	161/9043	0.648397	0.802471	PARD6A	1
oas04218	Cellular senescence	1/58	169/9043	0.666357	0.808611	IGFBP3	1
oas04932	Non-alcoholic fatty liver disease	1/58	170/9043	0.668538	0.808611	LOC101108663	1
oas04310	Wnt signaling pathway	1/58	175/9043	0.679233	0.808611	SFRP4	1
oas05322	Systemic lupus erythematosus	1/58	175/9043	0.679233	0.808611	LOC101120200	1
oas04062	Chemokine signaling pathway	1/58	193/9043	0.715	0.838785	CCL26	1
oas04621	NOD-like receptor signaling pathway	1/58	195/9043	0.718724	0.838785	LOC101110181	1
oas05010	Alzheimer disease	2/58	393/9043	0.72471	0.838785	CHRNA7/LOC101108663	2
oas05206	MicroRNAs in cancer	1/58	215/9043	0.753427	0.855851	ST14	1
oas05205	Proteoglycans in cancer	1/58	220/9043	0.761423	0.855851	PLCE1	1
oas04810	Regulation of actin cytoskeleton	1/58	224/9043	0.767635	0.855851	SCIN	1
oas04613	Neutrophil extracellular trap formation	1/58	227/9043	0.77219	0.855851	LOC101120200	1
oas04630	JAK-STAT signaling pathway	1/58	228/9043	0.773689	0.855851	GFAP	1
oas04014	Ras signaling pathway	1/58	237/9043	0.786749	0.856105	PLCE1	1
oas05203	Viral carcinogenesis	1/58	241/9043	0.792313	0.856105	SCIN	1
oas05417	Lipid and atherosclerosis	1/58	246/9043	0.799068	0.856105	LOC101114226	1
oas05208	Chemical carcinogenesis - reactive oxygen species	1/58	248/9043	0.801709	0.856105	LOC101108663	1
oas04714	Thermogenesis	1/58	253/9043	0.808163	0.856105	LOC101108663	1
oas04144	Endocytosis	1/58	264/9043	0.821644	0.863071	PARD6A	1
oas05020	Prion disease	1/58	287/9043	0.846894	0.882181	LOC101108663	1
oas05016	Huntington disease	1/58	321/9043	0.877912	0.906934	LOC101108663	1
oas04060	Cytokine-cytokine receptor interaction	1/58	358/9043	0.904669	0.926914	CCL26	1
oas04151	PI3K-Akt signaling pathway	1/58	389/9043	0.922577	0.933607	MYB	1
oas05014	Amyotrophic lateral sclerosis	1/58	396/9043	0.926138	0.933607	LOC101108663	1
oas05168	Herpes simplex virus 1 infection	1/58	456/9043	0.950746	0.950746	LOC101110181	1

## Sheet: KEGG_different genotypes
Table S3 DEGs KEGG enrichment analysis in the different genotypes
ID	Description	GeneRatio	BgRatio	pvalue	qvalue	geneID	Count
oas04727	GABAergic synapse	3/21	86/9043	0.000975917	0.0539858	GAD2/ABAT/GABRG1	3
oas00650	Butanoate metabolism	2/21	29/9043	0.00200807	0.0539858	GAD2/ABAT	2
oas00410	beta-Alanine metabolism	2/21	36/9043	0.00308562	0.0539858	GAD2/ABAT	2
oas00250	Alanine, aspartate and glutamate metabolism	2/21	40/9043	0.003799	0.0539858	GAD2/ABAT	2
oas04080	Neuroactive ligand-receptor interaction	4/21	370/9043	0.00949314	0.107922	TAC1/GRM8/GABRG1/GRM1	4
oas05022	Pathways of neurodegeneration - multiple diseases	4/21	499/9043	0.0259241	0.211677	WNT11/SDHD/LOC101108663/GRM1	4
oas04724	Glutamatergic synapse	2/21	110/9043	0.0264875	0.211677	GRM8/GRM1	2
oas00430	Taurine and hypotaurine metabolism	1/21	13/9043	0.0297915	0.211677	GAD2	1
oas04974	Protein digestion and absorption	2/21	144/9043	0.0433983	0.237422	COL28A1/COL5A2	2
oas04723	Retrograde endocannabinoid signaling	2/21	150/9043	0.0467145	0.237422	GABRG1/GRM1	2
oas04072	Phospholipase D signaling pathway	2/21	151/9043	0.0472762	0.237422	GRM8/GRM1	2
oas00190	Oxidative phosphorylation	2/21	156/9043	0.0501225	0.237422	SDHD/LOC101108663	2
oas04932	Non-alcoholic fatty liver disease	2/21	170/9043	0.0584151	0.245315	SDHD/LOC101108663	2
oas05010	Alzheimer disease	3/21	393/9043	0.0606392	0.245315	WNT11/SDHD/LOC101108663	3
oas04360	Axon guidance	2/21	186/9043	0.0684394	0.245315	SLIT1/EPHA7	2
oas00020	Citrate cycle (TCA cycle)	1/21	34/9043	0.0761381	0.245315	SDHD	1
oas00640	Propanoate metabolism	1/21	36/9043	0.0804404	0.245315	ABAT	1
oas05033	Nicotine addiction	1/21	40/9043	0.0889877	0.245315	GABRG1	1
oas05415	Diabetic cardiomyopathy	2/21	228/9043	0.0971739	0.245315	SDHD/LOC101108663	2
oas05208	Chemical carcinogenesis - reactive oxygen species	2/21	248/9043	0.111908	0.245315	SDHD/LOC101108663	2
oas04979	Cholesterol metabolism	1/21	51/9043	0.112105	0.245315	LRP2	1
oas00565	Ether lipid metabolism	1/21	52/9043	0.114178	0.245315	ENPP6	1
oas04714	Thermogenesis	2/21	253/9043	0.115683	0.245315	SDHD/LOC101108663	2
oas00330	Arginine and proline metabolism	1/21	54/9043	0.118312	0.245315	LOC101107259	1
oas00280	Valine, leucine and isoleucine degradation	1/21	55/9043	0.120371	0.245315	ABAT	1
oas04340	Hedgehog signaling pathway	1/21	58/9043	0.126523	0.245315	LRP2	1
oas04730	Long-term depression	1/21	59/9043	0.128565	0.245315	GRM1	1
oas05012	Parkinson disease	2/21	272/9043	0.130328	0.245315	SDHD/LOC101108663	2
oas04978	Mineral absorption	1/21	64/9043	0.138704	0.245315	LOC101117955	1
oas00480	Glutathione metabolism	1/21	65/9043	0.140719	0.245315	LOC101107259	1
oas05020	Prion disease	2/21	287/9043	0.142195	0.245315	SDHD/LOC101108663	2
oas05217	Basal cell carcinoma	1/21	66/9043	0.142729	0.245315	WNT11	1
oas04940	Type I diabetes mellitus	1/21	67/9043	0.144734	0.245315	GAD2	1
oas04720	Long-term potentiation	1/21	68/9043	0.146735	0.245315	GRM1	1
oas00982	Drug metabolism - cytochrome P450	1/21	72/9043	0.154694	0.251233	LOC101109936	1
oas04918	Thyroid hormone synthesis	1/21	76/9043	0.162583	0.25671	LRP2	1
oas05016	Huntington disease	2/21	321/9043	0.169929	0.260703	SDHD/LOC101108663	2
oas04742	Taste transduction	1/21	82/9043	0.174284	0.260703	GRM1	1
oas04260	Cardiac muscle contraction	1/21	92/9043	0.193442	0.268186	LOC101108663	1
oas04540	Gap junction	1/21	92/9043	0.193442	0.268186	GRM1	1
oas05032	Morphine addiction	1/21	92/9043	0.193442	0.268186	GABRG1	1
oas04916	Melanogenesis	1/21	103/9043	0.214026	0.289659	WNT11	1
oas04725	Cholinergic synapse	1/21	110/9043	0.226863	0.299892	KCNQ3	1
oas05014	Amyotrophic lateral sclerosis	2/21	396/9043	0.233911	0.302181	SDHD/LOC101108663	2
oas01200	Carbon metabolism	1/21	123/9043	0.250176	0.316011	SDHD	1
oas04728	Dopaminergic synapse	1/21	130/9043	0.26245	0.324309	CALY	1
oas04068	FoxO signaling pathway	1/21	135/9043	0.2711	0.325104	GRM1	1
oas04915	Estrogen signaling pathway	1/21	137/9043	0.274532	0.325104	GRM1	1
oas04550	Signaling pathways regulating pluripotency of stem cells	1/21	146/9043	0.28979	0.328425	WNT11	1
oas05017	Spinocerebellar ataxia	1/21	146/9043	0.28979	0.328425	GRM1	1
oas05224	Breast cancer	1/21	155/9043	0.304743	0.328425	WNT11	1
oas05226	Gastric cancer	1/21	157/9043	0.308024	0.328425	WNT11	1
oas04390	Hippo signaling pathway	1/21	161/9043	0.314543	0.328425	WNT11	1
oas04934	Cushing syndrome	1/21	162/9043	0.316164	0.328425	WNT11	1
oas04150	mTOR signaling pathway	1/21	163/9043	0.317781	0.328425	WNT11	1
oas04310	Wnt signaling pathway	1/21	175/9043	0.336903	0.341969	WNT11	1
oas05225	Hepatocellular carcinoma	1/21	185/9043	0.352447	0.351471	WNT11	1
oas04510	Focal adhesion	1/21	211/9043	0.391254	0.381118	PGF	1
oas04015	Rap1 signaling pathway	1/21	214/9043	0.395587	0.381118	PGF	1
oas05205	Proteoglycans in cancer	1/21	220/9043	0.404164	0.382892	WNT11	1
oas04014	Ras signaling pathway	1/21	237/9043	0.42784	0.398678	PGF	1
oas04020	Calcium signaling pathway	1/21	244/9043	0.437327	0.400945	GRM1	1
oas04010	MAPK signaling pathway	1/21	300/9043	0.508005	0.458351	PGF	1
oas05165	Human papillomavirus infection	1/21	374/9043	0.588519	0.522698	WNT11	1
oas04151	PI3K-Akt signaling pathway	1/21	389/9043	0.603231	0.527522	PGF	1
