# Supplementary material for: Insight Into Pituitary lncRNA and mRNA at Two Estrous Stages in Small Tail Han Sheep With Different FecB Genotypes
Source: Front Endocrinol (Lausanne). 2022 Feb 1;12:789564. doi: 10.3389/fendo.2021.789564 (PMC8844552; doi:10.3389/fendo.2021.789564)
Supplement: Supplementary Table S4 — Target genes of DELs GO and KEGG enrichment analysis. [file Table_4.xlsx]

## Sheet: GO_different phases
Table S4 Target genes of DELs GO enrichment analysis in the different phases of genotype BB
Ontology	ID	Description	GeneRatio	BgRatio	pvalue	qvalue	gene name	Count
biological_process	GO:2000145	regulation of cell motility	9/71	160/3522	0.00434181	0.414543	0.390719	S100A14/JAM3/CDH13/PIN1/ITGB1/CNN2/KANK1/VEGFA/CLDN1	9
biological_process	GO:0098876	vesicle-mediated transport to the plasma membrane	3/71	18/3522	0.005156	0.414543	0.390719	VPS39/CNST/ANKRD50	3
biological_process	GO:0030574	collagen catabolic process	2/71	6/3522	0.00570415	0.414543	0.390719	ITGB1/CTSK	2
biological_process	GO:0055094	response to lipoprotein particle	2/71	6/3522	0.00570415	0.414543	0.390719	CDH13/ITGB1	2
biological_process	GO:0071404	cellular response to low-density lipoprotein particle stimulus	2/71	6/3522	0.00570415	0.414543	0.390719	CDH13/ITGB1	2
biological_process	GO:1990126	retrograde transport, endosome to plasma membrane	2/71	6/3522	0.00570415	0.414543	0.390719	VPS39/ANKRD50	2
biological_process	GO:0040012	regulation of locomotion	9/71	174/3522	0.00750954	0.414543	0.390719	S100A14/JAM3/CDH13/PIN1/ITGB1/CNN2/KANK1/VEGFA/CLDN1	9
biological_process	GO:0051270	regulation of cellular component movement	9/71	175/3522	0.00779004	0.414543	0.390719	S100A14/JAM3/CDH13/PIN1/ITGB1/CNN2/KANK1/VEGFA/CLDN1	9
biological_process	GO:0019884	antigen processing and presentation of exogenous antigen	2/71	7/3522	0.00788205	0.414543	0.390719	B2M/PSME1	2
biological_process	GO:0071402	cellular response to lipoprotein particle stimulus	2/71	7/3522	0.00788205	0.414543	0.390719	CDH13/ITGB1	2
biological_process	GO:0030334	regulation of cell migration	8/71	153/3522	0.0109653	0.414543	0.390719	S100A14/JAM3/CDH13/ITGB1/CNN2/KANK1/VEGFA/CLDN1	8
biological_process	GO:0097352	autophagosome maturation	2/71	9/3522	0.013164	0.414543	0.390719	CALCOCO2/MAP1LC3C	2
biological_process	GO:0031589	cell-substrate adhesion	4/71	48/3522	0.015131	0.414543	0.390719	CDH13/ITGB1/KANK1/VEGFA	4
biological_process	GO:0006575	cellular modified amino acid metabolic process	3/71	27/3522	0.0162388	0.414543	0.390719	CTSK/VNN1/BHMT	3
biological_process	GO:0001954	positive regulation of cell-matrix adhesion	2/71	10/3522	0.0162422	0.414543	0.390719	CDH13/VEGFA	2
biological_process	GO:0006767	water-soluble vitamin metabolic process	2/71	10/3522	0.0162422	0.414543	0.390719	ABCD4/VNN1	2
biological_process	GO:0033013	tetrapyrrole metabolic process	2/71	10/3522	0.0162422	0.414543	0.390719	UROD/ABCD4	2
biological_process	GO:0097581	lamellipodium organization	2/71	10/3522	0.0162422	0.414543	0.390719	CDH13/KANK1	2
biological_process	GO:0050678	regulation of epithelial cell proliferation	5/71	76/3522	0.0176221	0.414543	0.390719	EAF2/CDH13/B2M/VEGFA/CLDN1	5
biological_process	GO:0045595	regulation of cell differentiation	11/71	272/3522	0.0187897	0.414543	0.390719	CRABP2/B2M/LOC101110593/VNN1/SULT2B1/VSTM2A/GPR171/JDP2/MAN2A1/KANK1/KLHL41	11
biological_process	GO:0007160	cell-matrix adhesion	3/71	29/3522	0.0197136	0.414543	0.390719	CDH13/ITGB1/VEGFA	3
biological_process	GO:0000097	sulfur amino acid biosynthetic process	1/71	1/3522	0.020159	0.414543	0.390719	BHMT	1
biological_process	GO:0000103	sulfate assimilation	1/71	1/3522	0.020159	0.414543	0.390719	SULT2B1	1
biological_process	GO:0006013	mannose metabolic process	1/71	1/3522	0.020159	0.414543	0.390719	MAN2A1	1
biological_process	GO:0006391	transcription initiation from mitochondrial promoter	1/71	1/3522	0.020159	0.414543	0.390719	TFB2M	1
biological_process	GO:0006555	methionine metabolic process	1/71	1/3522	0.020159	0.414543	0.390719	BHMT	1
biological_process	GO:0009086	methionine biosynthetic process	1/71	1/3522	0.020159	0.414543	0.390719	BHMT	1
biological_process	GO:0015939	pantothenate metabolic process	1/71	1/3522	0.020159	0.414543	0.390719	VNN1	1
biological_process	GO:0030186	melatonin metabolic process	1/71	1/3522	0.020159	0.414543	0.390719	AANAT	1
biological_process	GO:0030187	melatonin biosynthetic process	1/71	1/3522	0.020159	0.414543	0.390719	AANAT	1
biological_process	GO:0033624	negative regulation of integrin activation	1/71	1/3522	0.020159	0.414543	0.390719	JAM3	1
biological_process	GO:0042435	indole-containing compound biosynthetic process	1/71	1/3522	0.020159	0.414543	0.390719	AANAT	1
biological_process	GO:0043102	amino acid salvage	1/71	1/3522	0.020159	0.414543	0.390719	BHMT	1
biological_process	GO:0060708	spongiotrophoblast differentiation	1/71	1/3522	0.020159	0.414543	0.390719	GJB5	1
biological_process	GO:0071265	L-methionine biosynthetic process	1/71	1/3522	0.020159	0.414543	0.390719	BHMT	1
biological_process	GO:0071267	L-methionine salvage	1/71	1/3522	0.020159	0.414543	0.390719	BHMT	1
biological_process	GO:0090521	glomerular visceral epithelial cell migration	1/71	1/3522	0.020159	0.414543	0.390719	KANK1	1
biological_process	GO:0097241	hematopoietic stem cell migration to bone marrow	1/71	1/3522	0.020159	0.414543	0.390719	JAM3	1
biological_process	GO:0097475	motor neuron migration	1/71	1/3522	0.020159	0.414543	0.390719	VEGFA	1
biological_process	GO:1900027	regulation of ruffle assembly	1/71	1/3522	0.020159	0.414543	0.390719	KANK1	1
biological_process	GO:1900028	negative regulation of ruffle assembly	1/71	1/3522	0.020159	0.414543	0.390719	KANK1	1
biological_process	GO:1902744	negative regulation of lamellipodium organization	1/71	1/3522	0.020159	0.414543	0.390719	KANK1	1
biological_process	GO:2000392	regulation of lamellipodium morphogenesis	1/71	1/3522	0.020159	0.414543	0.390719	KANK1	1
biological_process	GO:2000393	negative regulation of lamellipodium morphogenesis	1/71	1/3522	0.020159	0.414543	0.390719	KANK1	1
biological_process	GO:0060627	regulation of vesicle-mediated transport	5/71	81/3522	0.0226244	0.414543	0.390719	CDH13/B2M/CNN2/CNST/RAB27B	5
biological_process	GO:0032963	collagen metabolic process	2/71	12/3522	0.023211	0.414543	0.390719	ITGB1/CTSK	2
biological_process	GO:0035914	skeletal muscle cell differentiation	2/71	12/3522	0.023211	0.414543	0.390719	COPS2/KLHL41	2
biological_process	GO:0007155	cell adhesion	9/71	214/3522	0.0264105	0.414543	0.390719	JAM3/CDH13/ITGAV/ITGB1/SPARCL1/VNN1/KANK1/VEGFA/CLDN1	9
biological_process	GO:0007265	Ras protein signal transduction	4/71	57/3522	0.0268382	0.414543	0.390719	CDH13/CYTH2/KANK1/RAB30	4
biological_process	GO:0022610	biological adhesion	9/71	215/3522	0.0271242	0.414543	0.390719	JAM3/CDH13/ITGAV/ITGB1/SPARCL1/VNN1/KANK1/VEGFA/CLDN1	9
biological_process	GO:2000026	regulation of multicellular organismal development	12/71	325/3522	0.0272002	0.414543	0.390719	EAF2/CRABP2/B2M/LOC101110593/CTSK/VNN1/SULT2B1/GPR171/MAN2A1/KANK1/KLHL41/VEGFA	12
biological_process	GO:0050673	epithelial cell proliferation	5/71	85/3522	0.0272337	0.414543	0.390719	EAF2/CDH13/B2M/VEGFA/CLDN1	5
biological_process	GO:0010810	regulation of cell-substrate adhesion	3/71	33/3522	0.0278023	0.414543	0.390719	CDH13/KANK1/VEGFA	3
biological_process	GO:0045665	negative regulation of neuron differentiation	3/71	33/3522	0.0278023	0.414543	0.390719	B2M/LOC101110593/KANK1	3
biological_process	GO:0098742	cell-cell adhesion via plasma-membrane adhesion molecules	3/71	33/3522	0.0278023	0.414543	0.390719	CDH13/SPARCL1/CLDN1	3
biological_process	GO:0030335	positive regulation of cell migration	5/71	86/3522	0.0284732	0.414543	0.390719	S100A14/CDH13/ITGB1/VEGFA/CLDN1	5
biological_process	GO:2000147	positive regulation of cell motility	5/71	88/3522	0.0310591	0.414543	0.390719	S100A14/CDH13/ITGB1/VEGFA/CLDN1	5
biological_process	GO:0033627	cell adhesion mediated by integrin	2/71	14/3522	0.0311848	0.414543	0.390719	JAM3/ITGB1	2
biological_process	GO:0034394	protein localization to cell surface	2/71	14/3522	0.0311848	0.414543	0.390719	JAM3/USP4	2
biological_process	GO:0071622	regulation of granulocyte chemotaxis	2/71	14/3522	0.0311848	0.414543	0.390719	S100A14/JAM3	2
biological_process	GO:0090303	positive regulation of wound healing	2/71	14/3522	0.0311848	0.414543	0.390719	KANK1/CLDN1	2
biological_process	GO:1903078	positive regulation of protein localization to plasma membrane	2/71	14/3522	0.0311848	0.414543	0.390719	ITGB1/CNST	2
biological_process	GO:0051272	positive regulation of cellular component movement	5/71	89/3522	0.0324059	0.414543	0.390719	S100A14/CDH13/ITGB1/VEGFA/CLDN1	5
biological_process	GO:0034329	cell junction assembly	3/71	35/3522	0.0324156	0.414543	0.390719	JAM3/VEGFA/CLDN1	3
biological_process	GO:0050793	regulation of developmental process	14/71	415/3522	0.0345424	0.414543	0.390719	EAF2/CRABP2/B2M/LOC101110593/CTSK/VNN1/SULT2B1/VSTM2A/GPR171/JDP2/MAN2A1/KANK1/KLHL41/VEGFA	14
biological_process	GO:0051301	cell division	4/71	62/3522	0.0351741	0.414543	0.390719	PIN1/CDCA2/KLHDC8B/VEGFA	4
biological_process	GO:0033077	T cell differentiation in thymus	2/71	15/3522	0.0355206	0.414543	0.390719	B2M/VNN1	2
biological_process	GO:0034333	adherens junction assembly	2/71	15/3522	0.0355206	0.414543	0.390719	JAM3/VEGFA	2
biological_process	GO:0061912	selective autophagy	2/71	15/3522	0.0355206	0.414543	0.390719	CALCOCO2/MAP1LC3C	2
biological_process	GO:1904377	positive regulation of protein localization to cell periphery	2/71	15/3522	0.0355206	0.414543	0.390719	ITGB1/CNST	2
biological_process	GO:0030100	regulation of endocytosis	3/71	37/3522	0.0374047	0.414543	0.390719	CDH13/B2M/CNN2	3
biological_process	GO:0000338	protein deneddylation	1/71	2/3522	0.0399172	0.414543	0.390719	COPS2	1
biological_process	GO:0006012	galactose metabolic process	1/71	2/3522	0.0399172	0.414543	0.390719	GALK2	1
biological_process	GO:0006491	N-glycan processing	1/71	2/3522	0.0399172	0.414543	0.390719	MAN2A1	1
biological_process	GO:0010041	response to iron(III) ion	1/71	2/3522	0.0399172	0.414543	0.390719	B2M	1
biological_process	GO:0010710	regulation of collagen catabolic process	1/71	2/3522	0.0399172	0.414543	0.390719	ITGB1	1
biological_process	GO:0016338	calcium-independent cell-cell adhesion via plasma membrane cell-adhesion molecules	1/71	2/3522	0.0399172	0.414543	0.390719	CLDN1	1
biological_process	GO:0031065	positive regulation of histone deacetylation	1/71	2/3522	0.0399172	0.414543	0.390719	JDP2	1
biological_process	GO:0033629	negative regulation of cell adhesion mediated by integrin	1/71	2/3522	0.0399172	0.414543	0.390719	JAM3	1
biological_process	GO:0034035	purine ribonucleoside bisphosphate metabolic process	1/71	2/3522	0.0399172	0.414543	0.390719	SULT2B1	1
biological_process	GO:0034058	endosomal vesicle fusion	1/71	2/3522	0.0399172	0.414543	0.390719	VPS39	1
biological_process	GO:0034421	post-translational protein acetylation	1/71	2/3522	0.0399172	0.414543	0.390719	ESCO2	1
biological_process	GO:0034756	regulation of iron ion transport	1/71	2/3522	0.0399172	0.414543	0.390719	B2M	1
biological_process	GO:0035701	hematopoietic stem cell migration	1/71	2/3522	0.0399172	0.414543	0.390719	JAM3	1
biological_process	GO:0035973	aggrephagy	1/71	2/3522	0.0399172	0.414543	0.390719	MAP1LC3C	1
biological_process	GO:0042996	regulation of Golgi to plasma membrane protein transport	1/71	2/3522	0.0399172	0.414543	0.390719	CNST	1
biological_process	GO:0042998	positive regulation of Golgi to plasma membrane protein transport	1/71	2/3522	0.0399172	0.414543	0.390719	CNST	1
biological_process	GO:0045161	neuronal ion channel clustering	1/71	2/3522	0.0399172	0.414543	0.390719	GLDN	1
biological_process	GO:0045162	clustering of voltage-gated sodium channels	1/71	2/3522	0.0399172	0.414543	0.390719	GLDN	1
biological_process	GO:0050427	3'-phosphoadenosine 5'-phosphosulfate metabolic process	1/71	2/3522	0.0399172	0.414543	0.390719	SULT2B1	1
biological_process	GO:0051443	positive regulation of ubiquitin-protein transferase activity	1/71	2/3522	0.0399172	0.414543	0.390719	PIN1	1
biological_process	GO:0051450	myoblast proliferation	1/71	2/3522	0.0399172	0.414543	0.390719	KLHL41	1
biological_process	GO:0055095	lipoprotein particle mediated signaling	1/71	2/3522	0.0399172	0.414543	0.390719	CDH13	1
biological_process	GO:0055096	low-density lipoprotein particle mediated signaling	1/71	2/3522	0.0399172	0.414543	0.390719	CDH13	1
biological_process	GO:0060054	positive regulation of epithelial cell proliferation involved in wound healing	1/71	2/3522	0.0399172	0.414543	0.390719	CLDN1	1
biological_process	GO:0070341	fat cell proliferation	1/71	2/3522	0.0399172	0.414543	0.390719	VSTM2A	1
biological_process	GO:0070343	white fat cell proliferation	1/71	2/3522	0.0399172	0.414543	0.390719	VSTM2A	1
biological_process	GO:0070344	regulation of fat cell proliferation	1/71	2/3522	0.0399172	0.414543	0.390719	VSTM2A	1
biological_process	GO:0070346	positive regulation of fat cell proliferation	1/71	2/3522	0.0399172	0.414543	0.390719	VSTM2A	1
biological_process	GO:0070350	regulation of white fat cell proliferation	1/71	2/3522	0.0399172	0.414543	0.390719	VSTM2A	1
biological_process	GO:0070352	positive regulation of white fat cell proliferation	1/71	2/3522	0.0399172	0.414543	0.390719	VSTM2A	1
biological_process	GO:0071283	cellular response to iron(III) ion	1/71	2/3522	0.0399172	0.414543	0.390719	B2M	1
biological_process	GO:0090336	positive regulation of brown fat cell differentiation	1/71	2/3522	0.0399172	0.414543	0.390719	VSTM2A	1
biological_process	GO:0098792	xenophagy	1/71	2/3522	0.0399172	0.414543	0.390719	CALCOCO2	1
biological_process	GO:1900025	negative regulation of substrate adhesion-dependent cell spreading	1/71	2/3522	0.0399172	0.414543	0.390719	KANK1	1
biological_process	GO:1901098	positive regulation of autophagosome maturation	1/71	2/3522	0.0399172	0.414543	0.390719	CALCOCO2	1
biological_process	GO:1902175	regulation of oxidative stress-induced intrinsic apoptotic signaling pathway	1/71	2/3522	0.0399172	0.414543	0.390719	VNN1	1
biological_process	GO:1902176	negative regulation of oxidative stress-induced intrinsic apoptotic signaling pathway	1/71	2/3522	0.0399172	0.414543	0.390719	VNN1	1
biological_process	GO:1902414	protein localization to cell junction	1/71	2/3522	0.0399172	0.414543	0.390719	JAM3	1
biological_process	GO:1902430	negative regulation of amyloid-beta formation	1/71	2/3522	0.0399172	0.414543	0.390719	PIN1	1
biological_process	GO:1902992	negative regulation of amyloid precursor protein catabolic process	1/71	2/3522	0.0399172	0.414543	0.390719	PIN1	1
biological_process	GO:1904432	regulation of ferrous iron binding	1/71	2/3522	0.0399172	0.414543	0.390719	B2M	1
biological_process	GO:1904434	positive regulation of ferrous iron binding	1/71	2/3522	0.0399172	0.414543	0.390719	B2M	1
biological_process	GO:1904435	regulation of transferrin receptor binding	1/71	2/3522	0.0399172	0.414543	0.390719	B2M	1
biological_process	GO:1904437	positive regulation of transferrin receptor binding	1/71	2/3522	0.0399172	0.414543	0.390719	B2M	1
biological_process	GO:2000291	regulation of myoblast proliferation	1/71	2/3522	0.0399172	0.414543	0.390719	KLHL41	1
biological_process	GO:2000977	regulation of forebrain neuron differentiation	1/71	2/3522	0.0399172	0.414543	0.390719	B2M	1
biological_process	GO:2000978	negative regulation of forebrain neuron differentiation	1/71	2/3522	0.0399172	0.414543	0.390719	B2M	1
biological_process	GO:0050679	positive regulation of epithelial cell proliferation	3/71	38/3522	0.0400388	0.414543	0.390719	CDH13/VEGFA/CLDN1	3
biological_process	GO:0006766	vitamin metabolic process	2/71	16/3522	0.0400747	0.414543	0.390719	ABCD4/VNN1	2
biological_process	GO:0010977	negative regulation of neuron projection development	2/71	16/3522	0.0400747	0.414543	0.390719	B2M/KANK1	2
biological_process	GO:1903036	positive regulation of response to wounding	2/71	16/3522	0.0400747	0.414543	0.390719	KANK1/CLDN1	2
biological_process	GO:0050767	regulation of neurogenesis	5/71	95/3522	0.0412559	0.423293	0.398966	CRABP2/B2M/LOC101110593/MAN2A1/KANK1	5
biological_process	GO:0042445	hormone metabolic process	3/71	39/3522	0.0427649	0.432723	0.407855	CRABP2/AANAT/CTSK	3
biological_process	GO:0040017	positive regulation of locomotion	5/71	96/3522	0.0428608	0.432723	0.407855	S100A14/CDH13/ITGB1/VEGFA/CLDN1	5
biological_process	GO:0008283	cell population proliferation	12/71	349/3522	0.0439484	0.440181	0.414884	EAF2/COPS2/CDH13/B2M/CNN2/SULT2B1/RERG/VSTM2A/KANK1/KLHL41/VEGFA/CLDN1	12
biological_process	GO:0090263	positive regulation of canonical Wnt signaling pathway	2/71	17/3522	0.0448367	0.442233	0.416819	PIN1/KANK1	2
biological_process	GO:0050768	negative regulation of neurogenesis	3/71	40/3522	0.0455823	0.442233	0.416819	B2M/LOC101110593/KANK1	3
biological_process	GO:0051093	negative regulation of developmental process	7/71	167/3522	0.0492369	0.442233	0.416819	EAF2/B2M/LOC101110593/CTSK/GPR171/JDP2/KANK1	7
biological_process	GO:0001938	positive regulation of endothelial cell proliferation	2/71	18/3522	0.0497968	0.442233	0.416819	CDH13/VEGFA	2
biological_process	GO:0001952	regulation of cell-matrix adhesion	2/71	18/3522	0.0497968	0.442233	0.416819	CDH13/VEGFA	2
biological_process	GO:0034332	adherens junction organization	2/71	18/3522	0.0497968	0.442233	0.416819	JAM3/VEGFA	2
biological_process	GO:0045664	regulation of neuron differentiation	4/71	70/3522	0.0513258	0.442233	0.416819	CRABP2/B2M/LOC101110593/KANK1	4
biological_process	GO:0050920	regulation of chemotaxis	3/71	43/3522	0.0545727	0.442233	0.416819	S100A14/JAM3/CDH13	3
biological_process	GO:0051961	negative regulation of nervous system development	3/71	43/3522	0.0545727	0.442233	0.416819	B2M/LOC101110593/KANK1	3
biological_process	GO:0030177	positive regulation of Wnt signaling pathway	2/71	19/3522	0.0549453	0.442233	0.416819	PIN1/KANK1	2
biological_process	GO:0045598	regulation of fat cell differentiation	2/71	19/3522	0.0549453	0.442233	0.416819	VSTM2A/JDP2	2
biological_process	GO:0034330	cell junction organization	3/71	44/3522	0.0577454	0.442233	0.416819	JAM3/VEGFA/CLDN1	3
biological_process	GO:0048870	cell motility	9/71	248/3522	0.0590245	0.442233	0.416819	S100A14/JAM3/CDH13/PIN1/ITGB1/CNN2/KANK1/VEGFA/CLDN1	9
biological_process	GO:0051674	localization of cell	9/71	248/3522	0.0590245	0.442233	0.416819	S100A14/JAM3/CDH13/PIN1/ITGB1/CNN2/KANK1/VEGFA/CLDN1	9
biological_process	GO:0000096	sulfur amino acid metabolic process	1/71	3/3522	0.0592825	0.442233	0.416819	BHMT	1
biological_process	GO:0000244	spliceosomal tri-snRNP complex assembly	1/71	3/3522	0.0592825	0.442233	0.416819	USP4	1
biological_process	GO:0002428	antigen processing and presentation of peptide antigen via MHC class Ib	1/71	3/3522	0.0592825	0.442233	0.416819	B2M	1
biological_process	GO:0002475	antigen processing and presentation via MHC class Ib	1/71	3/3522	0.0592825	0.442233	0.416819	B2M	1
biological_process	GO:0002477	antigen processing and presentation of exogenous peptide antigen via MHC class Ib	1/71	3/3522	0.0592825	0.442233	0.416819	B2M	1
biological_process	GO:0002481	antigen processing and presentation of exogenous protein antigen via MHC class Ib, TAP-dependent	1/71	3/3522	0.0592825	0.442233	0.416819	B2M	1
biological_process	GO:0006390	mitochondrial transcription	1/71	3/3522	0.0592825	0.442233	0.416819	TFB2M	1
biological_process	GO:0009235	cobalamin metabolic process	1/71	3/3522	0.0592825	0.442233	0.416819	ABCD4	1
biological_process	GO:0032528	microvillus organization	1/71	3/3522	0.0592825	0.442233	0.416819	GLDN	1
biological_process	GO:0033089	positive regulation of T cell differentiation in thymus	1/71	3/3522	0.0592825	0.442233	0.416819	VNN1	1
biological_process	GO:0033623	regulation of integrin activation	1/71	3/3522	0.0592825	0.442233	0.416819	JAM3	1
biological_process	GO:0034331	cell junction maintenance	1/71	3/3522	0.0592825	0.442233	0.416819	CLDN1	1
biological_process	GO:0035024	negative regulation of Rho protein signal transduction	1/71	3/3522	0.0592825	0.442233	0.416819	KANK1	1
biological_process	GO:0045176	apical protein localization	1/71	3/3522	0.0592825	0.442233	0.416819	JAM3	1
biological_process	GO:0048385	regulation of retinoic acid receptor signaling pathway	1/71	3/3522	0.0592825	0.442233	0.416819	CRABP2	1
biological_process	GO:0048670	regulation of collateral sprouting	1/71	3/3522	0.0592825	0.442233	0.416819	CRABP2	1
biological_process	GO:0048672	positive regulation of collateral sprouting	1/71	3/3522	0.0592825	0.442233	0.416819	CRABP2	1
biological_process	GO:0071281	cellular response to iron ion	1/71	3/3522	0.0592825	0.442233	0.416819	B2M	1
biological_process	GO:0071316	cellular response to nicotine	1/71	3/3522	0.0592825	0.442233	0.416819	B2M	1
biological_process	GO:0072673	lamellipodium morphogenesis	1/71	3/3522	0.0592825	0.442233	0.416819	KANK1	1
biological_process	GO:0090312	positive regulation of protein deacetylation	1/71	3/3522	0.0592825	0.442233	0.416819	JDP2	1
biological_process	GO:0090335	regulation of brown fat cell differentiation	1/71	3/3522	0.0592825	0.442233	0.416819	VSTM2A	1
biological_process	GO:0090343	positive regulation of cell aging	1/71	3/3522	0.0592825	0.442233	0.416819	B2M	1
biological_process	GO:1900122	positive regulation of receptor binding	1/71	3/3522	0.0592825	0.442233	0.416819	B2M	1
biological_process	GO:1901096	regulation of autophagosome maturation	1/71	3/3522	0.0592825	0.442233	0.416819	CALCOCO2	1
biological_process	GO:1902774	late endosome to lysosome transport	1/71	3/3522	0.0592825	0.442233	0.416819	VPS39	1
biological_process	GO:2000774	positive regulation of cellular senescence	1/71	3/3522	0.0592825	0.442233	0.416819	B2M	1
biological_process	GO:2001014	regulation of skeletal muscle cell differentiation	1/71	3/3522	0.0592825	0.442233	0.416819	KLHL41	1
biological_process	GO:0007030	Golgi organization	2/71	20/3522	0.0602727	0.442233	0.416819	RAB30/LYSMD3	2
biological_process	GO:0007266	Rho protein signal transduction	2/71	20/3522	0.0602727	0.442233	0.416819	CDH13/KANK1	2
biological_process	GO:0032091	negative regulation of protein binding	2/71	20/3522	0.0602727	0.442233	0.416819	PIN1/B2M	2
biological_process	GO:0032092	positive regulation of protein binding	2/71	20/3522	0.0602727	0.442233	0.416819	PIN1/B2M	2
biological_process	GO:0010721	negative regulation of cell development	3/71	45/3522	0.0610043	0.445014	0.419439	B2M/LOC101110593/KANK1	3
biological_process	GO:0042127	regulation of cell population proliferation	10/71	289/3522	0.0620205	0.449827	0.423976	EAF2/CDH13/B2M/CNN2/SULT2B1/RERG/VSTM2A/KLHL41/VEGFA/CLDN1	10
biological_process	GO:0007162	negative regulation of cell adhesion	3/71	46/3522	0.064348	0.461405	0.434888	JAM3/CDH13/KANK1	3
biological_process	GO:0010975	regulation of neuron projection development	3/71	46/3522	0.064348	0.461405	0.434888	CRABP2/B2M/KANK1	3
biological_process	GO:0034754	cellular hormone metabolic process	2/71	21/3522	0.06577	0.463697	0.437049	CRABP2/AANAT	2
biological_process	GO:1903076	regulation of protein localization to plasma membrane	2/71	21/3522	0.06577	0.463697	0.437049	ITGB1/CNST	2
biological_process	GO:1905477	positive regulation of protein localization to membrane	2/71	21/3522	0.06577	0.463697	0.437049	ITGB1/CNST	2
biological_process	GO:0051960	regulation of nervous system development	5/71	110/3522	0.0692995	0.474843	0.447554	CRABP2/B2M/LOC101110593/MAN2A1/KANK1	5
biological_process	GO:0007229	integrin-mediated signaling pathway	2/71	22/3522	0.0714284	0.474843	0.447554	ITGAV/ITGB1	2
biological_process	GO:0010811	positive regulation of cell-substrate adhesion	2/71	22/3522	0.0714284	0.474843	0.447554	CDH13/VEGFA	2
biological_process	GO:0016477	cell migration	8/71	221/3522	0.07425	0.474843	0.447554	S100A14/JAM3/CDH13/ITGB1/CNN2/KANK1/VEGFA/CLDN1	8
biological_process	GO:0031345	negative regulation of cell projection organization	2/71	23/3522	0.0772395	0.474843	0.447554	B2M/KANK1	2
biological_process	GO:0071621	granulocyte chemotaxis	2/71	23/3522	0.0772395	0.474843	0.447554	S100A14/JAM3	2
biological_process	GO:1990823	response to leukemia inhibitory factor	2/71	23/3522	0.0772395	0.474843	0.447554	ABCD4/PCOLCE2	2
biological_process	GO:1990830	cellular response to leukemia inhibitory factor	2/71	23/3522	0.0772395	0.474843	0.447554	ABCD4/PCOLCE2	2
biological_process	GO:0060284	regulation of cell development	5/71	114/3522	0.0782149	0.474843	0.447554	CRABP2/B2M/LOC101110593/MAN2A1/KANK1	5
biological_process	GO:0001916	positive regulation of T cell mediated cytotoxicity	1/71	4/3522	0.0782626	0.474843	0.447554	B2M	1
biological_process	GO:0006577	amino-acid betaine metabolic process	1/71	4/3522	0.0782626	0.474843	0.447554	BHMT	1
biological_process	GO:0006782	protoporphyrinogen IX biosynthetic process	1/71	4/3522	0.0782626	0.474843	0.447554	UROD	1
biological_process	GO:0009067	aspartate family amino acid biosynthetic process	1/71	4/3522	0.0782626	0.474843	0.447554	BHMT	1
biological_process	GO:0016339	calcium-dependent cell-cell adhesion via plasma membrane cell adhesion molecules	1/71	4/3522	0.0782626	0.474843	0.447554	CDH13	1
biological_process	GO:0033622	integrin activation	1/71	4/3522	0.0782626	0.474843	0.447554	JAM3	1
biological_process	GO:0035094	response to nicotine	1/71	4/3522	0.0782626	0.474843	0.447554	B2M	1
biological_process	GO:0042026	protein refolding	1/71	4/3522	0.0782626	0.474843	0.447554	B2M	1
biological_process	GO:0046501	protoporphyrinogen IX metabolic process	1/71	4/3522	0.0782626	0.474843	0.447554	UROD	1
biological_process	GO:0046514	ceramide catabolic process	1/71	4/3522	0.0782626	0.474843	0.447554	CEL	1
biological_process	GO:0048668	collateral sprouting	1/71	4/3522	0.0782626	0.474843	0.447554	CRABP2	1
biological_process	GO:0051438	regulation of ubiquitin-protein transferase activity	1/71	4/3522	0.0782626	0.474843	0.447554	PIN1	1
biological_process	GO:0051894	positive regulation of focal adhesion assembly	1/71	4/3522	0.0782626	0.474843	0.447554	VEGFA	1
biological_process	GO:0060712	spongiotrophoblast layer development	1/71	4/3522	0.0782626	0.474843	0.447554	GJB5	1
biological_process	GO:0060713	labyrinthine layer morphogenesis	1/71	4/3522	0.0782626	0.474843	0.447554	GJB5	1
biological_process	GO:0060767	epithelial cell proliferation involved in prostate gland development	1/71	4/3522	0.0782626	0.474843	0.447554	EAF2	1
biological_process	GO:0060768	regulation of epithelial cell proliferation involved in prostate gland development	1/71	4/3522	0.0782626	0.474843	0.447554	EAF2	1
biological_process	GO:0060770	negative regulation of epithelial cell proliferation involved in prostate gland development	1/71	4/3522	0.0782626	0.474843	0.447554	EAF2	1
biological_process	GO:0097178	ruffle assembly	1/71	4/3522	0.0782626	0.474843	0.447554	KANK1	1
biological_process	GO:1902743	regulation of lamellipodium organization	1/71	4/3522	0.0782626	0.474843	0.447554	KANK1	1
biological_process	GO:0001558	regulation of cell growth	3/71	51/3522	0.0822937	0.496912	0.468355	EAF2/CRABP2/RERG	3
biological_process	GO:0010769	regulation of cell morphogenesis involved in differentiation	2/71	24/3522	0.0831948	0.499961	0.471229	CRABP2/KANK1	2
biological_process	GO:0045596	negative regulation of cell differentiation	5/71	118/3522	0.0877257	0.505139	0.476109	B2M/LOC101110593/GPR171/JDP2/KANK1	5
biological_process	GO:0031333	negative regulation of protein-containing complex assembly	2/71	25/3522	0.0892865	0.505139	0.476109	JAM3/KANK1	2
biological_process	GO:0070646	protein modification by small protein removal	2/71	25/3522	0.0892865	0.505139	0.476109	COPS2/USP4	2
biological_process	GO:1904375	regulation of protein localization to cell periphery	2/71	25/3522	0.0892865	0.505139	0.476109	ITGB1/CNST	2
biological_process	GO:0007264	small GTPase mediated signal transduction	4/71	85/3522	0.0908206	0.505139	0.476109	CDH13/CYTH2/KANK1/RAB30	4
biological_process	GO:0032984	protein-containing complex disassembly	3/71	54/3522	0.0939911	0.505139	0.476109	CALCOCO2/GRWD1/MAP1LC3C	3
biological_process	GO:0000910	cytokinesis	2/71	26/3522	0.0955068	0.505139	0.476109	PIN1/KLHDC8B	2
biological_process	GO:0002688	regulation of leukocyte chemotaxis	2/71	26/3522	0.0955068	0.505139	0.476109	S100A14/JAM3	2
biological_process	GO:0097530	granulocyte migration	2/71	26/3522	0.0955068	0.505139	0.476109	S100A14/JAM3	2
biological_process	GO:0002544	chronic inflammatory response	1/71	5/3522	0.0968651	0.505139	0.476109	VNN1	1
biological_process	GO:0006337	nucleosome disassembly	1/71	5/3522	0.0968651	0.505139	0.476109	GRWD1	1
biological_process	GO:0006474	N-terminal protein amino acid acetylation	1/71	5/3522	0.0968651	0.505139	0.476109	AANAT	1
biological_process	GO:0006779	porphyrin-containing compound biosynthetic process	1/71	5/3522	0.0968651	0.505139	0.476109	UROD	1
biological_process	GO:0006783	heme biosynthetic process	1/71	5/3522	0.0968651	0.505139	0.476109	UROD	1
biological_process	GO:0010039	response to iron ion	1/71	5/3522	0.0968651	0.505139	0.476109	B2M	1
biological_process	GO:0031063	regulation of histone deacetylation	1/71	5/3522	0.0968651	0.505139	0.476109	JDP2	1
biological_process	GO:0031498	chromatin disassembly	1/71	5/3522	0.0968651	0.505139	0.476109	GRWD1	1
biological_process	GO:0032011	ARF protein signal transduction	1/71	5/3522	0.0968651	0.505139	0.476109	CYTH2	1
biological_process	GO:0032012	regulation of ARF protein signal transduction	1/71	5/3522	0.0968651	0.505139	0.476109	CYTH2	1
biological_process	GO:0032986	protein-DNA complex disassembly	1/71	5/3522	0.0968651	0.505139	0.476109	GRWD1	1
biological_process	GO:0043094	cellular metabolic compound salvage	1/71	5/3522	0.0968651	0.505139	0.476109	BHMT	1
biological_process	GO:0043687	post-translational protein modification	1/71	5/3522	0.0968651	0.505139	0.476109	ESCO2	1
biological_process	GO:0045599	negative regulation of fat cell differentiation	1/71	5/3522	0.0968651	0.505139	0.476109	JDP2	1
biological_process	GO:0045606	positive regulation of epidermal cell differentiation	1/71	5/3522	0.0968651	0.505139	0.476109	SULT2B1	1
biological_process	GO:0046580	negative regulation of Ras protein signal transduction	1/71	5/3522	0.0968651	0.505139	0.476109	KANK1	1
biological_process	GO:0050772	positive regulation of axonogenesis	1/71	5/3522	0.0968651	0.505139	0.476109	CRABP2	1
biological_process	GO:0060669	embryonic placenta morphogenesis	1/71	5/3522	0.0968651	0.505139	0.476109	GJB5	1
biological_process	GO:0071168	protein localization to chromatin	1/71	5/3522	0.0968651	0.505139	0.476109	ESCO2	1
biological_process	GO:0099560	synaptic membrane adhesion	1/71	5/3522	0.0968651	0.505139	0.476109	SPARCL1	1
biological_process	GO:1900121	negative regulation of receptor binding	1/71	5/3522	0.0968651	0.505139	0.476109	B2M	1
biological_process	GO:1901890	positive regulation of cell junction assembly	1/71	5/3522	0.0968651	0.505139	0.476109	VEGFA	1
biological_process	GO:1990000	amyloid fibril formation	1/71	5/3522	0.0968651	0.505139	0.476109	B2M	1
biological_process	GO:2000146	negative regulation of cell motility	3/71	55/3522	0.0980362	0.506107	0.477021	PIN1/CNN2/KANK1	3
biological_process	GO:0006928	movement of cell or subcellular component	10/71	317/3522	0.101008	0.506107	0.477021	S100A14/JAM3/CDH13/PIN1/ITGB1/CNN2/KIF15/KANK1/VEGFA/CLDN1	10
biological_process	GO:0048699	generation of neurons	7/71	198/3522	0.101555	0.506107	0.477021	CRABP2/B2M/GLDN/LOC101110593/MAN2A1/KANK1/VEGFA	7
biological_process	GO:0001936	regulation of endothelial cell proliferation	2/71	27/3522	0.101848	0.506107	0.477021	CDH13/VEGFA	2
biological_process	GO:0035303	regulation of dephosphorylation	2/71	27/3522	0.101848	0.506107	0.477021	CDCA2/CNST	2
biological_process	GO:0010631	epithelial cell migration	3/71	56/3522	0.102152	0.506107	0.477021	CDH13/KANK1/VEGFA	3
biological_process	GO:0090132	epithelium migration	3/71	56/3522	0.102152	0.506107	0.477021	CDH13/KANK1/VEGFA	3
biological_process	GO:0051259	protein complex oligomerization	3/71	57/3522	0.106336	0.506107	0.477021	B2M/PRND/CLDN1	3
biological_process	GO:0006897	endocytosis	4/71	90/3522	0.106507	0.506107	0.477021	CDH13/B2M/ITGB1/CNN2	4
biological_process	GO:0032879	regulation of localization	14/71	491/3522	0.109286	0.506107	0.477021	S100A14/JAM3/CDH13/PIN1/B2M/ITGB1/RCVRN/CNN2/CNST/RAB27B/VSTM2A/KANK1/VEGFA/CLDN1	14
biological_process	GO:0040013	negative regulation of locomotion	3/71	58/3522	0.110587	0.506107	0.477021	PIN1/CNN2/KANK1	3
biological_process	GO:0051271	negative regulation of cellular component movement	3/71	58/3522	0.110587	0.506107	0.477021	PIN1/CNN2/KANK1	3
biological_process	GO:0043603	cellular amide metabolic process	8/71	242/3522	0.111223	0.506107	0.477021	LOC101117120/AANAT/RPS4X/PIN1/VNN1/RPL18/EIF5/CEL	8
biological_process	GO:0016192	vesicle-mediated transport	8/71	243/3522	0.113202	0.506107	0.477021	CDH13/B2M/VPS39/ITGB1/CNN2/CNST/RAB27B/ANKRD50	8
biological_process	GO:0040011	locomotion	9/71	284/3522	0.114465	0.506107	0.477021	S100A14/JAM3/CDH13/PIN1/ITGB1/CNN2/KANK1/VEGFA/CLDN1	9
biological_process	GO:0001935	endothelial cell proliferation	2/71	29/3522	0.114866	0.506107	0.477021	CDH13/VEGFA	2
biological_process	GO:0090130	tissue migration	3/71	59/3522	0.114903	0.506107	0.477021	CDH13/KANK1/VEGFA	3
biological_process	GO:0002478	antigen processing and presentation of exogenous peptide antigen	1/71	6/3522	0.115097	0.506107	0.477021	B2M	1
biological_process	GO:0002483	antigen processing and presentation of endogenous peptide antigen	1/71	6/3522	0.115097	0.506107	0.477021	B2M	1
biological_process	GO:0006590	thyroid hormone generation	1/71	6/3522	0.115097	0.506107	0.477021	CTSK	1
biological_process	GO:0006778	porphyrin-containing compound metabolic process	1/71	6/3522	0.115097	0.506107	0.477021	UROD	1
biological_process	GO:0008631	intrinsic apoptotic signaling pathway in response to oxidative stress	1/71	6/3522	0.115097	0.506107	0.477021	VNN1	1
biological_process	GO:0009066	aspartate family amino acid metabolic process	1/71	6/3522	0.115097	0.506107	0.477021	BHMT	1
biological_process	GO:0010712	regulation of collagen metabolic process	1/71	6/3522	0.115097	0.506107	0.477021	ITGB1	1
biological_process	GO:0010884	positive regulation of lipid storage	1/71	6/3522	0.115097	0.506107	0.477021	VSTM2A	1
biological_process	GO:0019885	antigen processing and presentation of endogenous peptide antigen via MHC class I	1/71	6/3522	0.115097	0.506107	0.477021	B2M	1
biological_process	GO:0030149	sphingolipid catabolic process	1/71	6/3522	0.115097	0.506107	0.477021	CEL	1
biological_process	GO:0032878	regulation of establishment or maintenance of cell polarity	1/71	6/3522	0.115097	0.506107	0.477021	KANK1	1
biological_process	GO:0033081	regulation of T cell differentiation in thymus	1/71	6/3522	0.115097	0.506107	0.477021	VNN1	1
biological_process	GO:0034142	toll-like receptor 4 signaling pathway	1/71	6/3522	0.115097	0.506107	0.477021	S100A14	1
biological_process	GO:0042168	heme metabolic process	1/71	6/3522	0.115097	0.506107	0.477021	UROD	1
biological_process	GO:0042430	indole-containing compound metabolic process	1/71	6/3522	0.115097	0.506107	0.477021	AANAT	1
biological_process	GO:0042551	neuron maturation	1/71	6/3522	0.115097	0.506107	0.477021	GLDN	1
biological_process	GO:0042573	retinoic acid metabolic process	1/71	6/3522	0.115097	0.506107	0.477021	CRABP2	1
biological_process	GO:0050765	negative regulation of phagocytosis	1/71	6/3522	0.115097	0.506107	0.477021	CNN2	1
biological_process	GO:0060042	retina morphogenesis in camera-type eye	1/71	6/3522	0.115097	0.506107	0.477021	MAN2A1	1
biological_process	GO:0060706	cell differentiation involved in embryonic placenta development	1/71	6/3522	0.115097	0.506107	0.477021	GJB5	1
biological_process	GO:0060707	trophoblast giant cell differentiation	1/71	6/3522	0.115097	0.506107	0.477021	GJB5	1
biological_process	GO:0071985	multivesicular body sorting pathway	1/71	6/3522	0.115097	0.506107	0.477021	RAB27B	1
biological_process	GO:0090311	regulation of protein deacetylation	1/71	6/3522	0.115097	0.506107	0.477021	JDP2	1
biological_process	GO:0090647	modulation of age-related behavioral decline	1/71	6/3522	0.115097	0.506107	0.477021	B2M	1
biological_process	GO:0120033	negative regulation of plasma membrane bounded cell projection assembly	1/71	6/3522	0.115097	0.506107	0.477021	KANK1	1
biological_process	GO:1900120	regulation of receptor binding	1/71	6/3522	0.115097	0.506107	0.477021	B2M	1
biological_process	GO:1903393	positive regulation of adherens junction organization	1/71	6/3522	0.115097	0.506107	0.477021	VEGFA	1
biological_process	GO:2000114	regulation of establishment of cell polarity	1/71	6/3522	0.115097	0.506107	0.477021	KANK1	1
biological_process	GO:0016049	cell growth	3/71	60/3522	0.119284	0.522694	0.492655	EAF2/CRABP2/RERG	3
biological_process	GO:0008285	negative regulation of cell population proliferation	5/71	130/3522	0.119705	0.522724	0.492684	EAF2/CDH13/B2M/SULT2B1/RERG	5
biological_process	GO:0046578	regulation of Ras protein signal transduction	2/71	30/3522	0.121528	0.525235	0.49505	CYTH2/KANK1	2
biological_process	GO:0051100	negative regulation of binding	2/71	30/3522	0.121528	0.525235	0.49505	PIN1/B2M	2
biological_process	GO:0061041	regulation of wound healing	2/71	30/3522	0.121528	0.525235	0.49505	KANK1/CLDN1	2
biological_process	GO:0030155	regulation of cell adhesion	5/71	131/3522	0.122593	0.52803	0.497685	JAM3/CDH13/VNN1/KANK1/VEGFA	5
biological_process	GO:0098609	cell-cell adhesion	5/71	132/3522	0.125515	0.536114	0.505304	JAM3/CDH13/SPARCL1/VNN1/CLDN1	5
biological_process	GO:0030308	negative regulation of cell growth	2/71	31/3522	0.128284	0.536114	0.505304	EAF2/RERG	2
biological_process	GO:1905475	regulation of protein localization to membrane	2/71	31/3522	0.128284	0.536114	0.505304	ITGB1/CNST	2
biological_process	GO:0001914	regulation of T cell mediated cytotoxicity	1/71	7/3522	0.132966	0.536114	0.505304	B2M	1
biological_process	GO:0006298	mismatch repair	1/71	7/3522	0.132966	0.536114	0.505304	MSH3	1
biological_process	GO:0007340	acrosome reaction	1/71	7/3522	0.132966	0.536114	0.505304	PRND	1
biological_process	GO:0019883	antigen processing and presentation of endogenous antigen	1/71	7/3522	0.132966	0.536114	0.505304	B2M	1
biological_process	GO:0030032	lamellipodium assembly	1/71	7/3522	0.132966	0.536114	0.505304	CDH13	1
biological_process	GO:0031365	N-terminal protein amino acid modification	1/71	7/3522	0.132966	0.536114	0.505304	AANAT	1
biological_process	GO:0032482	Rab protein signal transduction	1/71	7/3522	0.132966	0.536114	0.505304	RAB30	1
biological_process	GO:0033014	tetrapyrrole biosynthetic process	1/71	7/3522	0.132966	0.536114	0.505304	UROD	1
biological_process	GO:0035115	embryonic forelimb morphogenesis	1/71	7/3522	0.132966	0.536114	0.505304	CRABP2	1
biological_process	GO:0042403	thyroid hormone metabolic process	1/71	7/3522	0.132966	0.536114	0.505304	CTSK	1
biological_process	GO:0043954	cellular component maintenance	1/71	7/3522	0.132966	0.536114	0.505304	CLDN1	1
biological_process	GO:0046627	negative regulation of insulin receptor signaling pathway	1/71	7/3522	0.132966	0.536114	0.505304	KANK1	1
biological_process	GO:0051058	negative regulation of small GTPase mediated signal transduction	1/71	7/3522	0.132966	0.536114	0.505304	KANK1	1
biological_process	GO:0090025	regulation of monocyte chemotaxis	1/71	7/3522	0.132966	0.536114	0.505304	S100A14	1
biological_process	GO:0090026	positive regulation of monocyte chemotaxis	1/71	7/3522	0.132966	0.536114	0.505304	S100A14	1
biological_process	GO:1900077	negative regulation of cellular response to insulin stimulus	1/71	7/3522	0.132966	0.536114	0.505304	KANK1	1
biological_process	GO:1902003	regulation of amyloid-beta formation	1/71	7/3522	0.132966	0.536114	0.505304	PIN1	1
biological_process	GO:0034613	cellular protein localization	9/71	298/3522	0.142041	0.54886	0.517317	JAM3/PIN1/VPS39/ITGB1/USP4/ESCO2/APPBP2/CNST/MAP1LC3C	9
biological_process	GO:0006898	receptor-mediated endocytosis	2/71	33/3522	0.142051	0.54886	0.517317	B2M/ITGB1	2
biological_process	GO:1903034	regulation of response to wounding	2/71	33/3522	0.142051	0.54886	0.517317	KANK1/CLDN1	2
biological_process	GO:0022008	neurogenesis	7/71	216/3522	0.142191	0.54886	0.517317	CRABP2/B2M/GLDN/LOC101110593/MAN2A1/KANK1/VEGFA	7
biological_process	GO:0070727	cellular macromolecule localization	9/71	300/3522	0.146245	0.54886	0.517317	JAM3/PIN1/VPS39/ITGB1/USP4/ESCO2/APPBP2/CNST/MAP1LC3C	9
biological_process	GO:0051094	positive regulation of developmental process	7/71	218/3522	0.147145	0.54886	0.517317	CRABP2/B2M/VNN1/SULT2B1/VSTM2A/MAN2A1/VEGFA	7
biological_process	GO:0016197	endosomal transport	2/71	34/3522	0.149051	0.54886	0.517317	VPS39/ANKRD50	2
biological_process	GO:0031396	regulation of protein ubiquitination	2/71	34/3522	0.149051	0.54886	0.517317	PIN1/USP4	2
biological_process	GO:0050921	positive regulation of chemotaxis	2/71	34/3522	0.149051	0.54886	0.517317	S100A14/CDH13	2
biological_process	GO:0043933	protein-containing complex subunit organization	10/71	344/3522	0.149945	0.54886	0.517317	JAM3/B2M/USP4/CALCOCO2/GRWD1/KANK1/PRND/MAP1LC3C/VEGFA/CLDN1	10
biological_process	GO:0045597	positive regulation of cell differentiation	5/71	140/3522	0.150033	0.54886	0.517317	CRABP2/VNN1/SULT2B1/VSTM2A/MAN2A1	5
biological_process	GO:0000959	mitochondrial RNA metabolic process	1/71	8/3522	0.15048	0.54886	0.517317	TFB2M	1
biological_process	GO:0001832	blastocyst growth	1/71	8/3522	0.15048	0.54886	0.517317	COPS2	1
biological_process	GO:0001833	inner cell mass cell proliferation	1/71	8/3522	0.15048	0.54886	0.517317	COPS2	1
biological_process	GO:0002474	antigen processing and presentation of peptide antigen via MHC class I	1/71	8/3522	0.15048	0.54886	0.517317	B2M	1
biological_process	GO:0002726	positive regulation of T cell cytokine production	1/71	8/3522	0.15048	0.54886	0.517317	B2M	1
biological_process	GO:0010812	negative regulation of cell-substrate adhesion	1/71	8/3522	0.15048	0.54886	0.517317	KANK1	1
biological_process	GO:0010883	regulation of lipid storage	1/71	8/3522	0.15048	0.54886	0.517317	VSTM2A	1
biological_process	GO:0014904	myotube cell development	1/71	8/3522	0.15048	0.54886	0.517317	KLHL41	1
biological_process	GO:0016575	histone deacetylation	1/71	8/3522	0.15048	0.54886	0.517317	JDP2	1
biological_process	GO:0043001	Golgi to plasma membrane protein transport	1/71	8/3522	0.15048	0.54886	0.517317	CNST	1
biological_process	GO:0045604	regulation of epidermal cell differentiation	1/71	8/3522	0.15048	0.54886	0.517317	SULT2B1	1
biological_process	GO:0045684	positive regulation of epidermis development	1/71	8/3522	0.15048	0.54886	0.517317	SULT2B1	1
biological_process	GO:0048260	positive regulation of receptor-mediated endocytosis	1/71	8/3522	0.15048	0.54886	0.517317	B2M	1
biological_process	GO:0048286	lung alveolus development	1/71	8/3522	0.15048	0.54886	0.517317	MAN2A1	1
biological_process	GO:0048741	skeletal muscle fiber development	1/71	8/3522	0.15048	0.54886	0.517317	KLHL41	1
biological_process	GO:0050850	positive regulation of calcium-mediated signaling	1/71	8/3522	0.15048	0.54886	0.517317	CDH13	1
biological_process	GO:0050927	positive regulation of positive chemotaxis	1/71	8/3522	0.15048	0.54886	0.517317	CDH13	1
biological_process	GO:0060711	labyrinthine layer development	1/71	8/3522	0.15048	0.54886	0.517317	GJB5	1
biological_process	GO:0060976	coronary vasculature development	1/71	8/3522	0.15048	0.54886	0.517317	DCTN5	1
biological_process	GO:0061037	negative regulation of cartilage development	1/71	8/3522	0.15048	0.54886	0.517317	CTSK	1
biological_process	GO:1900024	regulation of substrate adhesion-dependent cell spreading	1/71	8/3522	0.15048	0.54886	0.517317	KANK1	1
biological_process	GO:1902410	mitotic cytokinetic process	1/71	8/3522	0.15048	0.54886	0.517317	KLHDC8B	1
biological_process	GO:0007519	skeletal muscle tissue development	2/71	35/3522	0.156119	0.55384	0.522012	COPS2/KLHL41	2
biological_process	GO:0019882	antigen processing and presentation	2/71	35/3522	0.156119	0.55384	0.522012	B2M/PSME1	2
biological_process	GO:0031032	actomyosin structure organization	2/71	35/3522	0.156119	0.55384	0.522012	CNN2/KLHL41	2
biological_process	GO:0051056	regulation of small GTPase mediated signal transduction	2/71	35/3522	0.156119	0.55384	0.522012	CYTH2/KANK1	2
biological_process	GO:0051302	regulation of cell division	2/71	35/3522	0.156119	0.55384	0.522012	PIN1/VEGFA	2
biological_process	GO:0097529	myeloid leukocyte migration	2/71	35/3522	0.156119	0.55384	0.522012	S100A14/JAM3	2
biological_process	GO:0098657	import into cell	4/71	105/3522	0.160154	0.55384	0.522012	CDH13/B2M/ITGB1/CNN2	4
biological_process	GO:0019318	hexose metabolic process	2/71	36/3522	0.163252	0.55384	0.522012	GALK2/MAN2A1	2
biological_process	GO:0060828	regulation of canonical Wnt signaling pathway	2/71	36/3522	0.163252	0.55384	0.522012	PIN1/KANK1	2
biological_process	GO:0006914	autophagy	3/71	70/3522	0.166217	0.55384	0.522012	VPS39/CALCOCO2/MAP1LC3C	3
biological_process	GO:0061919	process utilizing autophagic mechanism	3/71	70/3522	0.166217	0.55384	0.522012	VPS39/CALCOCO2/MAP1LC3C	3
biological_process	GO:0001913	T cell mediated cytotoxicity	1/71	9/3522	0.167644	0.55384	0.522012	B2M	1
biological_process	GO:0006826	iron ion transport	1/71	9/3522	0.167644	0.55384	0.522012	B2M	1
biological_process	GO:0008333	endosome to lysosome transport	1/71	9/3522	0.167644	0.55384	0.522012	VPS39	1
biological_process	GO:0009225	nucleotide-sugar metabolic process	1/71	9/3522	0.167644	0.55384	0.522012	TGDS	1
biological_process	GO:0010771	negative regulation of cell morphogenesis involved in differentiation	1/71	9/3522	0.167644	0.55384	0.522012	KANK1	1
biological_process	GO:0016601	Rac protein signal transduction	1/71	9/3522	0.167644	0.55384	0.522012	CDH13	1
biological_process	GO:0031529	ruffle organization	1/71	9/3522	0.167644	0.55384	0.522012	KANK1	1
biological_process	GO:0032506	cytokinetic process	1/71	9/3522	0.167644	0.55384	0.522012	KLHDC8B	1
biological_process	GO:0033561	regulation of water loss via skin	1/71	9/3522	0.167644	0.55384	0.522012	CLDN1	1
biological_process	GO:0034113	heterotypic cell-cell adhesion	1/71	9/3522	0.167644	0.55384	0.522012	JAM3	1
biological_process	GO:0034205	amyloid-beta formation	1/71	9/3522	0.167644	0.55384	0.522012	PIN1	1
biological_process	GO:0035136	forelimb morphogenesis	1/71	9/3522	0.167644	0.55384	0.522012	CRABP2	1
biological_process	GO:0035904	aorta development	1/71	9/3522	0.167644	0.55384	0.522012	DCTN5	1
biological_process	GO:0046466	membrane lipid catabolic process	1/71	9/3522	0.167644	0.55384	0.522012	CEL	1
biological_process	GO:0048259	regulation of receptor-mediated endocytosis	1/71	9/3522	0.167644	0.55384	0.522012	B2M	1
biological_process	GO:0048641	regulation of skeletal muscle tissue development	1/71	9/3522	0.167644	0.55384	0.522012	KLHL41	1
biological_process	GO:0050926	regulation of positive chemotaxis	1/71	9/3522	0.167644	0.55384	0.522012	CDH13	1
biological_process	GO:0061436	establishment of skin barrier	1/71	9/3522	0.167644	0.55384	0.522012	CLDN1	1
biological_process	GO:0071677	positive regulation of mononuclear cell migration	1/71	9/3522	0.167644	0.55384	0.522012	S100A14	1
biological_process	GO:0090342	regulation of cell aging	1/71	9/3522	0.167644	0.55384	0.522012	B2M	1
biological_process	GO:1900408	negative regulation of cellular response to oxidative stress	1/71	9/3522	0.167644	0.55384	0.522012	VNN1	1
biological_process	GO:1902883	negative regulation of response to oxidative stress	1/71	9/3522	0.167644	0.55384	0.522012	VNN1	1
biological_process	GO:1902991	regulation of amyloid precursor protein catabolic process	1/71	9/3522	0.167644	0.55384	0.522012	PIN1	1
biological_process	GO:1903202	negative regulation of oxidative stress-induced cell death	1/71	9/3522	0.167644	0.55384	0.522012	VNN1	1
biological_process	GO:2000772	regulation of cellular senescence	1/71	9/3522	0.167644	0.55384	0.522012	B2M	1
biological_process	GO:0051128	regulation of cellular component organization	11/71	397/3522	0.170046	0.554504	0.522637	EAF2/CRABP2/JAM3/CDH13/B2M/CNN2/CALCOCO2/RERG/JDP2/KANK1/VEGFA	11
biological_process	GO:0060538	skeletal muscle organ development	2/71	37/3522	0.170443	0.554504	0.522637	COPS2/KLHL41	2
biological_process	GO:0042060	wound healing	3/71	71/3522	0.171186	0.554504	0.522637	CNN2/KANK1/CLDN1	3
biological_process	GO:0051241	negative regulation of multicellular organismal process	7/71	228/3522	0.173134	0.554504	0.522637	EAF2/B2M/LNPEP/LOC101110593/CTSK/GPR171/KANK1	7
biological_process	GO:0045444	fat cell differentiation	2/71	38/3522	0.177688	0.554504	0.522637	VSTM2A/JDP2	2
biological_process	GO:0050680	negative regulation of epithelial cell proliferation	2/71	38/3522	0.177688	0.554504	0.522637	EAF2/B2M	2
biological_process	GO:1903320	regulation of protein modification by small protein conjugation or removal	2/71	38/3522	0.177688	0.554504	0.522637	PIN1/USP4	2
biological_process	GO:0031344	regulation of cell projection organization	3/71	73/3522	0.181252	0.554504	0.522637	CRABP2/B2M/KANK1	3
biological_process	GO:0120035	regulation of plasma membrane bounded cell projection organization	3/71	73/3522	0.181252	0.554504	0.522637	CRABP2/B2M/KANK1	3
biological_process	GO:0000387	spliceosomal snRNP assembly	1/71	10/3522	0.184467	0.554504	0.522637	USP4	1
biological_process	GO:0001912	positive regulation of leukocyte mediated cytotoxicity	1/71	10/3522	0.184467	0.554504	0.522637	B2M	1
biological_process	GO:0006476	protein deacetylation	1/71	10/3522	0.184467	0.554504	0.522637	JDP2	1
biological_process	GO:0007602	phototransduction	1/71	10/3522	0.184467	0.554504	0.522637	RCVRN	1
biological_process	GO:0010923	negative regulation of phosphatase activity	1/71	10/3522	0.184467	0.554504	0.522637	CNST	1
biological_process	GO:0021879	forebrain neuron differentiation	1/71	10/3522	0.184467	0.554504	0.522637	B2M	1
biological_process	GO:0030858	positive regulation of epithelial cell differentiation	1/71	10/3522	0.184467	0.554504	0.522637	SULT2B1	1
biological_process	GO:0031058	positive regulation of histone modification	1/71	10/3522	0.184467	0.554504	0.522637	JDP2	1
biological_process	GO:0033628	regulation of cell adhesion mediated by integrin	1/71	10/3522	0.184467	0.554504	0.522637	JAM3	1
biological_process	GO:0034446	substrate adhesion-dependent cell spreading	1/71	10/3522	0.184467	0.554504	0.522637	KANK1	1
biological_process	GO:0035305	negative regulation of dephosphorylation	1/71	10/3522	0.184467	0.554504	0.522637	CNST	1
biological_process	GO:0045214	sarcomere organization	1/71	10/3522	0.184467	0.554504	0.522637	KLHL41	1
biological_process	GO:0045453	bone resorption	1/71	10/3522	0.184467	0.554504	0.522637	CTSK	1
biological_process	GO:0045806	negative regulation of endocytosis	1/71	10/3522	0.184467	0.554504	0.522637	CNN2	1
biological_process	GO:0046148	pigment biosynthetic process	1/71	10/3522	0.184467	0.554504	0.522637	UROD	1
biological_process	GO:0046626	regulation of insulin receptor signaling pathway	1/71	10/3522	0.184467	0.554504	0.522637	KANK1	1
biological_process	GO:0048384	retinoic acid receptor signaling pathway	1/71	10/3522	0.184467	0.554504	0.522637	CRABP2	1
biological_process	GO:0051893	regulation of focal adhesion assembly	1/71	10/3522	0.184467	0.554504	0.522637	VEGFA	1
biological_process	GO:0061387	regulation of extent of cell growth	1/71	10/3522	0.184467	0.554504	0.522637	CRABP2	1
biological_process	GO:0061951	establishment of protein localization to plasma membrane	1/71	10/3522	0.184467	0.554504	0.522637	CNST	1
biological_process	GO:0070830	bicellular tight junction assembly	1/71	10/3522	0.184467	0.554504	0.522637	CLDN1	1
biological_process	GO:0071320	cellular response to cAMP	1/71	10/3522	0.184467	0.554504	0.522637	AANAT	1
biological_process	GO:0071624	positive regulation of granulocyte chemotaxis	1/71	10/3522	0.184467	0.554504	0.522637	S100A14	1
biological_process	GO:0090109	regulation of cell-substrate junction assembly	1/71	10/3522	0.184467	0.554504	0.522637	VEGFA	1
biological_process	GO:0120163	negative regulation of cold-induced thermogenesis	1/71	10/3522	0.184467	0.554504	0.522637	LNPEP	1
biological_process	GO:0120192	tight junction assembly	1/71	10/3522	0.184467	0.554504	0.522637	CLDN1	1
biological_process	GO:1903201	regulation of oxidative stress-induced cell death	1/71	10/3522	0.184467	0.554504	0.522637	VNN1	1
biological_process	GO:0009056	catabolic process	11/71	404/3522	0.184578	0.554504	0.522637	PIN1/VPS39/LNPEP/ITGB1/USP4/LIPH/CTSK/RNF144B/CALCOCO2/MAP1LC3C/CEL	11
biological_process	GO:0005996	monosaccharide metabolic process	2/71	39/3522	0.184981	0.554504	0.522637	GALK2/MAN2A1	2
biological_process	GO:0031647	regulation of protein stability	2/71	39/3522	0.184981	0.554504	0.522637	PIN1/USP4	2
biological_process	GO:0001667	ameboidal-type cell migration	3/71	74/3522	0.186346	0.555953	0.524003	CDH13/KANK1/VEGFA	3
biological_process	GO:0001701	in utero embryonic development	3/71	74/3522	0.186346	0.555953	0.524003	COPS2/MAN2A1/GJB5	3
biological_process	GO:0002685	regulation of leukocyte migration	2/71	40/3522	0.192318	0.568397	0.535731	S100A14/JAM3	2
biological_process	GO:0016311	dephosphorylation	2/71	40/3522	0.192318	0.568397	0.535731	CDCA2/CNST	2
biological_process	GO:0043393	regulation of protein binding	2/71	40/3522	0.192318	0.568397	0.535731	PIN1/B2M	2
biological_process	GO:0051260	protein homooligomerization	2/71	40/3522	0.192318	0.568397	0.535731	B2M/PRND	2
biological_process	GO:0043542	endothelial cell migration	2/71	41/3522	0.199694	0.569896	0.537144	CDH13/VEGFA	2
biological_process	GO:0051099	positive regulation of binding	2/71	41/3522	0.199694	0.569896	0.537144	PIN1/B2M	2
biological_process	GO:0002548	monocyte chemotaxis	1/71	11/3522	0.200954	0.569896	0.537144	S100A14	1
biological_process	GO:0002720	positive regulation of cytokine production involved in immune response	1/71	11/3522	0.200954	0.569896	0.537144	B2M	1
biological_process	GO:0002724	regulation of T cell cytokine production	1/71	11/3522	0.200954	0.569896	0.537144	B2M	1
biological_process	GO:0007585	respiratory gaseous exchange by respiratory system	1/71	11/3522	0.200954	0.569896	0.537144	MAN2A1	1
biological_process	GO:0018958	phenol-containing compound metabolic process	1/71	11/3522	0.200954	0.569896	0.537144	CTSK	1
biological_process	GO:0030837	negative regulation of actin filament polymerization	1/71	11/3522	0.200954	0.569896	0.537144	KANK1	1
biological_process	GO:0035307	positive regulation of protein dephosphorylation	1/71	11/3522	0.200954	0.569896	0.537144	CDCA2	1
biological_process	GO:0035601	protein deacylation	1/71	11/3522	0.200954	0.569896	0.537144	JDP2	1
biological_process	GO:0042440	pigment metabolic process	1/71	11/3522	0.200954	0.569896	0.537144	UROD	1
biological_process	GO:0043243	positive regulation of protein-containing complex disassembly	1/71	11/3522	0.200954	0.569896	0.537144	CALCOCO2	1
biological_process	GO:0043616	keratinocyte proliferation	1/71	11/3522	0.200954	0.569896	0.537144	CDH13	1
biological_process	GO:0050435	amyloid-beta metabolic process	1/71	11/3522	0.200954	0.569896	0.537144	PIN1	1
biological_process	GO:0051591	response to cAMP	1/71	11/3522	0.200954	0.569896	0.537144	AANAT	1
biological_process	GO:0090022	regulation of neutrophil chemotaxis	1/71	11/3522	0.200954	0.569896	0.537144	JAM3	1
biological_process	GO:0098732	macromolecule deacylation	1/71	11/3522	0.200954	0.569896	0.537144	JDP2	1
biological_process	GO:1901607	alpha-amino acid biosynthetic process	1/71	11/3522	0.200954	0.569896	0.537144	BHMT	1
biological_process	GO:0030111	regulation of Wnt signaling pathway	2/71	42/3522	0.207104	0.581458	0.548042	PIN1/KANK1	2
biological_process	GO:0030163	protein catabolic process	5/71	157/3522	0.20813	0.581458	0.548042	PIN1/LNPEP/USP4/CTSK/RNF144B	5
biological_process	GO:0043254	regulation of protein-containing complex assembly	3/71	79/3522	0.212355	0.581458	0.548042	JAM3/KANK1/VEGFA	3
biological_process	GO:0016236	macroautophagy	2/71	43/3522	0.214545	0.581458	0.548042	CALCOCO2/MAP1LC3C	2
biological_process	GO:0002369	T cell cytokine production	1/71	12/3522	0.217112	0.581458	0.548042	B2M	1
biological_process	GO:0002711	positive regulation of T cell mediated immunity	1/71	12/3522	0.217112	0.581458	0.548042	B2M	1
biological_process	GO:0006893	Golgi to plasma membrane transport	1/71	12/3522	0.217112	0.581458	0.548042	CNST	1
biological_process	GO:0007044	cell-substrate junction assembly	1/71	12/3522	0.217112	0.581458	0.548042	VEGFA	1
biological_process	GO:0010770	positive regulation of cell morphogenesis involved in differentiation	1/71	12/3522	0.217112	0.581458	0.548042	CRABP2	1
biological_process	GO:0021872	forebrain generation of neurons	1/71	12/3522	0.217112	0.581458	0.548042	B2M	1
biological_process	GO:0030850	prostate gland development	1/71	12/3522	0.217112	0.581458	0.548042	EAF2	1
biological_process	GO:0031343	positive regulation of cell killing	1/71	12/3522	0.217112	0.581458	0.548042	B2M	1
biological_process	GO:0042987	amyloid precursor protein catabolic process	1/71	12/3522	0.217112	0.581458	0.548042	PIN1	1
biological_process	GO:0043297	apical junction assembly	1/71	12/3522	0.217112	0.581458	0.548042	CLDN1	1
biological_process	GO:0045600	positive regulation of fat cell differentiation	1/71	12/3522	0.217112	0.581458	0.548042	VSTM2A	1
biological_process	GO:0045646	regulation of erythrocyte differentiation	1/71	12/3522	0.217112	0.581458	0.548042	B2M	1
biological_process	GO:0045682	regulation of epidermis development	1/71	12/3522	0.217112	0.581458	0.548042	SULT2B1	1
biological_process	GO:0048041	focal adhesion assembly	1/71	12/3522	0.217112	0.581458	0.548042	VEGFA	1
biological_process	GO:0048747	muscle fiber development	1/71	12/3522	0.217112	0.581458	0.548042	KLHL41	1
biological_process	GO:0050873	brown fat cell differentiation	1/71	12/3522	0.217112	0.581458	0.548042	VSTM2A	1
biological_process	GO:0050918	positive chemotaxis	1/71	12/3522	0.217112	0.581458	0.548042	CDH13	1
biological_process	GO:1900076	regulation of cellular response to insulin stimulus	1/71	12/3522	0.217112	0.581458	0.548042	KANK1	1
biological_process	GO:1902622	regulation of neutrophil migration	1/71	12/3522	0.217112	0.581458	0.548042	JAM3	1
biological_process	GO:1903391	regulation of adherens junction organization	1/71	12/3522	0.217112	0.581458	0.548042	VEGFA	1
biological_process	GO:1905269	positive regulation of chromatin organization	1/71	12/3522	0.217112	0.581458	0.548042	JDP2	1
biological_process	GO:0001568	blood vessel development	4/71	119/3522	0.217471	0.581458	0.548042	JAM3/CDH13/DCTN5/VEGFA	4
biological_process	GO:0010243	response to organonitrogen compound	4/71	119/3522	0.217471	0.581458	0.548042	CDH13/AANAT/ITGB1/KANK1	4
biological_process	GO:0006473	protein acetylation	2/71	44/3522	0.222011	0.591094	0.557124	AANAT/ESCO2	2
biological_process	GO:0060070	canonical Wnt signaling pathway	2/71	44/3522	0.222011	0.591094	0.557124	PIN1/KANK1	2
biological_process	GO:0045785	positive regulation of cell adhesion	3/71	82/3522	0.228334	0.598739	0.56433	CDH13/VNN1/VEGFA	3
biological_process	GO:0030595	leukocyte chemotaxis	2/71	45/3522	0.2295	0.598739	0.56433	S100A14/JAM3	2
biological_process	GO:0051129	negative regulation of cellular component organization	4/71	122/3522	0.230447	0.598739	0.56433	JAM3/B2M/CNN2/KANK1	4
biological_process	GO:0001889	liver development	1/71	13/3522	0.232948	0.598739	0.56433	MAN2A1	1
biological_process	GO:0007156	homophilic cell adhesion via plasma membrane adhesion molecules	1/71	13/3522	0.232948	0.598739	0.56433	CDH13	1
biological_process	GO:0009583	detection of light stimulus	1/71	13/3522	0.232948	0.598739	0.56433	RCVRN	1
biological_process	GO:0032272	negative regulation of protein polymerization	1/71	13/3522	0.232948	0.598739	0.56433	KANK1	1
biological_process	GO:0032527	protein exit from endoplasmic reticulum	1/71	13/3522	0.232948	0.598739	0.56433	MAP1LC3C	1
biological_process	GO:0035023	regulation of Rho protein signal transduction	1/71	13/3522	0.232948	0.598739	0.56433	KANK1	1
biological_process	GO:0042058	regulation of epidermal growth factor receptor signaling pathway	1/71	13/3522	0.232948	0.598739	0.56433	CDH13	1
biological_process	GO:0042446	hormone biosynthetic process	1/71	13/3522	0.232948	0.598739	0.56433	AANAT	1
biological_process	GO:0048002	antigen processing and presentation of peptide antigen	1/71	13/3522	0.232948	0.598739	0.56433	B2M	1
biological_process	GO:0051289	protein homotetramerization	1/71	13/3522	0.232948	0.598739	0.56433	B2M	1
biological_process	GO:0061008	hepaticobiliary system development	1/71	13/3522	0.232948	0.598739	0.56433	MAN2A1	1
biological_process	GO:0070373	negative regulation of ERK1 and ERK2 cascade	1/71	13/3522	0.232948	0.598739	0.56433	PIN1	1
biological_process	GO:0090398	cellular senescence	1/71	13/3522	0.232948	0.598739	0.56433	B2M	1
biological_process	GO:0120193	tight junction organization	1/71	13/3522	0.232948	0.598739	0.56433	CLDN1	1
biological_process	GO:0048871	multicellular organismal homeostasis	3/71	83/3522	0.233714	0.599485	0.565033	LNPEP/CTSK/CLDN1	3
biological_process	GO:0045926	negative regulation of growth	2/71	46/3522	0.237007	0.606699	0.571833	EAF2/RERG	2
biological_process	GO:0009611	response to wounding	3/71	84/3522	0.239117	0.609861	0.574813	CNN2/KANK1/CLDN1	3
biological_process	GO:0001944	vasculature development	4/71	124/3522	0.239209	0.609861	0.574813	JAM3/CDH13/DCTN5/VEGFA	4
biological_process	GO:1901565	organonitrogen compound catabolic process	6/71	209/3522	0.243513	0.612437	0.57724	PIN1/LNPEP/USP4/CTSK/RNF144B/CEL	6
biological_process	GO:0072358	cardiovascular system development	4/71	125/3522	0.24362	0.612437	0.57724	JAM3/CDH13/DCTN5/VEGFA	4
biological_process	GO:1903827	regulation of cellular protein localization	3/71	85/3522	0.244542	0.612437	0.57724	PIN1/ITGB1/CNST	3
biological_process	GO:0000281	mitotic cytokinesis	1/71	14/3522	0.248469	0.612437	0.57724	KLHDC8B	1
biological_process	GO:0001910	regulation of leukocyte mediated cytotoxicity	1/71	14/3522	0.248469	0.612437	0.57724	B2M	1
biological_process	GO:0003281	ventricular septum development	1/71	14/3522	0.248469	0.612437	0.57724	DCTN5	1
biological_process	GO:0006446	regulation of translational initiation	1/71	14/3522	0.248469	0.612437	0.57724	EIF5	1
biological_process	GO:0031397	negative regulation of protein ubiquitination	1/71	14/3522	0.248469	0.612437	0.57724	USP4	1
biological_process	GO:0035304	regulation of protein dephosphorylation	1/71	14/3522	0.248469	0.612437	0.57724	CDCA2	1
biological_process	GO:0035306	positive regulation of dephosphorylation	1/71	14/3522	0.248469	0.612437	0.57724	CDCA2	1
biological_process	GO:0036473	cell death in response to oxidative stress	1/71	14/3522	0.248469	0.612437	0.57724	VNN1	1
biological_process	GO:0048661	positive regulation of smooth muscle cell proliferation	1/71	14/3522	0.248469	0.612437	0.57724	CDH13	1
biological_process	GO:0050770	regulation of axonogenesis	1/71	14/3522	0.248469	0.612437	0.57724	CRABP2	1
biological_process	GO:0050891	multicellular organismal water homeostasis	1/71	14/3522	0.248469	0.612437	0.57724	CLDN1	1
biological_process	GO:0061640	cytoskeleton-dependent cytokinesis	1/71	14/3522	0.248469	0.612437	0.57724	KLHDC8B	1
biological_process	GO:0071675	regulation of mononuclear cell migration	1/71	14/3522	0.248469	0.612437	0.57724	S100A14	1
biological_process	GO:2000242	negative regulation of reproductive process	1/71	14/3522	0.248469	0.612437	0.57724	EAF2	1
biological_process	GO:0065003	protein-containing complex assembly	8/71	298/3522	0.249197	0.613033	0.577803	JAM3/B2M/USP4/GRWD1/KANK1/PRND/VEGFA/CLDN1	8
biological_process	GO:0022411	cellular component disassembly	3/71	86/3522	0.249989	0.613785	0.578511	CALCOCO2/GRWD1/MAP1LC3C	3
biological_process	GO:0050769	positive regulation of neurogenesis	2/71	48/3522	0.252061	0.617548	0.582057	CRABP2/MAN2A1	2
biological_process	GO:0048666	neuron development	4/71	127/3522	0.2525	0.617548	0.582057	CRABP2/B2M/GLDN/KANK1	4
biological_process	GO:0030182	neuron differentiation	5/71	170/3522	0.256916	0.620827	0.585149	CRABP2/B2M/GLDN/LOC101110593/KANK1	5
biological_process	GO:0045637	regulation of myeloid cell differentiation	2/71	49/3522	0.259601	0.620827	0.585149	B2M/GPR171	2
biological_process	GO:0072659	protein localization to plasma membrane	2/71	49/3522	0.259601	0.620827	0.585149	ITGB1/CNST	2
biological_process	GO:1903829	positive regulation of cellular protein localization	2/71	49/3522	0.259601	0.620827	0.585149	ITGB1/CNST	2
biological_process	GO:0001525	angiogenesis	3/71	88/3522	0.260938	0.620827	0.585149	JAM3/CDH13/VEGFA	3
biological_process	GO:1903706	regulation of hemopoiesis	3/71	88/3522	0.260938	0.620827	0.585149	B2M/VNN1/GPR171	3
biological_process	GO:0001523	retinoid metabolic process	1/71	15/3522	0.263679	0.620827	0.585149	CRABP2	1
biological_process	GO:0006289	nucleotide-excision repair	1/71	15/3522	0.263679	0.620827	0.585149	GTF2H1	1
biological_process	GO:0006892	post-Golgi vesicle-mediated transport	1/71	15/3522	0.263679	0.620827	0.585149	CNST	1
biological_process	GO:0008652	cellular amino acid biosynthetic process	1/71	15/3522	0.263679	0.620827	0.585149	BHMT	1
biological_process	GO:0030239	myofibril assembly	1/71	15/3522	0.263679	0.620827	0.585149	KLHL41	1
biological_process	GO:0030512	negative regulation of transforming growth factor beta receptor signaling pathway	1/71	15/3522	0.263679	0.620827	0.585149	PIN1	1
biological_process	GO:0042982	amyloid precursor protein metabolic process	1/71	15/3522	0.263679	0.620827	0.585149	PIN1	1
biological_process	GO:0045661	regulation of myoblast differentiation	1/71	15/3522	0.263679	0.620827	0.585149	KLHL41	1
biological_process	GO:0046683	response to organophosphorus	1/71	15/3522	0.263679	0.620827	0.585149	AANAT	1
biological_process	GO:0060393	regulation of pathway-restricted SMAD protein phosphorylation	1/71	15/3522	0.263679	0.620827	0.585149	PIN1	1
biological_process	GO:0060840	artery development	1/71	15/3522	0.263679	0.620827	0.585149	DCTN5	1
biological_process	GO:1900407	regulation of cellular response to oxidative stress	1/71	15/3522	0.263679	0.620827	0.585149	VNN1	1
biological_process	GO:1901184	regulation of ERBB signaling pathway	1/71	15/3522	0.263679	0.620827	0.585149	CDH13	1
biological_process	GO:1905954	positive regulation of lipid localization	1/71	15/3522	0.263679	0.620827	0.585149	VSTM2A	1
biological_process	GO:0070647	protein modification by small protein conjugation or removal	4/71	130/3522	0.26595	0.624327	0.588447	COPS2/PIN1/USP4/KLHL41	4
biological_process	GO:0010817	regulation of hormone levels	3/71	89/3522	0.266437	0.624327	0.588447	CRABP2/AANAT/CTSK	3
biological_process	GO:0022604	regulation of cell morphogenesis	2/71	50/3522	0.267144	0.624327	0.588447	CRABP2/KANK1	2
biological_process	GO:0043543	protein acylation	2/71	50/3522	0.267144	0.624327	0.588447	AANAT/ESCO2	2
biological_process	GO:0006790	sulfur compound metabolic process	2/71	51/3522	0.274689	0.632331	0.595991	SULT2B1/BHMT	2
biological_process	GO:0044092	negative regulation of molecular function	4/71	132/3522	0.274995	0.632331	0.595991	TAX1BP1/PIN1/B2M/CNST	4
biological_process	GO:0006721	terpenoid metabolic process	1/71	16/3522	0.278586	0.632331	0.595991	CRABP2	1
biological_process	GO:0007173	epidermal growth factor receptor signaling pathway	1/71	16/3522	0.278586	0.632331	0.595991	CDH13	1
biological_process	GO:0016101	diterpenoid metabolic process	1/71	16/3522	0.278586	0.632331	0.595991	CRABP2	1
biological_process	GO:0016239	positive regulation of macroautophagy	1/71	16/3522	0.278586	0.632331	0.595991	CALCOCO2	1
biological_process	GO:0019915	lipid storage	1/71	16/3522	0.278586	0.632331	0.595991	VSTM2A	1
biological_process	GO:0030104	water homeostasis	1/71	16/3522	0.278586	0.632331	0.595991	CLDN1	1
biological_process	GO:0031341	regulation of cell killing	1/71	16/3522	0.278586	0.632331	0.595991	B2M	1
biological_process	GO:0045582	positive regulation of T cell differentiation	1/71	16/3522	0.278586	0.632331	0.595991	VNN1	1
biological_process	GO:0045921	positive regulation of exocytosis	1/71	16/3522	0.278586	0.632331	0.595991	RAB27B	1
biological_process	GO:0060389	pathway-restricted SMAD protein phosphorylation	1/71	16/3522	0.278586	0.632331	0.595991	PIN1	1
biological_process	GO:1901888	regulation of cell junction assembly	1/71	16/3522	0.278586	0.632331	0.595991	VEGFA	1
biological_process	GO:1902882	regulation of response to oxidative stress	1/71	16/3522	0.278586	0.632331	0.595991	VNN1	1
biological_process	GO:1903321	negative regulation of protein modification by small protein conjugation or removal	1/71	16/3522	0.278586	0.632331	0.595991	USP4	1
biological_process	GO:1903845	negative regulation of cellular response to transforming growth factor beta stimulus	1/71	16/3522	0.278586	0.632331	0.595991	PIN1	1
biological_process	GO:1901698	response to nitrogen compound	4/71	133/3522	0.279538	0.633353	0.596954	CDH13/AANAT/ITGB1/KANK1	4
biological_process	GO:0030097	hemopoiesis	5/71	176/3522	0.280365	0.634087	0.597646	B2M/CNN2/ESCO2/VNN1/GPR171	5
biological_process	GO:0007059	chromosome segregation	2/71	52/3522	0.282232	0.637168	0.600551	KLHDC8B/ESCO2	2
biological_process	GO:1902532	negative regulation of intracellular signal transduction	3/71	92/3522	0.283021	0.637809	0.601155	PIN1/VNN1/KANK1	3
biological_process	GO:0002237	response to molecule of bacterial origin	2/71	53/3522	0.28977	0.643501	0.606519	S100A14/B2M	2
biological_process	GO:0030336	negative regulation of cell migration	2/71	53/3522	0.28977	0.643501	0.606519	CNN2/KANK1	2
biological_process	GO:0010033	response to organic substance	11/71	449/3522	0.290567	0.643501	0.606519	S100A14/CDH13/AANAT/PIN1/B2M/ABCD4/ITGB1/CALCOCO2/RERG/PCOLCE2/KANK1	11
biological_process	GO:0002526	acute inflammatory response	1/71	17/3522	0.293196	0.643501	0.606519	VNN1	1
biological_process	GO:0007041	lysosomal transport	1/71	17/3522	0.293196	0.643501	0.606519	VPS39	1
biological_process	GO:0008286	insulin receptor signaling pathway	1/71	17/3522	0.293196	0.643501	0.606519	KANK1	1
biological_process	GO:0009267	cellular response to starvation	1/71	17/3522	0.293196	0.643501	0.606519	MAP1LC3C	1
biological_process	GO:0030307	positive regulation of cell growth	1/71	17/3522	0.293196	0.643501	0.606519	CRABP2	1
biological_process	GO:0031398	positive regulation of protein ubiquitination	1/71	17/3522	0.293196	0.643501	0.606519	PIN1	1
biological_process	GO:0032088	negative regulation of NF-kappaB transcription factor activity	1/71	17/3522	0.293196	0.643501	0.606519	TAX1BP1	1
biological_process	GO:0032465	regulation of cytokinesis	1/71	17/3522	0.293196	0.643501	0.606519	PIN1	1
biological_process	GO:0046849	bone remodeling	1/71	17/3522	0.293196	0.643501	0.606519	CTSK	1
biological_process	GO:0051781	positive regulation of cell division	1/71	17/3522	0.293196	0.643501	0.606519	VEGFA	1
biological_process	GO:0060395	SMAD protein signal transduction	1/71	17/3522	0.293196	0.643501	0.606519	LNPEP	1
biological_process	GO:0061035	regulation of cartilage development	1/71	17/3522	0.293196	0.643501	0.606519	CTSK	1
biological_process	GO:0016055	Wnt signaling pathway	2/71	54/3522	0.2973	0.648001	0.610761	PIN1/KANK1	2
biological_process	GO:0030217	T cell differentiation	2/71	54/3522	0.2973	0.648001	0.610761	B2M/VNN1	2
biological_process	GO:0032535	regulation of cellular component size	2/71	54/3522	0.2973	0.648001	0.610761	CRABP2/KANK1	2
biological_process	GO:0198738	cell-cell signaling by wnt	2/71	54/3522	0.2973	0.648001	0.610761	PIN1/KANK1	2
biological_process	GO:0060326	cell chemotaxis	2/71	55/3522	0.304819	0.654438	0.616828	S100A14/JAM3	2
biological_process	GO:0001764	neuron migration	1/71	18/3522	0.307513	0.654438	0.616828	VEGFA	1
biological_process	GO:0002040	sprouting angiogenesis	1/71	18/3522	0.307513	0.654438	0.616828	CDH13	1
biological_process	GO:0002709	regulation of T cell mediated immunity	1/71	18/3522	0.307513	0.654438	0.616828	B2M	1
biological_process	GO:0009581	detection of external stimulus	1/71	18/3522	0.307513	0.654438	0.616828	RCVRN	1
biological_process	GO:0009582	detection of abiotic stimulus	1/71	18/3522	0.307513	0.654438	0.616828	RCVRN	1
biological_process	GO:0014074	response to purine-containing compound	1/71	18/3522	0.307513	0.654438	0.616828	AANAT	1
biological_process	GO:0030593	neutrophil chemotaxis	1/71	18/3522	0.307513	0.654438	0.616828	JAM3	1
biological_process	GO:0042594	response to starvation	1/71	18/3522	0.307513	0.654438	0.616828	MAP1LC3C	1
biological_process	GO:0044272	sulfur compound biosynthetic process	1/71	18/3522	0.307513	0.654438	0.616828	BHMT	1
biological_process	GO:0048593	camera-type eye morphogenesis	1/71	18/3522	0.307513	0.654438	0.616828	MAN2A1	1
biological_process	GO:0060041	retina development in camera-type eye	1/71	18/3522	0.307513	0.654438	0.616828	MAN2A1	1
biological_process	GO:0071674	mononuclear cell migration	1/71	18/3522	0.307513	0.654438	0.616828	S100A14	1
biological_process	GO:2001243	negative regulation of intrinsic apoptotic signaling pathway	1/71	18/3522	0.307513	0.654438	0.616828	VNN1	1
biological_process	GO:0006935	chemotaxis	3/71	97/3522	0.310861	0.659027	0.621153	S100A14/JAM3/CDH13	3
biological_process	GO:0042330	taxis	3/71	97/3522	0.310861	0.659027	0.621153	S100A14/JAM3/CDH13	3
biological_process	GO:0051641	cellular localization	11/71	457/3522	0.311236	0.659027	0.621153	JAM3/CDH13/PIN1/VPS39/ITGB1/USP4/ESCO2/APPBP2/CNST/MAP1LC3C/ANKRD50	11
biological_process	GO:0048534	hematopoietic or lymphoid organ development	5/71	185/3522	0.316322	0.664068	0.625904	B2M/CNN2/ESCO2/VNN1/GPR171	5
biological_process	GO:0006260	DNA replication	2/71	57/3522	0.319816	0.664068	0.625904	ESCO2/GRWD1	2
biological_process	GO:0001892	embryonic placenta development	1/71	19/3522	0.321545	0.664068	0.625904	GJB5	1
biological_process	GO:0002181	cytoplasmic translation	1/71	19/3522	0.321545	0.664068	0.625904	RPL18	1
biological_process	GO:0002718	regulation of cytokine production involved in immune response	1/71	19/3522	0.321545	0.664068	0.625904	B2M	1
biological_process	GO:0006334	nucleosome assembly	1/71	19/3522	0.321545	0.664068	0.625904	GRWD1	1
biological_process	GO:0006906	vesicle fusion	1/71	19/3522	0.321545	0.664068	0.625904	VPS39	1
biological_process	GO:0010921	regulation of phosphatase activity	1/71	19/3522	0.321545	0.664068	0.625904	CNST	1
biological_process	GO:0038127	ERBB signaling pathway	1/71	19/3522	0.321545	0.664068	0.625904	CDH13	1
biological_process	GO:0045445	myoblast differentiation	1/71	19/3522	0.321545	0.664068	0.625904	KLHL41	1
biological_process	GO:0048588	developmental cell growth	1/71	19/3522	0.321545	0.664068	0.625904	CRABP2	1
biological_process	GO:0050764	regulation of phagocytosis	1/71	19/3522	0.321545	0.664068	0.625904	CNN2	1
biological_process	GO:0050848	regulation of calcium-mediated signaling	1/71	19/3522	0.321545	0.664068	0.625904	CDH13	1
biological_process	GO:0090174	organelle membrane fusion	1/71	19/3522	0.321545	0.664068	0.625904	VPS39	1
biological_process	GO:1903322	positive regulation of protein modification by small protein conjugation or removal	1/71	19/3522	0.321545	0.664068	0.625904	PIN1	1
biological_process	GO:0006281	DNA repair	3/71	99/3522	0.322036	0.664068	0.625904	ESCO2/GTF2H1/MSH3	3
biological_process	GO:0045944	positive regulation of transcription by RNA polymerase II	4/71	143/3522	0.325559	0.668473	0.630056	CDH13/PIN1/DCAF6/GTF2H1	4
biological_process	GO:0120039	plasma membrane bounded cell projection morphogenesis	2/71	58/3522	0.327289	0.668473	0.630056	CRABP2/KANK1	2
biological_process	GO:1990778	protein localization to cell periphery	2/71	58/3522	0.327289	0.668473	0.630056	ITGB1/CNST	2
biological_process	GO:0040008	regulation of growth	3/71	100/3522	0.327627	0.668473	0.630056	EAF2/CRABP2/RERG	3
biological_process	GO:0048514	blood vessel morphogenesis	3/71	100/3522	0.327627	0.668473	0.630056	JAM3/CDH13/VEGFA	3
biological_process	GO:0009719	response to endogenous stimulus	6/71	233/3522	0.32846	0.668473	0.630056	CDH13/AANAT/PIN1/ITGB1/RERG/KANK1	6
biological_process	GO:0006518	peptide metabolic process	5/71	189/3522	0.332522	0.668473	0.630056	LOC101117120/RPS4X/PIN1/RPL18/EIF5	5
biological_process	GO:0010256	endomembrane system organization	2/71	59/3522	0.334741	0.668473	0.630056	RAB30/LYSMD3	2
biological_process	GO:0016042	lipid catabolic process	2/71	59/3522	0.334741	0.668473	0.630056	LIPH/CEL	2
biological_process	GO:0051962	positive regulation of nervous system development	2/71	59/3522	0.334741	0.668473	0.630056	CRABP2/MAN2A1	2
biological_process	GO:0001909	leukocyte mediated cytotoxicity	1/71	20/3522	0.335296	0.668473	0.630056	B2M	1
biological_process	GO:0003279	cardiac septum development	1/71	20/3522	0.335296	0.668473	0.630056	DCTN5	1
biological_process	GO:0006275	regulation of DNA replication	1/71	20/3522	0.335296	0.668473	0.630056	ESCO2	1
biological_process	GO:0007043	cell-cell junction assembly	1/71	20/3522	0.335296	0.668473	0.630056	CLDN1	1
biological_process	GO:0010927	cellular component assembly involved in morphogenesis	1/71	20/3522	0.335296	0.668473	0.630056	KLHL41	1
biological_process	GO:0016579	protein deubiquitination	1/71	20/3522	0.335296	0.668473	0.630056	USP4	1
biological_process	GO:0034502	protein localization to chromosome	1/71	20/3522	0.335296	0.668473	0.630056	ESCO2	1
biological_process	GO:0045621	positive regulation of lymphocyte differentiation	1/71	20/3522	0.335296	0.668473	0.630056	VNN1	1
biological_process	GO:0045638	negative regulation of myeloid cell differentiation	1/71	20/3522	0.335296	0.668473	0.630056	GPR171	1
biological_process	GO:1900180	regulation of protein localization to nucleus	1/71	20/3522	0.335296	0.668473	0.630056	PIN1	1
biological_process	GO:1990266	neutrophil migration	1/71	20/3522	0.335296	0.668473	0.630056	JAM3	1
biological_process	GO:0051130	positive regulation of cellular component organization	5/71	191/3522	0.340658	0.677155	0.638239	CRABP2/B2M/CALCOCO2/JDP2/VEGFA	5
biological_process	GO:0010720	positive regulation of cell development	2/71	60/3522	0.34217	0.677155	0.638239	CRABP2/MAN2A1	2
biological_process	GO:0034248	regulation of cellular amide metabolic process	2/71	60/3522	0.34217	0.677155	0.638239	PIN1/EIF5	2
biological_process	GO:0048858	cell projection morphogenesis	2/71	60/3522	0.34217	0.677155	0.638239	CRABP2/KANK1	2
biological_process	GO:0016567	protein ubiquitination	3/71	103/3522	0.3444	0.677155	0.638239	PIN1/USP4/KLHL41	3
biological_process	GO:0002244	hematopoietic progenitor cell differentiation	1/71	21/3522	0.348772	0.677155	0.638239	ESCO2	1
biological_process	GO:0002367	cytokine production involved in immune response	1/71	21/3522	0.348772	0.677155	0.638239	B2M	1
biological_process	GO:0002456	T cell mediated immunity	1/71	21/3522	0.348772	0.677155	0.638239	B2M	1
biological_process	GO:0007569	cell aging	1/71	21/3522	0.348772	0.677155	0.638239	B2M	1
biological_process	GO:0008203	cholesterol metabolic process	1/71	21/3522	0.348772	0.677155	0.638239	SULT2B1	1
biological_process	GO:0008361	regulation of cell size	1/71	21/3522	0.348772	0.677155	0.638239	CRABP2	1
biological_process	GO:0010508	positive regulation of autophagy	1/71	21/3522	0.348772	0.677155	0.638239	CALCOCO2	1
biological_process	GO:0014902	myotube differentiation	1/71	21/3522	0.348772	0.677155	0.638239	KLHL41	1
biological_process	GO:0031623	receptor internalization	1/71	21/3522	0.348772	0.677155	0.638239	ITGB1	1
biological_process	GO:0043547	positive regulation of GTPase activity	1/71	21/3522	0.348772	0.677155	0.638239	PIN1	1
biological_process	GO:0048639	positive regulation of developmental growth	1/71	21/3522	0.348772	0.677155	0.638239	CRABP2	1
biological_process	GO:0140053	mitochondrial gene expression	1/71	21/3522	0.348772	0.677155	0.638239	TFB2M	1
biological_process	GO:0007517	muscle organ development	2/71	62/3522	0.356953	0.678778	0.639769	COPS2/KLHL41	2
biological_process	GO:0032990	cell part morphogenesis	2/71	62/3522	0.356953	0.678778	0.639769	CRABP2/KANK1	2
biological_process	GO:1905114	cell surface receptor signaling pathway involved in cell-cell signaling	2/71	62/3522	0.356953	0.678778	0.639769	PIN1/KANK1	2
biological_process	GO:0002520	immune system development	5/71	195/3522	0.356982	0.678778	0.639769	B2M/CNN2/ESCO2/VNN1/GPR171	5
biological_process	GO:0000041	transition metal ion transport	1/71	22/3522	0.361979	0.678778	0.639769	B2M	1
biological_process	GO:0002690	positive regulation of leukocyte chemotaxis	1/71	22/3522	0.361979	0.678778	0.639769	S100A14	1
biological_process	GO:0006413	translational initiation	1/71	22/3522	0.361979	0.678778	0.639769	EIF5	1
biological_process	GO:0006672	ceramide metabolic process	1/71	22/3522	0.361979	0.678778	0.639769	CEL	1
biological_process	GO:0007034	vacuolar transport	1/71	22/3522	0.361979	0.678778	0.639769	VPS39	1
biological_process	GO:0016202	regulation of striated muscle tissue development	1/71	22/3522	0.361979	0.678778	0.639769	KLHL41	1
biological_process	GO:0017015	regulation of transforming growth factor beta receptor signaling pathway	1/71	22/3522	0.361979	0.678778	0.639769	PIN1	1
biological_process	GO:0030856	regulation of epithelial cell differentiation	1/71	22/3522	0.361979	0.678778	0.639769	SULT2B1	1
biological_process	GO:0031497	chromatin assembly	1/71	22/3522	0.361979	0.678778	0.639769	GRWD1	1
biological_process	GO:0034249	negative regulation of cellular amide metabolic process	1/71	22/3522	0.361979	0.678778	0.639769	PIN1	1
biological_process	GO:0034341	response to interferon-gamma	1/71	22/3522	0.361979	0.678778	0.639769	CALCOCO2	1
biological_process	GO:0045454	cell redox homeostasis	1/71	22/3522	0.361979	0.678778	0.639769	TXNDC15	1
biological_process	GO:0048634	regulation of muscle organ development	1/71	22/3522	0.361979	0.678778	0.639769	KLHL41	1
biological_process	GO:0051262	protein tetramerization	1/71	22/3522	0.361979	0.678778	0.639769	B2M	1
biological_process	GO:0055072	iron ion homeostasis	1/71	22/3522	0.361979	0.678778	0.639769	B2M	1
biological_process	GO:0061025	membrane fusion	1/71	22/3522	0.361979	0.678778	0.639769	VPS39	1
biological_process	GO:0071248	cellular response to metal ion	1/71	22/3522	0.361979	0.678778	0.639769	B2M	1
biological_process	GO:1901861	regulation of muscle tissue development	1/71	22/3522	0.361979	0.678778	0.639769	KLHL41	1
biological_process	GO:1902652	secondary alcohol metabolic process	1/71	22/3522	0.361979	0.678778	0.639769	SULT2B1	1
biological_process	GO:0043604	amide biosynthetic process	5/71	198/3522	0.369256	0.691396	0.651662	LOC101117120/AANAT/RPS4X/RPL18/EIF5	5
biological_process	GO:0031175	neuron projection development	3/71	108/3522	0.372287	0.691742	0.651988	CRABP2/B2M/KANK1	3
biological_process	GO:0006352	DNA-templated transcription, initiation	1/71	23/3522	0.374922	0.691742	0.651988	TFB2M	1
biological_process	GO:0006720	isoprenoid metabolic process	1/71	23/3522	0.374922	0.691742	0.651988	CRABP2	1
biological_process	GO:0010595	positive regulation of endothelial cell migration	1/71	23/3522	0.374922	0.691742	0.651988	VEGFA	1
biological_process	GO:0031056	regulation of histone modification	1/71	23/3522	0.374922	0.691742	0.651988	JDP2	1
biological_process	GO:0042177	negative regulation of protein catabolic process	1/71	23/3522	0.374922	0.691742	0.651988	PIN1	1
biological_process	GO:0048284	organelle fusion	1/71	23/3522	0.374922	0.691742	0.651988	VPS39	1
biological_process	GO:0071695	anatomical structure maturation	1/71	23/3522	0.374922	0.691742	0.651988	GLDN	1
biological_process	GO:1903844	regulation of cellular response to transforming growth factor beta stimulus	1/71	23/3522	0.374922	0.691742	0.651988	PIN1	1
biological_process	GO:1905952	regulation of lipid localization	1/71	23/3522	0.374922	0.691742	0.651988	VSTM2A	1
biological_process	GO:0040007	growth	4/71	154/3522	0.376791	0.694175	0.654282	EAF2/COPS2/CRABP2/RERG	4
biological_process	GO:0030036	actin cytoskeleton organization	3/71	110/3522	0.383394	0.701805	0.661473	CNN2/KANK1/KLHL41	3
biological_process	GO:0032446	protein modification by small protein conjugation	3/71	110/3522	0.383394	0.701805	0.661473	PIN1/USP4/KLHL41	3
biological_process	GO:0003231	cardiac ventricle development	1/71	24/3522	0.387606	0.701805	0.661473	DCTN5	1
biological_process	GO:0010976	positive regulation of neuron projection development	1/71	24/3522	0.387606	0.701805	0.661473	CRABP2	1
biological_process	GO:0031669	cellular response to nutrient levels	1/71	24/3522	0.387606	0.701805	0.661473	MAP1LC3C	1
biological_process	GO:0034728	nucleosome organization	1/71	24/3522	0.387606	0.701805	0.661473	GRWD1	1
biological_process	GO:0043433	negative regulation of DNA-binding transcription factor activity	1/71	24/3522	0.387606	0.701805	0.661473	TAX1BP1	1
biological_process	GO:0045807	positive regulation of endocytosis	1/71	24/3522	0.387606	0.701805	0.661473	B2M	1
biological_process	GO:0055002	striated muscle cell development	1/71	24/3522	0.387606	0.701805	0.661473	KLHL41	1
biological_process	GO:0060491	regulation of cell projection assembly	1/71	24/3522	0.387606	0.701805	0.661473	KANK1	1
biological_process	GO:0120032	regulation of plasma membrane bounded cell projection assembly	1/71	24/3522	0.387606	0.701805	0.661473	KANK1	1
biological_process	GO:2000241	regulation of reproductive process	1/71	24/3522	0.387606	0.701805	0.661473	EAF2	1
biological_process	GO:0045087	innate immune response	3/71	111/3522	0.388933	0.702193	0.661838	S100A14/VNN1/CALCOCO2	3
biological_process	GO:0051186	cofactor metabolic process	3/71	111/3522	0.388933	0.702193	0.661838	UROD/ABCD4/VNN1	3
biological_process	GO:0014706	striated muscle tissue development	2/71	67/3522	0.39338	0.709208	0.66845	COPS2/KLHL41	2
biological_process	GO:0002224	toll-like receptor signaling pathway	1/71	25/3522	0.400036	0.714066	0.673029	S100A14	1
biological_process	GO:0002702	positive regulation of production of molecular mediator of immune response	1/71	25/3522	0.400036	0.714066	0.673029	B2M	1
biological_process	GO:0006323	DNA packaging	1/71	25/3522	0.400036	0.714066	0.673029	GRWD1	1
biological_process	GO:0006470	protein dephosphorylation	1/71	25/3522	0.400036	0.714066	0.673029	CDCA2	1
biological_process	GO:0030833	regulation of actin filament polymerization	1/71	25/3522	0.400036	0.714066	0.673029	KANK1	1
biological_process	GO:0048660	regulation of smooth muscle cell proliferation	1/71	25/3522	0.400036	0.714066	0.673029	CDH13	1
biological_process	GO:0071241	cellular response to inorganic substance	1/71	25/3522	0.400036	0.714066	0.673029	B2M	1
biological_process	GO:0050900	leukocyte migration	2/71	69/3522	0.407703	0.723529	0.681948	S100A14/JAM3	2
biological_process	GO:0097435	supramolecular fiber organization	3/71	115/3522	0.410971	0.723529	0.681948	B2M/KANK1/KLHL41	3
biological_process	GO:0006333	chromatin assembly or disassembly	1/71	26/3522	0.412217	0.723529	0.681948	GRWD1	1
biological_process	GO:0016125	sterol metabolic process	1/71	26/3522	0.412217	0.723529	0.681948	SULT2B1	1
biological_process	GO:0016241	regulation of macroautophagy	1/71	26/3522	0.412217	0.723529	0.681948	CALCOCO2	1
biological_process	GO:0030041	actin filament polymerization	1/71	26/3522	0.412217	0.723529	0.681948	KANK1	1
biological_process	GO:0045216	cell-cell junction organization	1/71	26/3522	0.412217	0.723529	0.681948	CLDN1	1
biological_process	GO:0048592	eye morphogenesis	1/71	26/3522	0.412217	0.723529	0.681948	MAN2A1	1
biological_process	GO:0048659	smooth muscle cell proliferation	1/71	26/3522	0.412217	0.723529	0.681948	CDH13	1
biological_process	GO:0050821	protein stabilization	1/71	26/3522	0.412217	0.723529	0.681948	PIN1	1
biological_process	GO:0090101	negative regulation of transmembrane receptor protein serine/threonine kinase signaling pathway	1/71	26/3522	0.412217	0.723529	0.681948	PIN1	1
biological_process	GO:1902275	regulation of chromatin organization	1/71	26/3522	0.412217	0.723529	0.681948	JDP2	1
biological_process	GO:0007167	enzyme linked receptor protein signaling pathway	4/71	162/3522	0.413955	0.725315	0.683631	CDH13/PIN1/LNPEP/KANK1	4
biological_process	GO:0048732	gland development	2/71	70/3522	0.414806	0.725315	0.683631	EAF2/MAN2A1	2
biological_process	GO:0051603	proteolysis involved in cellular protein catabolic process	3/71	116/3522	0.416447	0.725315	0.683631	USP4/CTSK/RNF144B	3
biological_process	GO:0120036	plasma membrane bounded cell projection organization	5/71	210/3522	0.418366	0.725315	0.683631	CRABP2/CDH13/B2M/GLDN/KANK1	5
biological_process	GO:0006412	translation	4/71	163/3522	0.418576	0.725315	0.683631	LOC101117120/RPS4X/RPL18/EIF5	4
biological_process	GO:0098542	defense response to other organism	3/71	117/3522	0.421908	0.725315	0.683631	S100A14/CALCOCO2/BST-2A	3
biological_process	GO:0001824	blastocyst development	1/71	27/3522	0.424154	0.725315	0.683631	COPS2	1
biological_process	GO:0002824	positive regulation of adaptive immune response based on somatic recombination of immune receptors built from immunoglobulin superfamily domains	1/71	27/3522	0.424154	0.725315	0.683631	B2M	1
biological_process	GO:0030010	establishment of cell polarity	1/71	27/3522	0.424154	0.725315	0.683631	KANK1	1
biological_process	GO:0043409	negative regulation of MAPK cascade	1/71	27/3522	0.424154	0.725315	0.683631	PIN1	1
biological_process	GO:0048469	cell maturation	1/71	27/3522	0.424154	0.725315	0.683631	GLDN	1
biological_process	GO:0051668	localization within membrane	1/71	27/3522	0.424154	0.725315	0.683631	CDH13	1
biological_process	GO:0055001	muscle cell development	1/71	27/3522	0.424154	0.725315	0.683631	KLHL41	1
biological_process	GO:0060560	developmental growth involved in morphogenesis	1/71	27/3522	0.424154	0.725315	0.683631	CRABP2	1
biological_process	GO:0090288	negative regulation of cellular response to growth factor stimulus	1/71	27/3522	0.424154	0.725315	0.683631	PIN1	1
biological_process	GO:0106106	cold-induced thermogenesis	1/71	27/3522	0.424154	0.725315	0.683631	LNPEP	1
biological_process	GO:0120161	regulation of cold-induced thermogenesis	1/71	27/3522	0.424154	0.725315	0.683631	LNPEP	1
biological_process	GO:1990845	adaptive thermogenesis	1/71	27/3522	0.424154	0.725315	0.683631	LNPEP	1
biological_process	GO:2001252	positive regulation of chromosome organization	1/71	27/3522	0.424154	0.725315	0.683631	JDP2	1
biological_process	GO:0030030	cell projection organization	5/71	212/3522	0.426519	0.726516	0.684764	CRABP2/CDH13/B2M/GLDN/KANK1	5
biological_process	GO:0008284	positive regulation of cell population proliferation	4/71	165/3522	0.427796	0.726516	0.684764	CDH13/VSTM2A/VEGFA/CLDN1	4
biological_process	GO:0007178	transmembrane receptor protein serine/threonine kinase signaling pathway	2/71	72/3522	0.428886	0.726516	0.684764	PIN1/LNPEP	2
biological_process	GO:0030098	lymphocyte differentiation	2/71	72/3522	0.428886	0.726516	0.684764	B2M/VNN1	2
biological_process	GO:0032103	positive regulation of response to external stimulus	2/71	72/3522	0.428886	0.726516	0.684764	S100A14/CDH13	2
biological_process	GO:0060537	muscle tissue development	2/71	72/3522	0.428886	0.726516	0.684764	COPS2/KLHL41	2
biological_process	GO:1901615	organic hydroxy compound metabolic process	2/71	72/3522	0.428886	0.726516	0.684764	CTSK/SULT2B1	2
biological_process	GO:0030029	actin filament-based process	3/71	119/3522	0.43278	0.726628	0.68487	CNN2/KANK1/KLHL41	3
biological_process	GO:0001666	response to hypoxia	1/71	28/3522	0.435852	0.726628	0.68487	PIN1	1
biological_process	GO:0001906	cell killing	1/71	28/3522	0.435852	0.726628	0.68487	B2M	1
biological_process	GO:0002708	positive regulation of lymphocyte mediated immunity	1/71	28/3522	0.435852	0.726628	0.68487	B2M	1
biological_process	GO:0002821	positive regulation of adaptive immune response	1/71	28/3522	0.435852	0.726628	0.68487	B2M	1
biological_process	GO:0006665	sphingolipid metabolic process	1/71	28/3522	0.435852	0.726628	0.68487	CEL	1
biological_process	GO:0030218	erythrocyte differentiation	1/71	28/3522	0.435852	0.726628	0.68487	B2M	1
biological_process	GO:0030323	respiratory tube development	1/71	28/3522	0.435852	0.726628	0.68487	MAN2A1	1
biological_process	GO:0030324	lung development	1/71	28/3522	0.435852	0.726628	0.68487	MAN2A1	1
biological_process	GO:0031668	cellular response to extracellular stimulus	1/71	28/3522	0.435852	0.726628	0.68487	MAP1LC3C	1
biological_process	GO:0036293	response to decreased oxygen levels	1/71	28/3522	0.435852	0.726628	0.68487	PIN1	1
biological_process	GO:0051098	regulation of binding	2/71	73/3522	0.435862	0.726628	0.68487	PIN1/B2M	2
biological_process	GO:0007399	nervous system development	7/71	311/3522	0.439123	0.7311	0.689084	CRABP2/B2M/GLDN/LOC101110593/MAN2A1/KANK1/VEGFA	7
biological_process	GO:0043043	peptide biosynthetic process	4/71	168/3522	0.441563	0.734087	0.691899	LOC101117120/RPS4X/RPL18/EIF5	4
biological_process	GO:0000904	cell morphogenesis involved in differentiation	2/71	74/3522	0.442793	0.734087	0.691899	CRABP2/KANK1	2
biological_process	GO:0010959	regulation of metal ion transport	2/71	74/3522	0.442793	0.734087	0.691899	B2M/RCVRN	2
biological_process	GO:0002705	positive regulation of leukocyte mediated immunity	1/71	29/3522	0.447316	0.734087	0.691899	B2M	1
biological_process	GO:0007568	aging	1/71	29/3522	0.447316	0.734087	0.691899	B2M	1
biological_process	GO:0008064	regulation of actin polymerization or depolymerization	1/71	29/3522	0.447316	0.734087	0.691899	KANK1	1
biological_process	GO:0030326	embryonic limb morphogenesis	1/71	29/3522	0.447316	0.734087	0.691899	CRABP2	1
biological_process	GO:0030832	regulation of actin filament length	1/71	29/3522	0.447316	0.734087	0.691899	KANK1	1
biological_process	GO:0032869	cellular response to insulin stimulus	1/71	29/3522	0.447316	0.734087	0.691899	KANK1	1
biological_process	GO:0035113	embryonic appendage morphogenesis	1/71	29/3522	0.447316	0.734087	0.691899	CRABP2	1
biological_process	GO:1902904	negative regulation of supramolecular fiber organization	1/71	29/3522	0.447316	0.734087	0.691899	KANK1	1
biological_process	GO:0071417	cellular response to organonitrogen compound	2/71	75/3522	0.449678	0.737005	0.69465	AANAT/KANK1	2
biological_process	GO:0048468	cell development	7/71	315/3522	0.452743	0.74096	0.698378	CRABP2/B2M/GLDN/LOC101110593/MAN2A1/KANK1/KLHL41	7
biological_process	GO:0072359	circulatory system development	4/71	171/3522	0.455241	0.74096	0.698378	JAM3/CDH13/DCTN5/VEGFA	4
biological_process	GO:0048608	reproductive structure development	2/71	76/3522	0.456517	0.74096	0.698378	EAF2/GJB5	2
biological_process	GO:0061458	reproductive system development	2/71	76/3522	0.456517	0.74096	0.698378	EAF2/GJB5	2
biological_process	GO:0007601	visual perception	1/71	30/3522	0.45855	0.74096	0.698378	RCVRN	1
biological_process	GO:0033865	nucleoside bisphosphate metabolic process	1/71	30/3522	0.45855	0.74096	0.698378	SULT2B1	1
biological_process	GO:0033875	ribonucleoside bisphosphate metabolic process	1/71	30/3522	0.45855	0.74096	0.698378	SULT2B1	1
biological_process	GO:0034032	purine nucleoside bisphosphate metabolic process	1/71	30/3522	0.45855	0.74096	0.698378	SULT2B1	1
biological_process	GO:0045580	regulation of T cell differentiation	1/71	30/3522	0.45855	0.74096	0.698378	VNN1	1
biological_process	GO:0048771	tissue remodeling	1/71	30/3522	0.45855	0.74096	0.698378	CTSK	1
biological_process	GO:2001242	regulation of intrinsic apoptotic signaling pathway	1/71	30/3522	0.45855	0.74096	0.698378	VNN1	1
biological_process	GO:0010628	positive regulation of gene expression	6/71	270/3522	0.464959	0.747268	0.704323	CDH13/PIN1/CNN2/VSTM2A/DCAF6/GTF2H1	6
biological_process	GO:0009057	macromolecule catabolic process	5/71	222/3522	0.466956	0.747268	0.704323	PIN1/LNPEP/USP4/CTSK/RNF144B	5
biological_process	GO:0001890	placenta development	1/71	31/3522	0.469559	0.747268	0.704323	GJB5	1
biological_process	GO:0002687	positive regulation of leukocyte migration	1/71	31/3522	0.469559	0.747268	0.704323	S100A14	1
biological_process	GO:0003205	cardiac chamber development	1/71	31/3522	0.469559	0.747268	0.704323	DCTN5	1
biological_process	GO:0035107	appendage morphogenesis	1/71	31/3522	0.469559	0.747268	0.704323	CRABP2	1
biological_process	GO:0035108	limb morphogenesis	1/71	31/3522	0.469559	0.747268	0.704323	CRABP2	1
biological_process	GO:0043244	regulation of protein-containing complex disassembly	1/71	31/3522	0.469559	0.747268	0.704323	CALCOCO2	1
biological_process	GO:0045766	positive regulation of angiogenesis	1/71	31/3522	0.469559	0.747268	0.704323	VEGFA	1
biological_process	GO:0050953	sensory perception of light stimulus	1/71	31/3522	0.469559	0.747268	0.704323	RCVRN	1
biological_process	GO:0051606	detection of stimulus	1/71	31/3522	0.469559	0.747268	0.704323	RCVRN	1
biological_process	GO:0097237	cellular response to toxic substance	1/71	31/3522	0.469559	0.747268	0.704323	B2M	1
biological_process	GO:0001659	temperature homeostasis	1/71	32/3522	0.480347	0.752751	0.70949	LNPEP	1
biological_process	GO:0007163	establishment or maintenance of cell polarity	1/71	32/3522	0.480347	0.752751	0.70949	KANK1	1
biological_process	GO:0007338	single fertilization	1/71	32/3522	0.480347	0.752751	0.70949	PRND	1
biological_process	GO:0008154	actin polymerization or depolymerization	1/71	32/3522	0.480347	0.752751	0.70949	KANK1	1
biological_process	GO:0010634	positive regulation of epithelial cell migration	1/71	32/3522	0.480347	0.752751	0.70949	VEGFA	1
biological_process	GO:0021953	central nervous system neuron differentiation	1/71	32/3522	0.480347	0.752751	0.70949	B2M	1
biological_process	GO:0034101	erythrocyte homeostasis	1/71	32/3522	0.480347	0.752751	0.70949	B2M	1
biological_process	GO:0043087	regulation of GTPase activity	1/71	32/3522	0.480347	0.752751	0.70949	PIN1	1
biological_process	GO:0050731	positive regulation of peptidyl-tyrosine phosphorylation	1/71	32/3522	0.480347	0.752751	0.70949	VEGFA	1
biological_process	GO:0065004	protein-DNA complex assembly	1/71	32/3522	0.480347	0.752751	0.70949	GRWD1	1
biological_process	GO:0070482	response to oxygen levels	1/71	32/3522	0.480347	0.752751	0.70949	PIN1	1
biological_process	GO:0071103	DNA conformation change	1/71	32/3522	0.480347	0.752751	0.70949	GRWD1	1
biological_process	GO:0044257	cellular protein catabolic process	3/71	128/3522	0.480758	0.752751	0.70949	USP4/CTSK/RNF144B	3
biological_process	GO:0090066	regulation of anatomical structure size	2/71	81/3522	0.48998	0.76058	0.71687	CRABP2/KANK1	2
biological_process	GO:0002700	regulation of production of molecular mediator of immune response	1/71	33/3522	0.490919	0.76058	0.71687	B2M	1
biological_process	GO:0007623	circadian rhythm	1/71	33/3522	0.490919	0.76058	0.71687	AANAT	1
biological_process	GO:0009913	epidermal cell differentiation	1/71	33/3522	0.490919	0.76058	0.71687	SULT2B1	1
biological_process	GO:0045666	positive regulation of neuron differentiation	1/71	33/3522	0.490919	0.76058	0.71687	CRABP2	1
biological_process	GO:0051494	negative regulation of cytoskeleton organization	1/71	33/3522	0.490919	0.76058	0.71687	KANK1	1
biological_process	GO:0060541	respiratory system development	1/71	33/3522	0.490919	0.76058	0.71687	MAN2A1	1
biological_process	GO:1903707	negative regulation of hemopoiesis	1/71	33/3522	0.490919	0.76058	0.71687	GPR171	1
biological_process	GO:0035295	tube development	4/71	179/3522	0.491183	0.76058	0.71687	JAM3/CDH13/MAN2A1/VEGFA	4
biological_process	GO:0009894	regulation of catabolic process	3/71	131/3522	0.49635	0.7667	0.722639	PIN1/ITGB1/CALCOCO2	3
biological_process	GO:0043009	chordate embryonic development	3/71	131/3522	0.49635	0.7667	0.722639	COPS2/MAN2A1/GJB5	3
biological_process	GO:0019722	calcium-mediated signaling	1/71	34/3522	0.501278	0.769602	0.725374	CDH13	1
biological_process	GO:0035148	tube formation	1/71	34/3522	0.501278	0.769602	0.725374	VEGFA	1
biological_process	GO:0045927	positive regulation of growth	1/71	34/3522	0.501278	0.769602	0.725374	CRABP2	1
biological_process	GO:1901605	alpha-amino acid metabolic process	1/71	34/3522	0.501278	0.769602	0.725374	BHMT	1
biological_process	GO:1902107	positive regulation of leukocyte differentiation	1/71	34/3522	0.501278	0.769602	0.725374	VNN1	1
biological_process	GO:0031401	positive regulation of protein modification process	4/71	183/3522	0.508811	0.776185	0.731578	PIN1/CDCA2/JDP2/VEGFA	4
biological_process	GO:0001894	tissue homeostasis	1/71	35/3522	0.51143	0.776185	0.731578	CTSK	1
biological_process	GO:0002221	pattern recognition receptor signaling pathway	1/71	35/3522	0.51143	0.776185	0.731578	S100A14	1
biological_process	GO:0002822	regulation of adaptive immune response based on somatic recombination of immune receptors built from immunoglobulin superfamily domains	1/71	35/3522	0.51143	0.776185	0.731578	B2M	1
biological_process	GO:0017157	regulation of exocytosis	1/71	35/3522	0.51143	0.776185	0.731578	RAB27B	1
biological_process	GO:0031346	positive regulation of cell projection organization	1/71	35/3522	0.51143	0.776185	0.731578	CRABP2	1
biological_process	GO:0071375	cellular response to peptide hormone stimulus	1/71	35/3522	0.51143	0.776185	0.731578	KANK1	1
biological_process	GO:1904018	positive regulation of vasculature development	1/71	35/3522	0.51143	0.776185	0.731578	VEGFA	1
biological_process	GO:0009792	embryo development ending in birth or egg hatching	3/71	134/3522	0.511716	0.776185	0.731578	COPS2/MAN2A1/GJB5	3
biological_process	GO:0032989	cellular component morphogenesis	3/71	134/3522	0.511716	0.776185	0.731578	CRABP2/KANK1/KLHL41	3
biological_process	GO:1901699	cellular response to nitrogen compound	2/71	85/3522	0.51583	0.781486	0.736574	AANAT/KANK1	2
biological_process	GO:0002706	regulation of lymphocyte mediated immunity	1/71	36/3522	0.521378	0.78355	0.73852	B2M	1
biological_process	GO:0002758	innate immune response-activating signal transduction	1/71	36/3522	0.521378	0.78355	0.73852	S100A14	1
biological_process	GO:0009566	fertilization	1/71	36/3522	0.521378	0.78355	0.73852	PRND	1
biological_process	GO:0010594	regulation of endothelial cell migration	1/71	36/3522	0.521378	0.78355	0.73852	VEGFA	1
biological_process	GO:0032868	response to insulin	1/71	36/3522	0.521378	0.78355	0.73852	KANK1	1
biological_process	GO:0033002	muscle cell proliferation	1/71	36/3522	0.521378	0.78355	0.73852	CDH13	1
biological_process	GO:0034097	response to cytokine	3/71	136/3522	0.521828	0.78355	0.73852	ABCD4/CALCOCO2/PCOLCE2	3
biological_process	GO:0030099	myeloid cell differentiation	2/71	86/3522	0.52216	0.78355	0.73852	B2M/GPR171	2
biological_process	GO:0044281	small molecule metabolic process	8/71	388/3522	0.529848	0.789495	0.744123	CRABP2/TGDS/ABCD4/VNN1/SULT2B1/GALK2/MAN2A1/BHMT	8
biological_process	GO:0006909	phagocytosis	1/71	37/3522	0.531126	0.789495	0.744123	CNN2	1
biological_process	GO:0010038	response to metal ion	1/71	37/3522	0.531126	0.789495	0.744123	B2M	1
biological_process	GO:0048736	appendage development	1/71	37/3522	0.531126	0.789495	0.744123	CRABP2	1
biological_process	GO:0051346	negative regulation of hydrolase activity	1/71	37/3522	0.531126	0.789495	0.744123	CNST	1
biological_process	GO:0055076	transition metal ion homeostasis	1/71	37/3522	0.531126	0.789495	0.744123	B2M	1
biological_process	GO:0060173	limb development	1/71	37/3522	0.531126	0.789495	0.744123	CRABP2	1
biological_process	GO:0071824	protein-DNA complex subunit organization	1/71	37/3522	0.531126	0.789495	0.744123	GRWD1	1
biological_process	GO:0002703	regulation of leukocyte mediated immunity	1/71	38/3522	0.540679	0.799711	0.753752	B2M	1
biological_process	GO:0007179	transforming growth factor beta receptor signaling pathway	1/71	38/3522	0.540679	0.799711	0.753752	PIN1	1
biological_process	GO:0021700	developmental maturation	1/71	38/3522	0.540679	0.799711	0.753752	GLDN	1
biological_process	GO:0032271	regulation of protein polymerization	1/71	38/3522	0.540679	0.799711	0.753752	KANK1	1
biological_process	GO:1901575	organic substance catabolic process	7/71	342/3522	0.542671	0.799711	0.753752	PIN1/LNPEP/USP4/LIPH/CTSK/RNF144B/CEL	7
biological_process	GO:0006511	ubiquitin-dependent protein catabolic process	2/71	90/3522	0.546932	0.799711	0.753752	USP4/RNF144B	2
biological_process	GO:0010563	negative regulation of phosphorus metabolic process	2/71	90/3522	0.546932	0.799711	0.753752	PIN1/CNST	2
biological_process	GO:0045936	negative regulation of phosphate metabolic process	2/71	90/3522	0.546932	0.799711	0.753752	PIN1/CNST	2
biological_process	GO:0072657	protein localization to membrane	2/71	90/3522	0.546932	0.799711	0.753752	ITGB1/CNST	2
biological_process	GO:0006259	DNA metabolic process	4/71	192/3522	0.547485	0.799711	0.753752	ESCO2/GRWD1/GTF2H1/MSH3	4
biological_process	GO:0008104	protein localization	9/71	444/3522	0.547569	0.799711	0.753752	JAM3/PIN1/VPS39/ITGB1/USP4/ESCO2/APPBP2/CNST/MAP1LC3C	9
biological_process	GO:0002262	myeloid cell homeostasis	1/71	39/3522	0.550039	0.799711	0.753752	B2M	1
biological_process	GO:0002819	regulation of adaptive immune response	1/71	39/3522	0.550039	0.799711	0.753752	B2M	1
biological_process	GO:0007033	vacuole organization	1/71	39/3522	0.550039	0.799711	0.753752	MAN2A1	1
biological_process	GO:0032259	methylation	1/71	39/3522	0.550039	0.799711	0.753752	BHMT	1
biological_process	GO:0044242	cellular lipid catabolic process	1/71	39/3522	0.550039	0.799711	0.753752	CEL	1
biological_process	GO:0045619	regulation of lymphocyte differentiation	1/71	39/3522	0.550039	0.799711	0.753752	VNN1	1
biological_process	GO:0051216	cartilage development	1/71	39/3522	0.550039	0.799711	0.753752	CTSK	1
biological_process	GO:0071496	cellular response to external stimulus	1/71	39/3522	0.550039	0.799711	0.753752	MAP1LC3C	1
biological_process	GO:0035239	tube morphogenesis	3/71	142/3522	0.55149	0.800898	0.754871	JAM3/CDH13/VEGFA	3
biological_process	GO:0019941	modification-dependent protein catabolic process	2/71	92/3522	0.558987	0.806543	0.760191	USP4/RNF144B	2
biological_process	GO:0030031	cell projection assembly	2/71	92/3522	0.558987	0.806543	0.760191	CDH13/KANK1	2
biological_process	GO:0120031	plasma membrane bounded cell projection assembly	2/71	92/3522	0.558987	0.806543	0.760191	CDH13/KANK1	2
biological_process	GO:0002218	activation of innate immune response	1/71	40/3522	0.559211	0.806543	0.760191	S100A14	1
biological_process	GO:0006643	membrane lipid metabolic process	1/71	40/3522	0.559211	0.806543	0.760191	CEL	1
biological_process	GO:0043112	receptor metabolic process	1/71	40/3522	0.559211	0.806543	0.760191	ITGB1	1
biological_process	GO:0043436	oxoacid metabolic process	4/71	195/3522	0.56004	0.806816	0.760449	CRABP2/VNN1/SULT2B1/BHMT	4
biological_process	GO:0051707	response to other organism	4/71	196/3522	0.564186	0.811861	0.765204	S100A14/B2M/CALCOCO2/BST-2A	4
biological_process	GO:0043632	modification-dependent macromolecule catabolic process	2/71	93/3522	0.56493	0.812006	0.765341	USP4/RNF144B	2
biological_process	GO:0022603	regulation of anatomical structure morphogenesis	3/71	145/3522	0.565923	0.81224	0.765561	CRABP2/KANK1/VEGFA	3
biological_process	GO:0002440	production of molecular mediator of immune response	1/71	41/3522	0.568199	0.81224	0.765561	B2M	1
biological_process	GO:0006457	protein folding	1/71	41/3522	0.568199	0.81224	0.765561	B2M	1
biological_process	GO:0090150	establishment of protein localization to membrane	1/71	41/3522	0.568199	0.81224	0.765561	CNST	1
biological_process	GO:0043207	response to external biotic stimulus	4/71	197/3522	0.568311	0.81224	0.765561	S100A14/B2M/CALCOCO2/BST-2A	4
biological_process	GO:0033554	cellular response to stress	6/71	300/3522	0.571056	0.815241	0.76839	B2M/ESCO2/VNN1/GTF2H1/MAP1LC3C/MSH3	6
biological_process	GO:0060341	regulation of cellular localization	3/71	147/3522	0.575392	0.819103	0.772029	PIN1/ITGB1/CNST	3
biological_process	GO:0007409	axonogenesis	1/71	42/3522	0.577006	0.819103	0.772029	CRABP2	1
biological_process	GO:0016050	vesicle organization	1/71	42/3522	0.577006	0.819103	0.772029	VPS39	1
biological_process	GO:0048511	rhythmic process	1/71	42/3522	0.577006	0.819103	0.772029	AANAT	1
biological_process	GO:0050870	positive regulation of T cell activation	1/71	42/3522	0.577006	0.819103	0.772029	VNN1	1
biological_process	GO:0031400	negative regulation of protein modification process	2/71	96/3522	0.582421	0.821193	0.773999	PIN1/USP4	2
biological_process	GO:0006974	cellular response to DNA damage stimulus	3/71	149/3522	0.584736	0.821193	0.773999	ESCO2/GTF2H1/MSH3	3
biological_process	GO:0017144	drug metabolic process	3/71	149/3522	0.584736	0.821193	0.773999	AANAT/ABCD4/BHMT	3
biological_process	GO:0031667	response to nutrient levels	1/71	43/3522	0.585637	0.821193	0.773999	MAP1LC3C	1
biological_process	GO:0032496	response to lipopolysaccharide	1/71	43/3522	0.585637	0.821193	0.773999	S100A14	1
biological_process	GO:0034504	protein localization to nucleus	1/71	43/3522	0.585637	0.821193	0.773999	PIN1	1
biological_process	GO:0043588	skin development	1/71	43/3522	0.585637	0.821193	0.773999	CLDN1	1
biological_process	GO:0051146	striated muscle cell differentiation	1/71	43/3522	0.585637	0.821193	0.773999	KLHL41	1
biological_process	GO:0110053	regulation of actin filament organization	1/71	43/3522	0.585637	0.821193	0.773999	KANK1	1
biological_process	GO:1901653	cellular response to peptide	1/71	43/3522	0.585637	0.821193	0.773999	KANK1	1
biological_process	GO:1903708	positive regulation of hemopoiesis	1/71	43/3522	0.585637	0.821193	0.773999	VNN1	1
biological_process	GO:0044248	cellular catabolic process	7/71	356/3522	0.587094	0.822323	0.775064	VPS39/USP4/CTSK/RNF144B/CALCOCO2/MAP1LC3C/CEL	7
biological_process	GO:0006082	organic acid metabolic process	4/71	202/3522	0.588621	0.822635	0.775359	CRABP2/VNN1/SULT2B1/BHMT	4
biological_process	GO:0009790	embryo development	4/71	202/3522	0.588621	0.822635	0.775359	COPS2/CRABP2/MAN2A1/GJB5	4
biological_process	GO:0007169	transmembrane receptor protein tyrosine kinase signaling pathway	2/71	98/3522	0.593798	0.826621	0.779116	CDH13/KANK1	2
biological_process	GO:0007611	learning or memory	1/71	44/3522	0.594093	0.826621	0.779116	B2M	1
biological_process	GO:0008544	epidermis development	1/71	44/3522	0.594093	0.826621	0.779116	SULT2B1	1
biological_process	GO:0010506	regulation of autophagy	1/71	44/3522	0.594093	0.826621	0.779116	CALCOCO2	1
biological_process	GO:0048646	anatomical structure formation involved in morphogenesis	4/71	204/3522	0.596594	0.829187	0.781534	JAM3/CDH13/KLHL41/VEGFA	4
biological_process	GO:0009605	response to external stimulus	8/71	411/3522	0.598609	0.829915	0.782221	S100A14/JAM3/CDH13/B2M/RCVRN/CALCOCO2/MAP1LC3C/BST-2A	8
biological_process	GO:0061024	membrane organization	2/71	99/3522	0.599402	0.829915	0.782221	VPS39/GLDN	2
biological_process	GO:0009607	response to biotic stimulus	4/71	205/3522	0.600548	0.829915	0.782221	S100A14/B2M/CALCOCO2/BST-2A	4
biological_process	GO:0045893	positive regulation of transcription, DNA-templated	4/71	205/3522	0.600548	0.829915	0.782221	CDH13/PIN1/DCAF6/GTF2H1	4
biological_process	GO:0002699	positive regulation of immune effector process	1/71	45/3522	0.602379	0.829915	0.782221	B2M	1
biological_process	GO:0043434	response to peptide hormone	1/71	45/3522	0.602379	0.829915	0.782221	KANK1	1
biological_process	GO:0098813	nuclear chromosome segregation	1/71	45/3522	0.602379	0.829915	0.782221	KLHDC8B	1
biological_process	GO:1903039	positive regulation of leukocyte cell-cell adhesion	1/71	45/3522	0.602379	0.829915	0.782221	VNN1	1
biological_process	GO:1902680	positive regulation of RNA biosynthetic process	4/71	206/3522	0.604479	0.830994	0.783237	CDH13/PIN1/DCAF6/GTF2H1	4
biological_process	GO:1903508	positive regulation of nucleic acid-templated transcription	4/71	206/3522	0.604479	0.830994	0.783237	CDH13/PIN1/DCAF6/GTF2H1	4
biological_process	GO:0009653	anatomical structure morphogenesis	8/71	415/3522	0.610097	0.832918	0.785051	CRABP2/JAM3/CDH13/MAN2A1/KANK1/KLHL41/VEGFA/GJB5	8
biological_process	GO:0006325	chromatin organization	2/71	101/3522	0.610438	0.832918	0.785051	GRWD1/JDP2	2
biological_process	GO:0042110	T cell activation	2/71	101/3522	0.610438	0.832918	0.785051	B2M/VNN1	2
biological_process	GO:0061061	muscle structure development	2/71	101/3522	0.610438	0.832918	0.785051	COPS2/KLHL41	2
biological_process	GO:0009636	response to toxic substance	1/71	46/3522	0.610498	0.832918	0.785051	B2M	1
biological_process	GO:0009895	negative regulation of catabolic process	1/71	46/3522	0.610498	0.832918	0.785051	PIN1	1
biological_process	GO:0048193	Golgi vesicle transport	1/71	46/3522	0.610498	0.832918	0.785051	CNST	1
biological_process	GO:0080134	regulation of response to stress	5/71	261/3522	0.614291	0.837187	0.789075	S100A14/B2M/VNN1/KANK1/CLDN1	5
biological_process	GO:0009991	response to extracellular stimulus	1/71	47/3522	0.618454	0.838334	0.790156	MAP1LC3C	1
biological_process	GO:0061448	connective tissue development	1/71	47/3522	0.618454	0.838334	0.790156	CTSK	1
biological_process	GO:0070372	regulation of ERK1 and ERK2 cascade	1/71	47/3522	0.618454	0.838334	0.790156	PIN1	1
biological_process	GO:0071560	cellular response to transforming growth factor beta stimulus	1/71	47/3522	0.618454	0.838334	0.790156	PIN1	1
biological_process	GO:0090287	regulation of cellular response to growth factor stimulus	1/71	47/3522	0.618454	0.838334	0.790156	PIN1	1
biological_process	GO:0006066	alcohol metabolic process	1/71	48/3522	0.62625	0.841196	0.792853	SULT2B1	1
biological_process	GO:0034599	cellular response to oxidative stress	1/71	48/3522	0.62625	0.841196	0.792853	VNN1	1
biological_process	GO:0050730	regulation of peptidyl-tyrosine phosphorylation	1/71	48/3522	0.62625	0.841196	0.792853	VEGFA	1
biological_process	GO:0050890	cognition	1/71	48/3522	0.62625	0.841196	0.792853	B2M	1
biological_process	GO:0061564	axon development	1/71	48/3522	0.62625	0.841196	0.792853	CRABP2	1
biological_process	GO:0070371	ERK1 and ERK2 cascade	1/71	48/3522	0.62625	0.841196	0.792853	PIN1	1
biological_process	GO:0071559	response to transforming growth factor beta	1/71	48/3522	0.62625	0.841196	0.792853	PIN1	1
biological_process	GO:0090092	regulation of transmembrane receptor protein serine/threonine kinase signaling pathway	1/71	48/3522	0.62625	0.841196	0.792853	PIN1	1
biological_process	GO:0048589	developmental growth	2/71	104/3522	0.626565	0.841196	0.792853	COPS2/CRABP2	2
biological_process	GO:0051050	positive regulation of transport	3/71	159/3522	0.629516	0.841385	0.793032	B2M/CNST/RAB27B	3
biological_process	GO:0002521	leukocyte differentiation	2/71	105/3522	0.631827	0.841385	0.793032	B2M/VNN1	2
biological_process	GO:0051049	regulation of transport	6/71	319/3522	0.633002	0.841385	0.793032	CDH13/B2M/RCVRN/CNN2/CNST/RAB27B	6
biological_process	GO:0002449	lymphocyte mediated immunity	1/71	49/3522	0.633888	0.841385	0.793032	B2M	1
biological_process	GO:0006302	double-strand break repair	1/71	49/3522	0.633888	0.841385	0.793032	ESCO2	1
biological_process	GO:0010632	regulation of epithelial cell migration	1/71	49/3522	0.633888	0.841385	0.793032	VEGFA	1
biological_process	GO:0045089	positive regulation of innate immune response	1/71	49/3522	0.633888	0.841385	0.793032	S100A14	1
biological_process	GO:2001234	negative regulation of apoptotic signaling pathway	1/71	49/3522	0.633888	0.841385	0.793032	VNN1	1
biological_process	GO:0010638	positive regulation of organelle organization	2/71	106/3522	0.637032	0.841385	0.793032	CALCOCO2/JDP2	2
biological_process	GO:0032787	monocarboxylic acid metabolic process	2/71	106/3522	0.637032	0.841385	0.793032	CRABP2/VNN1	2
biological_process	GO:0006886	intracellular protein transport	3/71	161/3522	0.638074	0.841385	0.793032	VPS39/APPBP2/MAP1LC3C	3
biological_process	GO:0032101	regulation of response to external stimulus	3/71	161/3522	0.638074	0.841385	0.793032	S100A14/JAM3/CDH13	3
biological_process	GO:0070887	cellular response to chemical stimulus	9/71	477/3522	0.638641	0.841385	0.793032	S100A14/JAM3/AANAT/PIN1/B2M/ABCD4/VNN1/PCOLCE2/KANK1	9
biological_process	GO:0002460	adaptive immune response based on somatic recombination of immune receptors built from immunoglobulin superfamily domains	1/71	50/3522	0.641373	0.841385	0.793032	B2M	1
biological_process	GO:0006417	regulation of translation	1/71	50/3522	0.641373	0.841385	0.793032	EIF5	1
biological_process	GO:0018108	peptidyl-tyrosine phosphorylation	1/71	50/3522	0.641373	0.841385	0.793032	VEGFA	1
biological_process	GO:0022409	positive regulation of cell-cell adhesion	1/71	50/3522	0.641373	0.841385	0.793032	VNN1	1
biological_process	GO:0022618	ribonucleoprotein complex assembly	1/71	50/3522	0.641373	0.841385	0.793032	USP4	1
biological_process	GO:0031334	positive regulation of protein-containing complex assembly	1/71	50/3522	0.641373	0.841385	0.793032	VEGFA	1
biological_process	GO:0032956	regulation of actin cytoskeleton organization	1/71	50/3522	0.641373	0.841385	0.793032	KANK1	1
biological_process	GO:0035690	cellular response to drug	1/71	50/3522	0.641373	0.841385	0.793032	B2M	1
biological_process	GO:0140014	mitotic nuclear division	1/71	50/3522	0.641373	0.841385	0.793032	KLHDC8B	1
biological_process	GO:0008202	steroid metabolic process	1/71	51/3522	0.648707	0.846606	0.797952	SULT2B1	1
biological_process	GO:0048638	regulation of developmental growth	1/71	51/3522	0.648707	0.846606	0.797952	CRABP2	1
biological_process	GO:0051258	protein polymerization	1/71	51/3522	0.648707	0.846606	0.797952	KANK1	1
biological_process	GO:0051924	regulation of calcium ion transport	1/71	51/3522	0.648707	0.846606	0.797952	RCVRN	1
biological_process	GO:0090596	sensory organ morphogenesis	1/71	51/3522	0.648707	0.846606	0.797952	MAN2A1	1
biological_process	GO:0006355	regulation of transcription, DNA-templated	9/71	482/3522	0.651609	0.849515	0.800694	COPS2/TAX1BP1/CDH13/MYB/PIN1/TFB2M/ID3/DCAF6/GTF2H1	9
biological_process	GO:0043269	regulation of ion transport	2/71	109/3522	0.652309	0.84955	0.800727	B2M/RCVRN	2
biological_process	GO:1903506	regulation of nucleic acid-templated transcription	9/71	483/3522	0.654173	0.850705	0.801816	COPS2/TAX1BP1/CDH13/MYB/PIN1/TFB2M/ID3/DCAF6/GTF2H1	9
biological_process	GO:0018212	peptidyl-tyrosine modification	1/71	52/3522	0.655893	0.850705	0.801816	VEGFA	1
biological_process	GO:0071826	ribonucleoprotein complex subunit organization	1/71	52/3522	0.655893	0.850705	0.801816	USP4	1
biological_process	GO:0097193	intrinsic apoptotic signaling pathway	1/71	52/3522	0.655893	0.850705	0.801816	VNN1	1
biological_process	GO:2001141	regulation of RNA biosynthetic process	9/71	484/3522	0.656727	0.850913	0.802012	COPS2/TAX1BP1/CDH13/MYB/PIN1/TFB2M/ID3/DCAF6/GTF2H1	9
biological_process	GO:0002682	regulation of immune system process	5/71	274/3522	0.658088	0.851802	0.802849	S100A14/JAM3/B2M/VNN1/GPR171	5
biological_process	GO:0051254	positive regulation of RNA metabolic process	4/71	221/3522	0.660663	0.854259	0.805165	CDH13/PIN1/DCAF6/GTF2H1	4
biological_process	GO:0003006	developmental process involved in reproduction	2/71	111/3522	0.662213	0.855387	0.806228	EAF2/GJB5	2
biological_process	GO:0030522	intracellular receptor signaling pathway	1/71	53/3522	0.662933	0.855442	0.80628	CRABP2	1
biological_process	GO:0010562	positive regulation of phosphorus metabolic process	3/71	168/3522	0.666963	0.857331	0.80806	PIN1/CDCA2/VEGFA	3
biological_process	GO:0044087	regulation of cellular component biogenesis	3/71	168/3522	0.666963	0.857331	0.80806	JAM3/KANK1/VEGFA	3
biological_process	GO:0045937	positive regulation of phosphate metabolic process	3/71	168/3522	0.666963	0.857331	0.80806	PIN1/CDCA2/VEGFA	3
biological_process	GO:0010604	positive regulation of macromolecule metabolic process	9/71	489/3522	0.669345	0.857331	0.80806	CDH13/PIN1/CDCA2/CNN2/VSTM2A/JDP2/DCAF6/GTF2H1/VEGFA	9
biological_process	GO:0002443	leukocyte mediated immunity	1/71	54/3522	0.669832	0.857331	0.80806	B2M	1
biological_process	GO:0043010	camera-type eye development	1/71	54/3522	0.669832	0.857331	0.80806	MAN2A1	1
biological_process	GO:0045765	regulation of angiogenesis	1/71	54/3522	0.669832	0.857331	0.80806	VEGFA	1
biological_process	GO:0048667	cell morphogenesis involved in neuron differentiation	1/71	54/3522	0.669832	0.857331	0.80806	CRABP2	1
biological_process	GO:0009725	response to hormone	2/71	113/3522	0.671894	0.859098	0.809726	RERG/KANK1	2
biological_process	GO:0033044	regulation of chromosome organization	1/71	55/3522	0.676592	0.861673	0.812153	JDP2	1
biological_process	GO:0050808	synapse organization	1/71	55/3522	0.676592	0.861673	0.812153	SPARCL1	1
biological_process	GO:1901566	organonitrogen compound biosynthetic process	7/71	387/3522	0.677623	0.861673	0.812153	UROD/LOC101117120/AANAT/RPS4X/RPL18/BHMT/EIF5	7
biological_process	GO:1902531	regulation of intracellular signal transduction	5/71	281/3522	0.680361	0.861673	0.812153	CDH13/PIN1/VNN1/CYTH2/KANK1	5
biological_process	GO:0000902	cell morphogenesis	2/71	115/3522	0.681354	0.861673	0.812153	CRABP2/KANK1	2
biological_process	GO:0048598	embryonic morphogenesis	2/71	115/3522	0.681354	0.861673	0.812153	CRABP2/GJB5	2
biological_process	GO:0000375	RNA splicing, via transesterification reactions	1/71	56/3522	0.683215	0.861673	0.812153	USP4	1
biological_process	GO:0000377	RNA splicing, via transesterification reactions with bulged adenosine as nucleophile	1/71	56/3522	0.683215	0.861673	0.812153	USP4	1
biological_process	GO:0000398	mRNA splicing, via spliceosome	1/71	56/3522	0.683215	0.861673	0.812153	USP4	1
biological_process	GO:0007018	microtubule-based movement	1/71	56/3522	0.683215	0.861673	0.812153	KIF15	1
biological_process	GO:0030900	forebrain development	1/71	56/3522	0.683215	0.861673	0.812153	B2M	1
biological_process	GO:0042692	muscle cell differentiation	1/71	56/3522	0.683215	0.861673	0.812153	KLHL41	1
biological_process	GO:1901652	response to peptide	1/71	56/3522	0.683215	0.861673	0.812153	KANK1	1
biological_process	GO:0031399	regulation of protein modification process	5/71	282/3522	0.683466	0.861673	0.812153	PIN1/CDCA2/USP4/JDP2/VEGFA	5
biological_process	GO:0006508	proteolysis	4/71	228/3522	0.685027	0.862284	0.812729	COPS2/USP4/CTSK/RNF144B	4
biological_process	GO:0005975	carbohydrate metabolic process	2/71	116/3522	0.686001	0.862284	0.812729	GALK2/MAN2A1	2
biological_process	GO:0080135	regulation of cellular response to stress	2/71	116/3522	0.686001	0.862284	0.812729	B2M/VNN1	2
biological_process	GO:0031331	positive regulation of cellular catabolic process	1/71	57/3522	0.689704	0.863498	0.813874	CALCOCO2	1
biological_process	GO:0042742	defense response to bacterium	1/71	57/3522	0.689704	0.863498	0.813874	S100A14	1
biological_process	GO:0048812	neuron projection morphogenesis	1/71	57/3522	0.689704	0.863498	0.813874	CRABP2	1
biological_process	GO:0051251	positive regulation of lymphocyte activation	1/71	57/3522	0.689704	0.863498	0.813874	VNN1	1
biological_process	GO:0050778	positive regulation of immune response	2/71	117/3522	0.690594	0.863756	0.814116	S100A14/B2M	2
biological_process	GO:0006887	exocytosis	1/71	58/3522	0.696062	0.868014	0.81813	RAB27B	1
biological_process	GO:0045088	regulation of innate immune response	1/71	58/3522	0.696062	0.868014	0.81813	S100A14	1
biological_process	GO:0051235	maintenance of location	1/71	58/3522	0.696062	0.868014	0.81813	VSTM2A	1
biological_process	GO:0007015	actin filament organization	1/71	59/3522	0.702292	0.872335	0.822202	KANK1	1
biological_process	GO:0010035	response to inorganic substance	1/71	59/3522	0.702292	0.872335	0.822202	B2M	1
biological_process	GO:0032970	regulation of actin filament-based process	1/71	59/3522	0.702292	0.872335	0.822202	KANK1	1
biological_process	GO:0051607	defense response to virus	1/71	59/3522	0.702292	0.872335	0.822202	BST-2A	1
biological_process	GO:0048872	homeostasis of number of cells	1/71	60/3522	0.708395	0.879051	0.828533	B2M	1
biological_process	GO:0032880	regulation of protein localization	3/71	180/3522	0.712604	0.881273	0.830627	PIN1/ITGB1/CNST	3
biological_process	GO:0071345	cellular response to cytokine stimulus	2/71	122/3522	0.71275	0.881273	0.830627	ABCD4/PCOLCE2	2
biological_process	GO:0001655	urogenital system development	1/71	61/3522	0.714376	0.881273	0.830627	EAF2	1
biological_process	GO:0006520	cellular amino acid metabolic process	1/71	61/3522	0.714376	0.881273	0.830627	BHMT	1
biological_process	GO:0019932	second-messenger-mediated signaling	1/71	61/3522	0.714376	0.881273	0.830627	CDH13	1
biological_process	GO:1901342	regulation of vasculature development	1/71	61/3522	0.714376	0.881273	0.830627	VEGFA	1
biological_process	GO:0044265	cellular macromolecule catabolic process	3/71	181/3522	0.716187	0.882645	0.83192	USP4/CTSK/RNF144B	3
biological_process	GO:0009617	response to bacterium	2/71	123/3522	0.717022	0.882811	0.832077	S100A14/B2M	2
biological_process	GO:0009416	response to light stimulus	1/71	62/3522	0.720235	0.88332	0.832557	RCVRN	1
biological_process	GO:0050878	regulation of body fluid levels	1/71	62/3522	0.720235	0.88332	0.832557	CLDN1	1
biological_process	GO:0051604	protein maturation	1/71	62/3522	0.720235	0.88332	0.832557	AANAT	1
biological_process	GO:1902105	regulation of leukocyte differentiation	1/71	62/3522	0.720235	0.88332	0.832557	VNN1	1
biological_process	GO:0001654	eye development	1/71	63/3522	0.725976	0.886914	0.835943	MAN2A1	1
biological_process	GO:0002696	positive regulation of leukocyte activation	1/71	63/3522	0.725976	0.886914	0.835943	VNN1	1
biological_process	GO:0002757	immune response-activating signal transduction	1/71	63/3522	0.725976	0.886914	0.835943	S100A14	1
biological_process	GO:1902903	regulation of supramolecular fiber organization	1/71	63/3522	0.725976	0.886914	0.835943	KANK1	1
biological_process	GO:0051336	regulation of hydrolase activity	2/71	126/3522	0.729524	0.890338	0.83917	PIN1/CNST	2
biological_process	GO:0048880	sensory system development	1/71	64/3522	0.731601	0.890338	0.83917	MAN2A1	1
biological_process	GO:0051188	cofactor biosynthetic process	1/71	64/3522	0.731601	0.890338	0.83917	UROD	1
biological_process	GO:0150063	visual system development	1/71	64/3522	0.731601	0.890338	0.83917	MAN2A1	1
biological_process	GO:0030001	metal ion transport	2/71	127/3522	0.733588	0.891029	0.839822	B2M/RCVRN	2
biological_process	GO:0051240	positive regulation of multicellular organismal process	5/71	300/3522	0.735983	0.891029	0.839822	CRABP2/B2M/VNN1/MAN2A1/VEGFA	5
biological_process	GO:0006629	lipid metabolic process	4/71	244/3522	0.736147	0.891029	0.839822	CRABP2/LIPH/SULT2B1/CEL	4
biological_process	GO:0032270	positive regulation of cellular protein metabolic process	4/71	244/3522	0.736147	0.891029	0.839822	PIN1/CDCA2/JDP2/VEGFA	4
biological_process	GO:0002250	adaptive immune response	1/71	65/3522	0.737111	0.891029	0.839822	B2M	1
biological_process	GO:0016570	histone modification	1/71	65/3522	0.737111	0.891029	0.839822	JDP2	1
biological_process	GO:0042176	regulation of protein catabolic process	1/71	65/3522	0.737111	0.891029	0.839822	PIN1	1
biological_process	GO:0002684	positive regulation of immune system process	3/71	188/3522	0.740327	0.89406	0.842679	S100A14/B2M/VNN1	3
biological_process	GO:0009100	glycoprotein metabolic process	1/71	66/3522	0.742511	0.89413	0.842745	MAN2A1	1
biological_process	GO:0050867	positive regulation of cell activation	1/71	66/3522	0.742511	0.89413	0.842745	VNN1	1
biological_process	GO:1903037	regulation of leukocyte cell-cell adhesion	1/71	66/3522	0.742511	0.89413	0.842745	VNN1	1
biological_process	GO:0019752	carboxylic acid metabolic process	3/71	190/3522	0.746926	0.89793	0.846326	CRABP2/VNN1/BHMT	3
biological_process	GO:0002764	immune response-regulating signaling pathway	1/71	67/3522	0.747801	0.89793	0.846326	S100A14	1
biological_process	GO:0008380	RNA splicing	1/71	67/3522	0.747801	0.89793	0.846326	USP4	1
biological_process	GO:0010876	lipid localization	1/71	68/3522	0.752983	0.900725	0.848961	VSTM2A	1
biological_process	GO:0016569	covalent chromatin modification	1/71	68/3522	0.752983	0.900725	0.848961	JDP2	1
biological_process	GO:0050863	regulation of T cell activation	1/71	68/3522	0.752983	0.900725	0.848961	VNN1	1
biological_process	GO:0060249	anatomical structure homeostasis	1/71	68/3522	0.752983	0.900725	0.848961	CTSK	1
biological_process	GO:0001933	negative regulation of protein phosphorylation	1/71	69/3522	0.758061	0.905083	0.853069	PIN1	1
biological_process	GO:0051090	regulation of DNA-binding transcription factor activity	1/71	69/3522	0.758061	0.905083	0.853069	TAX1BP1	1
biological_process	GO:0010557	positive regulation of macromolecule biosynthetic process	4/71	253/3522	0.76211	0.908444	0.856237	CDH13/PIN1/DCAF6/GTF2H1	4
biological_process	GO:0006816	calcium ion transport	1/71	70/3522	0.763036	0.908444	0.856237	RCVRN	1
biological_process	GO:0009896	positive regulation of catabolic process	1/71	70/3522	0.763036	0.908444	0.856237	CALCOCO2	1
biological_process	GO:0006357	regulation of transcription by RNA polymerase II	4/71	254/3522	0.764872	0.909773	0.857489	CDH13/PIN1/DCAF6/GTF2H1	4
biological_process	GO:0010608	posttranscriptional regulation of gene expression	1/71	72/3522	0.772684	0.917336	0.864617	EIF5	1
biological_process	GO:0051347	positive regulation of transferase activity	1/71	72/3522	0.772684	0.917336	0.864617	PIN1	1
biological_process	GO:0045935	positive regulation of nucleobase-containing compound metabolic process	4/71	258/3522	0.775679	0.920025	0.867152	CDH13/PIN1/DCAF6/GTF2H1	4
biological_process	GO:0007159	leukocyte cell-cell adhesion	1/71	73/3522	0.777362	0.920537	0.867634	VNN1	1
biological_process	GO:0046907	intracellular transport	4/71	260/3522	0.780938	0.920537	0.867634	VPS39/APPBP2/MAP1LC3C/ANKRD50	4
biological_process	GO:0031325	positive regulation of cellular metabolic process	8/71	485/3522	0.781419	0.920537	0.867634	CDH13/PIN1/CDCA2/CALCOCO2/JDP2/DCAF6/GTF2H1/VEGFA	8
biological_process	GO:0000280	nuclear division	1/71	74/3522	0.781946	0.920537	0.867634	KLHDC8B	1
biological_process	GO:0006397	mRNA processing	1/71	74/3522	0.781946	0.920537	0.867634	USP4	1
biological_process	GO:0009615	response to virus	1/71	74/3522	0.781946	0.920537	0.867634	BST-2A	1
biological_process	GO:0043086	negative regulation of catalytic activity	1/71	74/3522	0.781946	0.920537	0.867634	CNST	1
biological_process	GO:0051222	positive regulation of protein transport	1/71	74/3522	0.781946	0.920537	0.867634	CNST	1
biological_process	GO:0046649	lymphocyte activation	2/71	141/3522	0.785307	0.922121	0.869127	B2M/VNN1	2
biological_process	GO:0019220	regulation of phosphate metabolic process	4/71	262/3522	0.786102	0.922121	0.869127	PIN1/CDCA2/CNST/VEGFA	4
biological_process	GO:0051174	regulation of phosphorus metabolic process	4/71	262/3522	0.786102	0.922121	0.869127	PIN1/CDCA2/CNST/VEGFA	4
biological_process	GO:0031349	positive regulation of defense response	1/71	75/3522	0.786436	0.922121	0.869127	S100A14	1
biological_process	GO:0031328	positive regulation of cellular biosynthetic process	4/71	263/3522	0.788648	0.922121	0.869127	CDH13/PIN1/DCAF6/GTF2H1	4
biological_process	GO:0002253	activation of immune response	1/71	76/3522	0.790835	0.922121	0.869127	S100A14	1
biological_process	GO:0010639	negative regulation of organelle organization	1/71	76/3522	0.790835	0.922121	0.869127	KANK1	1
biological_process	GO:0070838	divalent metal ion transport	1/71	76/3522	0.790835	0.922121	0.869127	RCVRN	1
biological_process	GO:1903532	positive regulation of secretion by cell	1/71	76/3522	0.790835	0.922121	0.869127	RAB27B	1
biological_process	GO:0009888	tissue development	5/71	322/3522	0.791448	0.922121	0.869127	COPS2/CTSK/SULT2B1/KLHL41/GJB5	5
biological_process	GO:0034622	cellular protein-containing complex assembly	3/71	205/3522	0.792312	0.922121	0.869127	USP4/GRWD1/KANK1	3
biological_process	GO:0006979	response to oxidative stress	1/71	77/3522	0.795144	0.922121	0.869127	VNN1	1
biological_process	GO:0042326	negative regulation of phosphorylation	1/71	77/3522	0.795144	0.922121	0.869127	PIN1	1
biological_process	GO:0072511	divalent inorganic cation transport	1/71	77/3522	0.795144	0.922121	0.869127	RCVRN	1
biological_process	GO:0048584	positive regulation of response to stimulus	6/71	381/3522	0.796146	0.922121	0.869127	S100A14/CDH13/PIN1/B2M/KANK1/CLDN1	6
biological_process	GO:0032269	negative regulation of cellular protein metabolic process	2/71	145/3522	0.7984	0.922121	0.869127	PIN1/USP4	2
biological_process	GO:0006732	coenzyme metabolic process	1/71	78/3522	0.799366	0.922121	0.869127	VNN1	1
biological_process	GO:0007600	sensory perception	1/71	78/3522	0.799366	0.922121	0.869127	RCVRN	1
biological_process	GO:0016053	organic acid biosynthetic process	1/71	78/3522	0.799366	0.922121	0.869127	BHMT	1
biological_process	GO:0046394	carboxylic acid biosynthetic process	1/71	78/3522	0.799366	0.922121	0.869127	BHMT	1
biological_process	GO:0051052	regulation of DNA metabolic process	1/71	78/3522	0.799366	0.922121	0.869127	ESCO2	1
biological_process	GO:0051345	positive regulation of hydrolase activity	1/71	78/3522	0.799366	0.922121	0.869127	PIN1	1
biological_process	GO:0051247	positive regulation of protein metabolic process	4/71	269/3522	0.803434	0.92403	0.870927	PIN1/CDCA2/JDP2/VEGFA	4
biological_process	GO:0048568	embryonic organ development	1/71	79/3522	0.803502	0.92403	0.870927	GJB5	1
biological_process	GO:1904951	positive regulation of establishment of protein localization	1/71	79/3522	0.803502	0.92403	0.870927	CNST	1
biological_process	GO:0033365	protein localization to organelle	2/71	147/3522	0.804682	0.92403	0.870927	PIN1/ESCO2	2
biological_process	GO:0050877	nervous system process	2/71	147/3522	0.804682	0.92403	0.870927	B2M/RCVRN	2
biological_process	GO:0002697	regulation of immune effector process	1/71	80/3522	0.807554	0.925644	0.872448	B2M	1
biological_process	GO:0022407	regulation of cell-cell adhesion	1/71	80/3522	0.807554	0.925644	0.872448	VNN1	1
biological_process	GO:0001934	positive regulation of protein phosphorylation	2/71	149/3522	0.810793	0.925989	0.872773	PIN1/VEGFA	2
biological_process	GO:0000003	reproduction	3/71	212/3522	0.811114	0.925989	0.872773	EAF2/PRND/GJB5	3
biological_process	GO:0022414	reproductive process	3/71	212/3522	0.811114	0.925989	0.872773	EAF2/PRND/GJB5	3
biological_process	GO:0071495	cellular response to endogenous stimulus	3/71	212/3522	0.811114	0.925989	0.872773	AANAT/PIN1/KANK1	3
biological_process	GO:0048285	organelle fission	1/71	81/3522	0.811524	0.925989	0.872773	KLHDC8B	1
biological_process	GO:0009891	positive regulation of biosynthetic process	4/71	273/3522	0.812831	0.926642	0.873388	CDH13/PIN1/DCAF6/GTF2H1	4
biological_process	GO:0009968	negative regulation of signal transduction	3/71	213/3522	0.813682	0.926775	0.873514	PIN1/VNN1/KANK1	3
biological_process	GO:0009314	response to radiation	1/71	82/3522	0.815413	0.927653	0.874342	RCVRN	1
biological_process	GO:0002252	immune effector process	2/71	151/3522	0.816737	0.927653	0.874342	B2M/BST-2A	2
biological_process	GO:0051248	negative regulation of protein metabolic process	2/71	151/3522	0.816737	0.927653	0.874342	PIN1/USP4	2
biological_process	GO:0006366	transcription by RNA polymerase II	4/71	275/3522	0.817393	0.927653	0.874342	CDH13/PIN1/DCAF6/GTF2H1	4
biological_process	GO:0032268	regulation of cellular protein metabolic process	6/71	392/3522	0.818481	0.927707	0.874392	PIN1/CDCA2/USP4/JDP2/VEGFA/EIF5	6
biological_process	GO:0022613	ribonucleoprotein complex biogenesis	1/71	83/3522	0.819223	0.927707	0.874392	USP4	1
biological_process	GO:0050776	regulation of immune response	2/71	152/3522	0.819646	0.927707	0.874392	S100A14/B2M	2
biological_process	GO:0051047	positive regulation of secretion	1/71	84/3522	0.822955	0.928953	0.875567	RAB27B	1
biological_process	GO:0051051	negative regulation of transport	1/71	84/3522	0.822955	0.928953	0.875567	CNN2	1
biological_process	GO:2001233	regulation of apoptotic signaling pathway	1/71	84/3522	0.822955	0.928953	0.875567	VNN1	1
biological_process	GO:1901700	response to oxygen-containing compound	3/71	218/3522	0.826092	0.930583	0.877103	S100A14/AANAT/KANK1	3
biological_process	GO:0009892	negative regulation of metabolic process	6/71	396/3522	0.826124	0.930583	0.877103	COPS2/PIN1/LNPEP/USP4/CNST/ID3	6
biological_process	GO:0007507	heart development	1/71	85/3522	0.826611	0.930583	0.877103	DCTN5	1
biological_process	GO:0071407	cellular response to organic cyclic compound	1/71	86/3522	0.830193	0.932032	0.878468	AANAT	1
biological_process	GO:0042327	positive regulation of phosphorylation	2/71	156/3522	0.830882	0.932032	0.878468	PIN1/VEGFA	2
biological_process	GO:0007166	cell surface receptor signaling pathway	6/71	399/3522	0.831693	0.932032	0.878468	CDH13/PIN1/LNPEP/ITGAV/ITGB1/KANK1	6
biological_process	GO:0033043	regulation of organelle organization	3/71	221/3522	0.833201	0.932032	0.878468	CALCOCO2/JDP2/KANK1	3
biological_process	GO:0006812	cation transport	2/71	157/3522	0.833593	0.932032	0.878468	B2M/RCVRN	2
biological_process	GO:0045892	negative regulation of transcription, DNA-templated	2/71	157/3522	0.833593	0.932032	0.878468	COPS2/ID3	2
biological_process	GO:0051493	regulation of cytoskeleton organization	1/71	87/3522	0.833702	0.932032	0.878468	KANK1	1
biological_process	GO:0031324	negative regulation of cellular metabolic process	5/71	342/3522	0.833806	0.932032	0.878468	COPS2/PIN1/USP4/CNST/ID3	5
biological_process	GO:0043066	negative regulation of apoptotic process	2/71	158/3522	0.836264	0.932302	0.878723	RNF144B/VNN1	2
biological_process	GO:1902679	negative regulation of RNA biosynthetic process	2/71	158/3522	0.836264	0.932302	0.878723	COPS2/ID3	2
biological_process	GO:1903507	negative regulation of nucleic acid-templated transcription	2/71	158/3522	0.836264	0.932302	0.878723	COPS2/ID3	2
biological_process	GO:0051173	positive regulation of nitrogen compound metabolic process	7/71	460/3522	0.838361	0.933814	0.880148	CDH13/PIN1/CDCA2/JDP2/DCAF6/GTF2H1/VEGFA	7
biological_process	GO:0010648	negative regulation of cell communication	3/71	224/3522	0.840065	0.934887	0.881159	PIN1/VNN1/KANK1	3
biological_process	GO:0055086	nucleobase-containing small molecule metabolic process	2/71	160/3522	0.841494	0.935653	0.881881	TGDS/SULT2B1	2
biological_process	GO:0007010	cytoskeleton organization	3/71	226/3522	0.844507	0.93735	0.883481	CNN2/KANK1/KLHL41	3
biological_process	GO:0023057	negative regulation of signaling	3/71	226/3522	0.844507	0.93735	0.883481	PIN1/VNN1/KANK1	3
biological_process	GO:0006952	defense response	4/71	290/3522	0.848833	0.940363	0.886321	S100A14/VNN1/CALCOCO2/BST-2A	4
biological_process	GO:0043069	negative regulation of programmed cell death	2/71	163/3522	0.84906	0.940363	0.886321	RNF144B/VNN1	2
biological_process	GO:0044089	positive regulation of cellular component biogenesis	1/71	92/3522	0.850202	0.940363	0.886321	VEGFA	1
biological_process	GO:0051249	regulation of lymphocyte activation	1/71	92/3522	0.850202	0.940363	0.886321	VNN1	1
biological_process	GO:0009628	response to abiotic stimulus	2/71	164/3522	0.85151	0.940985	0.886907	PIN1/RCVRN	2
biological_process	GO:0007420	brain development	1/71	93/3522	0.853303	0.942003	0.887867	B2M	1
biological_process	GO:1901701	cellular response to oxygen-containing compound	2/71	165/3522	0.853923	0.942003	0.887867	AANAT/KANK1	2
biological_process	GO:0045321	leukocyte activation	2/71	166/3522	0.856302	0.94302	0.888825	B2M/VNN1	2
biological_process	GO:0032870	cellular response to hormone stimulus	1/71	94/3522	0.85634	0.94302	0.888825	KANK1	1
biological_process	GO:0006955	immune response	4/71	298/3522	0.863693	0.950153	0.895549	S100A14/B2M/VNN1/CALCOCO2	4
biological_process	GO:0002683	negative regulation of immune system process	1/71	97/3522	0.865085	0.950153	0.895549	GPR171	1
biological_process	GO:0051253	negative regulation of RNA metabolic process	2/71	170/3522	0.865473	0.950153	0.895549	COPS2/ID3	2
biological_process	GO:0042592	homeostatic process	5/71	360/3522	0.865829	0.950153	0.895549	B2M/LNPEP/TXNDC15/CTSK/CLDN1	5
biological_process	GO:0001819	positive regulation of cytokine production	1/71	99/3522	0.870622	0.953754	0.898942	B2M	1
biological_process	GO:0007005	mitochondrion organization	1/71	99/3522	0.870622	0.953754	0.898942	MAN2A1	1
biological_process	GO:1901135	carbohydrate derivative metabolic process	3/71	240/3522	0.872757	0.954718	0.899851	TGDS/SULT2B1/MAN2A1	3
biological_process	GO:0007423	sensory organ development	1/71	100/3522	0.873305	0.954718	0.899851	MAN2A1	1
biological_process	GO:0051704	multi-organism process	5/71	365/3522	0.873771	0.954718	0.899851	S100A14/B2M/CALCOCO2/PRND/BST-2A	5
biological_process	GO:0007610	behavior	1/71	101/3522	0.875934	0.955709	0.900785	B2M	1
biological_process	GO:0051276	chromosome organization	2/71	175/3522	0.876193	0.955709	0.900785	GRWD1/JDP2	2
biological_process	GO:0060322	head development	1/71	102/3522	0.878509	0.957408	0.902386	B2M	1
biological_process	GO:0051246	regulation of protein metabolic process	6/71	429/3522	0.880029	0.957662	0.902626	PIN1/CDCA2/USP4/JDP2/VEGFA/EIF5	6
biological_process	GO:0044255	cellular lipid metabolic process	2/71	177/3522	0.88026	0.957662	0.902626	CRABP2/CEL	2
biological_process	GO:0002694	regulation of leukocyte activation	1/71	104/3522	0.883502	0.959731	0.904576	VNN1	1
biological_process	GO:0015031	protein transport	4/71	310/3522	0.883683	0.959731	0.904576	VPS39/APPBP2/CNST/MAP1LC3C	4
biological_process	GO:0071310	cellular response to organic substance	5/71	373/3522	0.885671	0.959915	0.904749	AANAT/PIN1/ABCD4/PCOLCE2/KANK1	5
biological_process	GO:0071363	cellular response to growth factor stimulus	1/71	105/3522	0.885921	0.959915	0.904749	PIN1	1
biological_process	GO:0060548	negative regulation of cell death	2/71	180/3522	0.886134	0.959915	0.904749	RNF144B/VNN1	2
biological_process	GO:0051172	negative regulation of nitrogen compound metabolic process	4/71	313/3522	0.888273	0.960804	0.905587	COPS2/PIN1/USP4/ID3	4
biological_process	GO:0009967	positive regulation of signal transduction	3/71	249/3522	0.888477	0.960804	0.905587	CDH13/PIN1/KANK1	3
biological_process	GO:0030855	epithelial cell differentiation	1/71	107/3522	0.890614	0.961186	0.905947	SULT2B1	1
biological_process	GO:0070848	response to growth factor	1/71	107/3522	0.890614	0.961186	0.905947	PIN1	1
biological_process	GO:0001501	skeletal system development	1/71	109/3522	0.895115	0.961186	0.905947	CTSK	1
biological_process	GO:0042493	response to drug	1/71	109/3522	0.895115	0.961186	0.905947	B2M	1
biological_process	GO:0043408	regulation of MAPK cascade	1/71	109/3522	0.895115	0.961186	0.905947	PIN1	1
biological_process	GO:0009150	purine ribonucleotide metabolic process	1/71	110/3522	0.897297	0.961186	0.905947	SULT2B1	1
biological_process	GO:2000113	negative regulation of cellular macromolecule biosynthetic process	2/71	187/3522	0.898832	0.961186	0.905947	COPS2/ID3	2
biological_process	GO:0014070	response to organic cyclic compound	1/71	111/3522	0.899434	0.961186	0.905947	AANAT	1
biological_process	GO:0050865	regulation of cell activation	1/71	111/3522	0.899434	0.961186	0.905947	VNN1	1
biological_process	GO:0015833	peptide transport	4/71	321/3522	0.899765	0.961186	0.905947	VPS39/APPBP2/CNST/MAP1LC3C	4
biological_process	GO:0001775	cell activation	2/71	188/3522	0.900536	0.961186	0.905947	B2M/VNN1	2
biological_process	GO:0007267	cell-cell signaling	2/71	188/3522	0.900536	0.961186	0.905947	PIN1/KANK1	2
biological_process	GO:0042886	amide transport	4/71	322/3522	0.901128	0.961186	0.905947	VPS39/APPBP2/CNST/MAP1LC3C	4
biological_process	GO:0031329	regulation of cellular catabolic process	1/71	112/3522	0.901528	0.961186	0.905947	CALCOCO2	1
biological_process	GO:0043065	positive regulation of apoptotic process	1/71	112/3522	0.901528	0.961186	0.905947	LOC101110593	1
biological_process	GO:0043068	positive regulation of programmed cell death	1/71	112/3522	0.901528	0.961186	0.905947	LOC101110593	1
biological_process	GO:0010558	negative regulation of macromolecule biosynthetic process	2/71	189/3522	0.902214	0.961186	0.905947	COPS2/ID3	2
biological_process	GO:0009259	ribonucleotide metabolic process	1/71	113/3522	0.903578	0.961186	0.905947	SULT2B1	1
biological_process	GO:0035556	intracellular signal transduction	6/71	448/3522	0.904317	0.961186	0.905947	CDH13/PIN1/VNN1/CYTH2/KANK1/RAB30	6
biological_process	GO:0006163	purine nucleotide metabolic process	1/71	114/3522	0.905586	0.961186	0.905947	SULT2B1	1
biological_process	GO:0016071	mRNA metabolic process	1/71	114/3522	0.905586	0.961186	0.905947	USP4	1
biological_process	GO:0051338	regulation of transferase activity	1/71	114/3522	0.905586	0.961186	0.905947	PIN1	1
biological_process	GO:0033993	response to lipid	1/71	115/3522	0.907553	0.961656	0.90639	S100A14	1
biological_process	GO:0055065	metal ion homeostasis	1/71	115/3522	0.907553	0.961656	0.90639	B2M	1
biological_process	GO:0045934	negative regulation of nucleobase-containing compound metabolic process	2/71	193/3522	0.90867	0.962031	0.906744	COPS2/ID3	2
biological_process	GO:0045184	establishment of protein localization	4/71	329/3522	0.910225	0.96287	0.907535	VPS39/APPBP2/CNST/MAP1LC3C	4
biological_process	GO:0051649	establishment of localization in cell	4/71	331/3522	0.912687	0.963908	0.908513	VPS39/APPBP2/MAP1LC3C/ANKRD50	4
biological_process	GO:0019693	ribose phosphate metabolic process	1/71	118/3522	0.913215	0.963908	0.908513	SULT2B1	1
biological_process	GO:0000165	MAPK cascade	1/71	119/3522	0.915025	0.963908	0.908513	PIN1	1
biological_process	GO:0010564	regulation of cell cycle process	1/71	119/3522	0.915025	0.963908	0.908513	PIN1	1
biological_process	GO:0019953	sexual reproduction	1/71	119/3522	0.915025	0.963908	0.908513	PRND	1
biological_process	GO:0097190	apoptotic signaling pathway	1/71	120/3522	0.916798	0.964385	0.908962	VNN1	1
biological_process	GO:0006468	protein phosphorylation	3/71	269/3522	0.917449	0.964385	0.908962	COPS2/PIN1/VEGFA	3
biological_process	GO:0010942	positive regulation of cell death	1/71	121/3522	0.918534	0.964385	0.908962	LOC101110593	1
biological_process	GO:0023014	signal transduction by protein phosphorylation	1/71	121/3522	0.918534	0.964385	0.908962	PIN1	1
biological_process	GO:0010647	positive regulation of cell communication	3/71	271/3522	0.919941	0.965058	0.909597	CDH13/PIN1/KANK1	3
biological_process	GO:0072521	purine-containing compound metabolic process	1/71	123/3522	0.921901	0.966311	0.910778	SULT2B1	1
biological_process	GO:0023056	positive regulation of signaling	3/71	274/3522	0.923552	0.966329	0.910795	CDH13/PIN1/KANK1	3
biological_process	GO:0051223	regulation of protein transport	1/71	126/3522	0.926695	0.966329	0.910795	CNST	1
biological_process	GO:0031327	negative regulation of cellular biosynthetic process	2/71	206/3522	0.927036	0.966329	0.910795	COPS2/ID3	2
biological_process	GO:0006954	inflammatory response	1/71	127/3522	0.928227	0.966329	0.910795	VNN1	1
biological_process	GO:0031347	regulation of defense response	1/71	127/3522	0.928227	0.966329	0.910795	S100A14	1
biological_process	GO:0055080	cation homeostasis	1/71	127/3522	0.928227	0.966329	0.910795	B2M	1
biological_process	GO:0022402	cell cycle process	2/71	208/3522	0.929537	0.966329	0.910795	PIN1/KLHDC8B	2
biological_process	GO:0044283	small molecule biosynthetic process	1/71	128/3522	0.929728	0.966329	0.910795	BHMT	1
biological_process	GO:0042981	regulation of apoptotic process	3/71	280/3522	0.930339	0.966329	0.910795	LOC101110593/RNF144B/VNN1	3
biological_process	GO:0009890	negative regulation of biosynthetic process	2/71	209/3522	0.930757	0.966329	0.910795	COPS2/ID3	2
biological_process	GO:0048878	chemical homeostasis	2/71	209/3522	0.930757	0.966329	0.910795	B2M/CLDN1	2
biological_process	GO:0043067	regulation of programmed cell death	3/71	282/3522	0.932477	0.966329	0.910795	LOC101110593/RNF144B/VNN1	3
biological_process	GO:0098771	inorganic ion homeostasis	1/71	130/3522	0.932638	0.966329	0.910795	B2M	1
biological_process	GO:1903047	mitotic cell cycle process	1/71	130/3522	0.932638	0.966329	0.910795	KLHDC8B	1
biological_process	GO:0010605	negative regulation of macromolecule metabolic process	4/71	351/3522	0.934244	0.967193	0.911609	COPS2/PIN1/USP4/ID3	4
biological_process	GO:0009966	regulation of signal transduction	6/71	479/3522	0.935065	0.967193	0.911609	CRABP2/CDH13/PIN1/VNN1/CYTH2/KANK1	6
biological_process	GO:0090087	regulation of peptide transport	1/71	133/3522	0.936781	0.967193	0.911609	CNST	1
biological_process	GO:0007417	central nervous system development	1/71	134/3522	0.938106	0.967193	0.911609	B2M	1
biological_process	GO:0070201	regulation of establishment of protein localization	1/71	134/3522	0.938106	0.967193	0.911609	CNST	1
biological_process	GO:0044093	positive regulation of molecular function	2/71	216/3522	0.938764	0.967193	0.911609	PIN1/B2M	2
biological_process	GO:0071705	nitrogen compound transport	4/71	356/3522	0.938837	0.967193	0.911609	VPS39/APPBP2/CNST/MAP1LC3C	4
biological_process	GO:0048585	negative regulation of response to stimulus	3/71	290/3522	0.940452	0.968067	0.912433	PIN1/VNN1/KANK1	3
biological_process	GO:0001932	regulation of protein phosphorylation	2/71	222/3522	0.94493	0.97162	0.915782	PIN1/VEGFA	2
biological_process	GO:0044703	multi-organism reproductive process	1/71	140/3522	0.945497	0.97162	0.915782	PRND	1
biological_process	GO:0009117	nucleotide metabolic process	1/71	142/3522	0.947762	0.97162	0.915782	SULT2B1	1
biological_process	GO:0065009	regulation of molecular function	4/71	367/3522	0.947949	0.97162	0.915782	TAX1BP1/PIN1/B2M/CNST	4
biological_process	GO:0006811	ion transport	2/71	226/3522	0.948713	0.97162	0.915782	B2M/RCVRN	2
biological_process	GO:1903530	regulation of secretion by cell	1/71	144/3522	0.949933	0.97162	0.915782	RAB27B	1
biological_process	GO:0006753	nucleoside phosphate metabolic process	1/71	145/3522	0.950986	0.97162	0.915782	SULT2B1	1
biological_process	GO:0007017	microtubule-based process	1/71	145/3522	0.950986	0.97162	0.915782	KIF15	1
biological_process	GO:0050801	ion homeostasis	1/71	145/3522	0.950986	0.97162	0.915782	B2M	1
biological_process	GO:0010941	regulation of cell death	3/71	303/3522	0.951603	0.97162	0.915782	LOC101110593/RNF144B/VNN1	3
biological_process	GO:0043085	positive regulation of catalytic activity	1/71	149/3522	0.954981	0.974282	0.91829	PIN1	1
biological_process	GO:0001817	regulation of cytokine production	1/71	151/3522	0.956857	0.974878	0.918852	B2M	1
biological_process	GO:0010629	negative regulation of gene expression	2/71	236/3522	0.957131	0.974878	0.918852	COPS2/ID3	2
biological_process	GO:0042325	regulation of phosphorylation	2/71	238/3522	0.958651	0.974878	0.918852	PIN1/VEGFA	2
biological_process	GO:0051046	regulation of secretion	1/71	153/3522	0.958655	0.974878	0.918852	RAB27B	1
biological_process	GO:0000278	mitotic cell cycle	1/71	158/3522	0.962835	0.97695	0.920805	KLHDC8B	1
biological_process	GO:0050790	regulation of catalytic activity	2/71	245/3522	0.963578	0.97695	0.920805	PIN1/CNST	2
biological_process	GO:0070925	organelle assembly	1/71	159/3522	0.963619	0.97695	0.920805	KLHL41	1
biological_process	GO:0016310	phosphorylation	3/71	326/3522	0.966766	0.97695	0.920805	COPS2/PIN1/VEGFA	3
biological_process	GO:0009887	animal organ morphogenesis	1/71	164/3522	0.967303	0.97695	0.920805	MAN2A1	1
biological_process	GO:1902533	positive regulation of intracellular signal transduction	1/71	164/3522	0.967303	0.97695	0.920805	CDH13	1
biological_process	GO:0006915	apoptotic process	3/71	328/3522	0.967851	0.97695	0.920805	LOC101110593/RNF144B/VNN1	3
biological_process	GO:0006396	RNA processing	1/71	165/3522	0.967994	0.97695	0.920805	USP4	1
biological_process	GO:0018193	peptidyl-amino acid modification	1/71	165/3522	0.967994	0.97695	0.920805	VEGFA	1
biological_process	GO:0012501	programmed cell death	3/71	332/3522	0.969924	0.97695	0.920805	LOC101110593/RNF144B/VNN1	3
biological_process	GO:0001816	cytokine production	1/71	168/3522	0.969983	0.97695	0.920805	B2M	1
biological_process	GO:0019725	cellular homeostasis	1/71	168/3522	0.969983	0.97695	0.920805	TXNDC15	1
biological_process	GO:0003008	system process	2/71	260/3522	0.972332	0.978535	0.922299	B2M/RCVRN	2
biological_process	GO:0007049	cell cycle	2/71	265/3522	0.974776	0.980213	0.923881	PIN1/KLHDC8B	2
biological_process	GO:0071702	organic substance transport	4/71	417/3522	0.975821	0.980483	0.924135	VPS39/APPBP2/CNST/MAP1LC3C	4
biological_process	GO:0008219	cell death	3/71	359/3522	0.980977	0.984386	0.927814	LOC101110593/RNF144B/VNN1	3
biological_process	GO:0051726	regulation of cell cycle	1/71	190/3522	0.981281	0.984386	0.927814	PIN1	1
biological_process	GO:0060429	epithelium development	1/71	193/3522	0.982452	0.984386	0.927814	SULT2B1	1
biological_process	GO:0032940	secretion by cell	1/71	194/3522	0.982826	0.984386	0.927814	RAB27B	1
biological_process	GO:0019637	organophosphate metabolic process	1/71	219/3522	0.990003	0.990788	0.933848	SULT2B1	1
biological_process	GO:0046903	secretion	1/71	224/3522	0.991033	0.991033	0.934079	RAB27B	1
cellular_component	GO:0098636	protein complex involved in cell adhesion	3/72	12/4190	0.000957849	0.202346	0.179841	JAM3/ITGAV/ITGB1	3
cellular_component	GO:0005795	Golgi stack	3/72	15/4190	0.00190893	0.202346	0.179841	RAB27B/MAN2A1/RAB30	3
cellular_component	GO:0031985	Golgi cisterna	2/72	8/4190	0.00762634	0.267562	0.237803	MAN2A1/RAB30	2
cellular_component	GO:0009897	external side of plasma membrane	4/72	52/4190	0.0116577	0.267562	0.237803	CDH13/B2M/CTSK/PRND	4
cellular_component	GO:0008305	integrin complex	2/72	10/4190	0.0119872	0.267562	0.237803	ITGAV/ITGB1	2
cellular_component	GO:0042470	melanosome	2/72	10/4190	0.0119872	0.267562	0.237803	ITGB1/RAB27B	2
cellular_component	GO:0048770	pigment granule	2/72	10/4190	0.0119872	0.267562	0.237803	ITGB1/RAB27B	2
cellular_component	GO:0005801	cis-Golgi network	2/72	11/4190	0.0144894	0.267562	0.237803	MAN2A1/RAB30	2
cellular_component	GO:0000439	transcription factor TFIIH core complex	1/72	1/4190	0.0171838	0.267562	0.237803	GTF2H1	1
cellular_component	GO:0031618	nuclear pericentric heterochromatin	1/72	1/4190	0.0171838	0.267562	0.237803	ESCO2	1
cellular_component	GO:0032783	super elongation complex	1/72	1/4190	0.0171838	0.267562	0.237803	EAF2	1
cellular_component	GO:0110070	cellularization cleavage furrow	1/72	1/4190	0.0171838	0.267562	0.237803	KLHDC8B	1
cellular_component	GO:0009986	cell surface	6/72	125/4190	0.0195896	0.267562	0.237803	CDH13/B2M/ITGB1/GLDN/CTSK/PRND	6
cellular_component	GO:0031902	late endosome membrane	2/72	15/4190	0.0264647	0.267562	0.237803	VPS39/RAB27B	2
cellular_component	GO:0032587	ruffle membrane	2/72	16/4190	0.0299139	0.267562	0.237803	ITGB1/KANK1	2
cellular_component	GO:0030054	cell junction	6/72	139/4190	0.0311037	0.267562	0.237803	JAM3/ITGB1/ESCO2/DCAF6/GJB5/CLDN1	6
cellular_component	GO:0005773	vacuole	5/72	105/4190	0.0333591	0.267562	0.237803	VPS39/CTSK/CALCOCO2/TMEM63A/MAP1LC3C	5
cellular_component	GO:0031984	organelle subcompartment	8/72	220/4190	0.0335446	0.267562	0.237803	B2M/ABCD4/CNST/RAB27B/MAN2A1/KLHL41/RAB30/RETSAT	8
cellular_component	GO:0005640	nuclear outer membrane	1/72	2/4190	0.0340763	0.267562	0.237803	RETSAT	1
cellular_component	GO:0005675	transcription factor TFIIH holo complex	1/72	2/4190	0.0340763	0.267562	0.237803	GTF2H1	1
cellular_component	GO:0030123	AP-3 adaptor complex	1/72	2/4190	0.0340763	0.267562	0.237803	VPS39	1
cellular_component	GO:0031941	filamentous actin	1/72	2/4190	0.0340763	0.267562	0.237803	JAM3	1
cellular_component	GO:0032585	multivesicular body membrane	1/72	2/4190	0.0340763	0.267562	0.237803	RAB27B	1
cellular_component	GO:0042612	MHC class I protein complex	1/72	2/4190	0.0340763	0.267562	0.237803	B2M	1
cellular_component	GO:0071438	invadopodium membrane	1/72	2/4190	0.0340763	0.267562	0.237803	ITGB1	1
cellular_component	GO:0099522	region of cytosol	1/72	2/4190	0.0340763	0.267562	0.237803	PIN1	1
cellular_component	GO:0099524	postsynaptic cytosol	1/72	2/4190	0.0340763	0.267562	0.237803	PIN1	1
cellular_component	GO:0005776	autophagosome	2/72	19/4190	0.0412444	0.268617	0.238741	CALCOCO2/MAP1LC3C	2
cellular_component	GO:0070161	anchoring junction	3/72	45/4190	0.0412757	0.268617	0.238741	JAM3/ITGB1/DCAF6	3
cellular_component	GO:0098802	plasma membrane signaling receptor complex	3/72	46/4190	0.0436259	0.268617	0.238741	B2M/ITGAV/ITGB1	3
cellular_component	GO:0031256	leading edge membrane	2/72	20/4190	0.0453275	0.268617	0.238741	ITGB1/KANK1	2
cellular_component	GO:0005794	Golgi apparatus	8/72	235/4190	0.0467446	0.268617	0.238741	JAM3/B2M/ESCO2/CNST/RAB27B/MAN2A1/RAB30/LYSMD3	8
cellular_component	GO:0098552	side of membrane	4/72	81/4190	0.0495112	0.268617	0.238741	CDH13/B2M/CTSK/PRND	4
cellular_component	GO:0001741	XY body	1/72	3/4190	0.0506824	0.268617	0.238741	ESCO2	1
cellular_component	GO:0005721	pericentric heterochromatin	1/72	3/4190	0.0506824	0.268617	0.238741	ESCO2	1
cellular_component	GO:0008537	proteasome activator complex	1/72	3/4190	0.0506824	0.268617	0.238741	PSME1	1
cellular_component	GO:0010369	chromocenter	1/72	3/4190	0.0506824	0.268617	0.238741	ESCO2	1
cellular_component	GO:0030057	desmosome	1/72	3/4190	0.0506824	0.268617	0.238741	JAM3	1
cellular_component	GO:0032806	carboxy-terminal domain protein kinase complex	1/72	3/4190	0.0506824	0.268617	0.238741	GTF2H1	1
cellular_component	GO:1990712	HFE-transferrin receptor complex	1/72	3/4190	0.0506824	0.268617	0.238741	B2M	1
cellular_component	GO:0005923	bicellular tight junction	2/72	22/4190	0.0539158	0.278784	0.247778	JAM3/CLDN1	2
cellular_component	GO:0070160	tight junction	2/72	23/4190	0.0584094	0.289908	0.257664	JAM3/CLDN1	2
cellular_component	GO:0043296	apical junction complex	2/72	24/4190	0.0630283	0.289908	0.257664	JAM3/CLDN1	2
cellular_component	GO:0005615	extracellular space	8/72	251/4190	0.0642048	0.289908	0.257664	JAM3/CDH13/GLDN/SPARCL1/LIPH/CTSK/MAN2A1/BHMT	8
cellular_component	GO:0005797	Golgi medial cisterna	1/72	4/4190	0.067007	0.289908	0.257664	MAN2A1	1
cellular_component	GO:0031233	intrinsic component of external side of plasma membrane	1/72	4/4190	0.067007	0.289908	0.257664	PRND	1
cellular_component	GO:0031362	anchored component of external side of plasma membrane	1/72	4/4190	0.067007	0.289908	0.257664	PRND	1
cellular_component	GO:0042824	MHC class I peptide loading complex	1/72	4/4190	0.067007	0.289908	0.257664	B2M	1
cellular_component	GO:0071437	invadopodium	1/72	4/4190	0.067007	0.289908	0.257664	ITGB1	1
cellular_component	GO:0001726	ruffle	2/72	26/4190	0.0726203	0.30791	0.273664	ITGB1/KANK1	2
cellular_component	GO:0031090	organelle membrane	10/72	350/4190	0.0741385	0.308183	0.273907	VPS39/LNPEP/DCTN5/RNF144B/APPBP2/RAB27B/MAN2A1/TMEM63A/KLHL41/RETSAT	10
cellular_component	GO:0048471	perinuclear region of cytoplasm	4/72	94/4190	0.0770381	0.314078	0.279146	S100A14/AANAT/LNPEP/CALCOCO2	4
cellular_component	GO:0030897	HOPS complex	1/72	5/4190	0.0830546	0.319128	0.283634	VPS39	1
cellular_component	GO:0033017	sarcoplasmic reticulum membrane	1/72	5/4190	0.0830546	0.319128	0.283634	KLHL41	1
cellular_component	GO:0042788	polysomal ribosome	1/72	5/4190	0.0830546	0.319128	0.283634	RPL18	1
cellular_component	GO:0098791	Golgi apparatus subcompartment	4/72	97/4190	0.0842979	0.319128	0.283634	CNST/RAB27B/MAN2A1/RAB30	4
cellular_component	GO:0030496	midbody	2/72	29/4190	0.0878155	0.326612	0.290286	PIN1/KLHDC8B	2
cellular_component	GO:0005925	focal adhesion	2/72	30/4190	0.093076	0.337935	0.300349	ITGB1/DCAF6	2
cellular_component	GO:0031461	cullin-RING ubiquitin ligase complex	2/72	31/4190	0.0984263	0.337935	0.300349	DCAF6/KLHL41	2
cellular_component	GO:0000803	sex chromosome	1/72	6/4190	0.09883	0.337935	0.300349	ESCO2	1
cellular_component	GO:0005771	multivesicular body	1/72	6/4190	0.09883	0.337935	0.300349	RAB27B	1
cellular_component	GO:0031430	M band	1/72	6/4190	0.09883	0.337935	0.300349	KLHL41	1
cellular_component	GO:0030055	cell-substrate junction	2/72	32/4190	0.103862	0.341932	0.303901	ITGB1/DCAF6	2
cellular_component	GO:0098588	bounding membrane of organelle	6/72	190/4190	0.106335	0.341932	0.303901	VPS39/RAB27B/MAN2A1/TMEM63A/KLHL41/RETSAT	6
cellular_component	GO:0043235	receptor complex	3/72	67/4190	0.107107	0.341932	0.303901	B2M/ITGAV/ITGB1	3
cellular_component	GO:0005765	lysosomal membrane	2/72	33/4190	0.109378	0.341932	0.303901	VPS39/TMEM63A	2
cellular_component	GO:0098852	lytic vacuole membrane	2/72	33/4190	0.109378	0.341932	0.303901	VPS39/TMEM63A	2
cellular_component	GO:0005911	cell-cell junction	3/72	68/4190	0.110731	0.341932	0.303901	JAM3/GJB5/CLDN1	3
cellular_component	GO:0005720	nuclear heterochromatin	1/72	7/4190	0.114338	0.341932	0.303901	ESCO2	1
cellular_component	GO:0031672	A band	1/72	7/4190	0.114338	0.341932	0.303901	KLHL41	1
cellular_component	GO:0031226	intrinsic component of plasma membrane	6/72	194/4190	0.114515	0.341932	0.303901	JAM3/LNPEP/ITGAV/ITGB1/PRND/CLDN1	6
cellular_component	GO:0098590	plasma membrane region	5/72	153/4190	0.121273	0.34774	0.309064	CDH13/ITGB1/KLHDC8B/KANK1/CLDN1	5
cellular_component	GO:0016528	sarcoplasm	1/72	8/4190	0.129582	0.34774	0.309064	KLHL41	1
cellular_component	GO:0016529	sarcoplasmic reticulum	1/72	8/4190	0.129582	0.34774	0.309064	KLHL41	1
cellular_component	GO:0030119	AP-type membrane coat adaptor complex	1/72	8/4190	0.129582	0.34774	0.309064	VPS39	1
cellular_component	GO:0031463	Cul3-RING ubiquitin ligase complex	1/72	8/4190	0.129582	0.34774	0.309064	KLHL41	1
cellular_component	GO:0032153	cell division site	1/72	8/4190	0.129582	0.34774	0.309064	KLHDC8B	1
cellular_component	GO:0032154	cleavage furrow	1/72	8/4190	0.129582	0.34774	0.309064	KLHDC8B	1
cellular_component	GO:0046658	anchored component of plasma membrane	1/72	8/4190	0.129582	0.34774	0.309064	PRND	1
cellular_component	GO:0005802	trans-Golgi network	2/72	38/4190	0.138028	0.356881	0.317188	CNST/RAB30	2
cellular_component	GO:0031253	cell projection membrane	2/72	39/4190	0.143944	0.356881	0.317188	ITGB1/KANK1	2
cellular_component	GO:0031965	nuclear membrane	2/72	39/4190	0.143944	0.356881	0.317188	DCTN5/RETSAT	2
cellular_component	GO:0005922	connexin complex	1/72	9/4190	0.144568	0.356881	0.317188	GJB5	1
cellular_component	GO:0022624	proteasome accessory complex	1/72	9/4190	0.144568	0.356881	0.317188	PSME1	1
cellular_component	GO:0030140	trans-Golgi network transport vesicle	1/72	9/4190	0.144568	0.356881	0.317188	RAB27B	1
cellular_component	GO:0005770	late endosome	2/72	41/4190	0.155932	0.356881	0.317188	VPS39/RAB27B	2
cellular_component	GO:0005884	actin filament	1/72	10/4190	0.159299	0.356881	0.317188	JAM3	1
cellular_component	GO:0008180	COP9 signalosome	1/72	10/4190	0.159299	0.356881	0.317188	COPS2	1
cellular_component	GO:0022625	cytosolic large ribosomal subunit	1/72	10/4190	0.159299	0.356881	0.317188	RPL18	1
cellular_component	GO:0080008	Cul4-RING E3 ubiquitin ligase complex	1/72	10/4190	0.159299	0.356881	0.317188	DCAF6	1
cellular_component	GO:0000323	lytic vacuole	3/72	81/4190	0.161772	0.356881	0.317188	VPS39/CTSK/TMEM63A	3
cellular_component	GO:0005764	lysosome	3/72	81/4190	0.161772	0.356881	0.317188	VPS39/CTSK/TMEM63A	3
cellular_component	GO:0005912	adherens junction	2/72	43/4190	0.168106	0.356881	0.317188	ITGB1/DCAF6	2
cellular_component	GO:0010008	endosome membrane	2/72	43/4190	0.168106	0.356881	0.317188	VPS39/RAB27B	2
cellular_component	GO:0098805	whole membrane	5/72	172/4190	0.172075	0.356881	0.317188	CDH13/VPS39/RAB27B/TMEM63A/RETSAT	5
cellular_component	GO:0005844	polysome	1/72	11/4190	0.17378	0.356881	0.317188	RPL18	1
cellular_component	GO:0035861	site of double-strand break	1/72	11/4190	0.17378	0.356881	0.317188	ESCO2	1
cellular_component	GO:0005789	endoplasmic reticulum membrane	4/72	128/4190	0.176641	0.356881	0.317188	B2M/ABCD4/KLHL41/RETSAT	4
cellular_component	GO:0098797	plasma membrane protein complex	4/72	128/4190	0.176641	0.356881	0.317188	B2M/ITGAV/ITGB1/GJB5	4
cellular_component	GO:0005774	vacuolar membrane	2/72	45/4190	0.180439	0.356881	0.317188	VPS39/TMEM63A	2
cellular_component	GO:0030659	cytoplasmic vesicle membrane	2/72	45/4190	0.180439	0.356881	0.317188	LNPEP/APPBP2	2
cellular_component	GO:0042175	nuclear outer membrane-endoplasmic reticulum membrane network	4/72	130/4190	0.183517	0.356881	0.317188	B2M/ABCD4/KLHL41/RETSAT	4
cellular_component	GO:0098827	endoplasmic reticulum subcompartment	4/72	130/4190	0.183517	0.356881	0.317188	B2M/ABCD4/KLHL41/RETSAT	4
cellular_component	GO:0098978	glutamatergic synapse	2/72	46/4190	0.186658	0.356881	0.317188	PIN1/SPARCL1	2
cellular_component	GO:0005901	caveola	1/72	12/4190	0.188015	0.356881	0.317188	CDH13	1
cellular_component	GO:0008023	transcription elongation factor complex	1/72	12/4190	0.188015	0.356881	0.317188	EAF2	1
cellular_component	GO:0070062	extracellular exosome	1/72	12/4190	0.188015	0.356881	0.317188	BHMT	1
cellular_component	GO:1903561	extracellular vesicle	1/72	12/4190	0.188015	0.356881	0.317188	BHMT	1
cellular_component	GO:0012506	vesicle membrane	2/72	47/4190	0.192907	0.356881	0.317188	LNPEP/APPBP2	2
cellular_component	GO:0030133	transport vesicle	2/72	47/4190	0.192907	0.356881	0.317188	CNST/RAB27B	2
cellular_component	GO:0005576	extracellular region	11/72	481/4190	0.19801	0.356881	0.317188	JAM3/CDH13/B2M/GLDN/KLHDC8B/SPARCL1/LIPH/CTSK/MAN2A1/PCOLCE2/BHMT	11
cellular_component	GO:0000151	ubiquitin ligase complex	2/72	48/4190	0.199185	0.356881	0.317188	DCAF6/KLHL41	2
cellular_component	GO:0005887	integral component of plasma membrane	5/72	182/4190	0.201722	0.356881	0.317188	JAM3/LNPEP/ITGAV/ITGB1/CLDN1	5
cellular_component	GO:0005921	gap junction	1/72	13/4190	0.202008	0.356881	0.317188	GJB5	1
cellular_component	GO:0016328	lateral plasma membrane	1/72	13/4190	0.202008	0.356881	0.317188	CLDN1	1
cellular_component	GO:0031225	anchored component of membrane	1/72	13/4190	0.202008	0.356881	0.317188	PRND	1
cellular_component	GO:0043230	extracellular organelle	1/72	13/4190	0.202008	0.356881	0.317188	BHMT	1
cellular_component	GO:0044291	cell-cell contact zone	1/72	13/4190	0.202008	0.356881	0.317188	JAM3	1
cellular_component	GO:0044853	plasma membrane raft	1/72	13/4190	0.202008	0.356881	0.317188	CDH13	1
cellular_component	GO:0099023	vesicle tethering complex	1/72	13/4190	0.202008	0.356881	0.317188	VPS39	1
cellular_component	GO:0042611	MHC protein complex	1/72	14/4190	0.215763	0.378031	0.335986	B2M	1
cellular_component	GO:0000792	heterochromatin	1/72	15/4190	0.229285	0.395064	0.351124	ESCO2	1
cellular_component	GO:0005902	microvillus	1/72	15/4190	0.229285	0.395064	0.351124	JAM3	1
cellular_component	GO:0031982	vesicle	7/72	291/4190	0.231075	0.395064	0.351124	VPS39/LNPEP/ITGB1/APPBP2/CNST/RAB27B/BHMT	7
cellular_component	GO:0016605	PML body	1/72	16/4190	0.242576	0.408144	0.362749	CALCOCO2	1
cellular_component	GO:1902554	serine/threonine protein kinase complex	1/72	16/4190	0.242576	0.408144	0.362749	GTF2H1	1
cellular_component	GO:0031252	cell leading edge	2/72	58/4190	0.262933	0.438912	0.390095	ITGB1/KANK1	2
cellular_component	GO:1902911	protein kinase complex	1/72	18/4190	0.268484	0.444677	0.395219	GTF2H1	1
cellular_component	GO:0005840	ribosome	3/72	107/4190	0.278723	0.454924	0.404327	LOC101117120/RPS4X/RPL18	3
cellular_component	GO:0045171	intercellular bridge	1/72	19/4190	0.281109	0.454924	0.404327	KLHDC8B	1
cellular_component	GO:0090734	site of DNA damage	1/72	19/4190	0.281109	0.454924	0.404327	ESCO2	1
cellular_component	GO:0022626	cytosolic ribosome	1/72	20/4190	0.293518	0.468185	0.416113	RPL18	1
cellular_component	GO:0005783	endoplasmic reticulum	6/72	262/4190	0.29372	0.468185	0.416113	CRABP2/B2M/ABCD4/RPL18/KLHL41/RETSAT	6
cellular_component	GO:0005635	nuclear envelope	2/72	66/4190	0.3142	0.488479	0.43415	DCTN5/RETSAT	2
cellular_component	GO:0019867	outer membrane	1/72	22/4190	0.317707	0.488479	0.43415	RETSAT	1
cellular_component	GO:0030136	clathrin-coated vesicle	1/72	22/4190	0.317707	0.488479	0.43415	RAB27B	1
cellular_component	GO:0031968	organelle outer membrane	1/72	22/4190	0.317707	0.488479	0.43415	RETSAT	1
cellular_component	GO:0016591	RNA polymerase II, holoenzyme	1/72	23/4190	0.329493	0.488479	0.43415	GTF2H1	1
cellular_component	GO:0030117	membrane coat	1/72	23/4190	0.329493	0.488479	0.43415	VPS39	1
cellular_component	GO:0030176	integral component of endoplasmic reticulum membrane	1/72	23/4190	0.329493	0.488479	0.43415	B2M	1
cellular_component	GO:0031227	intrinsic component of endoplasmic reticulum membrane	1/72	23/4190	0.329493	0.488479	0.43415	B2M	1
cellular_component	GO:0034451	centriolar satellite	1/72	23/4190	0.329493	0.488479	0.43415	TMEM63A	1
cellular_component	GO:0048475	coated membrane	1/72	23/4190	0.329493	0.488479	0.43415	VPS39	1
cellular_component	GO:0031410	cytoplasmic vesicle	6/72	277/4190	0.339981	0.500527	0.444858	VPS39/LNPEP/ITGB1/APPBP2/CNST/RAB27B	6
cellular_component	GO:0097708	intracellular vesicle	6/72	278/4190	0.343103	0.50164	0.445847	VPS39/LNPEP/ITGB1/APPBP2/CNST/RAB27B	6
cellular_component	GO:0005798	Golgi-associated vesicle	1/72	27/4190	0.374663	0.538303	0.478432	RAB27B	1
cellular_component	GO:0030027	lamellipodium	1/72	27/4190	0.374663	0.538303	0.478432	ITGB1	1
cellular_component	GO:0000502	proteasome complex	1/72	28/4190	0.385479	0.538303	0.478432	PSME1	1
cellular_component	GO:0005777	peroxisome	1/72	28/4190	0.385479	0.538303	0.478432	ABCD4	1
cellular_component	GO:0042579	microbody	1/72	28/4190	0.385479	0.538303	0.478432	ABCD4	1
cellular_component	GO:0090575	RNA polymerase II transcription regulator complex	1/72	28/4190	0.385479	0.538303	0.478432	GTF2H1	1
cellular_component	GO:0000428	DNA-directed RNA polymerase complex	1/72	29/4190	0.39611	0.538303	0.478432	GTF2H1	1
cellular_component	GO:0030880	RNA polymerase complex	1/72	29/4190	0.39611	0.538303	0.478432	GTF2H1	1
cellular_component	GO:0055029	nuclear DNA-directed RNA polymerase complex	1/72	29/4190	0.39611	0.538303	0.478432	GTF2H1	1
cellular_component	GO:0055037	recycling endosome	1/72	29/4190	0.39611	0.538303	0.478432	ITGB1	1
cellular_component	GO:1905369	endopeptidase complex	1/72	29/4190	0.39611	0.538303	0.478432	PSME1	1
cellular_component	GO:0098858	actin-based cell projection	1/72	31/4190	0.41683	0.562853	0.500252	JAM3	1
cellular_component	GO:0000775	chromosome, centromeric region	1/72	32/4190	0.426926	0.569235	0.505923	ESCO2	1
cellular_component	GO:1905368	peptidase complex	1/72	32/4190	0.426926	0.569235	0.505923	PSME1	1
cellular_component	GO:0005768	endosome	3/72	140/4190	0.434435	0.575627	0.511605	VPS39/ITGB1/RAB27B	3
cellular_component	GO:0016323	basolateral plasma membrane	1/72	35/4190	0.45619	0.59699	0.530592	CLDN1	1
cellular_component	GO:0062023	collagen-containing extracellular matrix	1/72	35/4190	0.45619	0.59699	0.530592	SPARCL1	1
cellular_component	GO:0030017	sarcomere	1/72	36/4190	0.465614	0.601891	0.534948	KLHL41	1
cellular_component	GO:0036464	cytoplasmic ribonucleoprotein granule	1/72	36/4190	0.465614	0.601891	0.534948	MAP1LC3C	1
cellular_component	GO:1990234	transferase complex	3/72	150/4190	0.479786	0.616453	0.54789	DCAF6/KLHL41/GTF2H1	3
cellular_component	GO:0030135	coated vesicle	1/72	38/4190	0.48398	0.618095	0.54935	RAB27B	1
cellular_component	GO:0035770	ribonucleoprotein granule	1/72	39/4190	0.492928	0.625754	0.556156	MAP1LC3C	1
cellular_component	GO:0000786	nucleosome	1/72	40/4190	0.501724	0.629381	0.559381	LOC101115386	1
cellular_component	GO:0030016	myofibril	1/72	40/4190	0.501724	0.629381	0.559381	KLHL41	1
cellular_component	GO:0044815	DNA packaging complex	1/72	41/4190	0.510369	0.63646	0.565672	LOC101115386	1
cellular_component	GO:0043292	contractile fiber	1/72	42/4190	0.518865	0.639745	0.568592	KLHL41	1
cellular_component	GO:0098796	membrane protein complex	5/72	276/4190	0.519039	0.639745	0.568592	B2M/VPS39/ITGAV/ITGB1/GJB5	5
cellular_component	GO:0015934	large ribosomal subunit	1/72	43/4190	0.527217	0.646069	0.574212	RPL18	1
cellular_component	GO:0045121	membrane raft	1/72	46/4190	0.551423	0.664214	0.590339	CDH13	1
cellular_component	GO:0098589	membrane region	1/72	46/4190	0.551423	0.664214	0.590339	CDH13	1
cellular_component	GO:0098857	membrane microdomain	1/72	46/4190	0.551423	0.664214	0.590339	CDH13	1
cellular_component	GO:0016324	apical plasma membrane	1/72	49/4190	0.574406	0.684124	0.608035	CLDN1	1
cellular_component	GO:0061695	transferase complex, transferring phosphorus-containing groups	1/72	49/4190	0.574406	0.684124	0.608035	GTF2H1	1
cellular_component	GO:1990904	ribonucleoprotein complex	4/72	241/4190	0.601835	0.710733	0.631684	LOC101117120/RPS4X/RPL18/MAP1LC3C	4
cellular_component	GO:0000785	chromatin	2/72	118/4190	0.607699	0.710733	0.631684	ESCO2/LOC101115386	2
cellular_component	GO:0000790	nuclear chromatin	1/72	54/4190	0.610157	0.710733	0.631684	ESCO2	1
cellular_component	GO:0098687	chromosomal region	1/72	54/4190	0.610157	0.710733	0.631684	ESCO2	1
cellular_component	GO:0031012	extracellular matrix	1/72	58/4190	0.636612	0.737496	0.65547	SPARCL1	1
cellular_component	GO:0120025	plasma membrane bounded cell projection	4/72	253/4190	0.640809	0.738324	0.656206	JAM3/CDH13/ITGB1/KANK1	4
cellular_component	GO:0000139	Golgi membrane	1/72	60/4190	0.649167	0.741769	0.659269	MAN2A1	1
cellular_component	GO:0042995	cell projection	4/72	257/4190	0.653254	0.741769	0.659269	JAM3/CDH13/ITGB1/KANK1	4
cellular_component	GO:0005813	centrosome	2/72	129/4190	0.656591	0.741769	0.659269	DCTN5/TMEM63A	2
cellular_component	GO:0044391	ribosomal subunit	1/72	62/4190	0.661294	0.741769	0.659269	RPL18	1
cellular_component	GO:0098794	postsynapse	1/72	62/4190	0.661294	0.741769	0.659269	PIN1	1
cellular_component	GO:0032993	protein-DNA complex	1/72	65/4190	0.678714	0.753337	0.66955	LOC101115386	1
cellular_component	GO:0045177	apical part of cell	1/72	65/4190	0.678714	0.753337	0.66955	CLDN1	1
cellular_component	GO:0005694	chromosome	3/72	203/4190	0.686216	0.757697	0.673424	CDCA2/ESCO2/LOC101115386	3
cellular_component	GO:0005667	transcription regulator complex	1/72	69/4190	0.700573	0.762147	0.67738	GTF2H1	1
cellular_component	GO:0015629	actin cytoskeleton	1/72	69/4190	0.700573	0.762147	0.67738	JAM3	1
cellular_component	GO:0099512	supramolecular fiber	2/72	142/4190	0.708078	0.762147	0.67738	JAM3/KLHL41	2
cellular_component	GO:0031967	organelle envelope	3/72	211/4190	0.711565	0.762147	0.67738	DCTN5/RNF144B/RETSAT	3
cellular_component	GO:0031975	envelope	3/72	211/4190	0.711565	0.762147	0.67738	DCTN5/RNF144B/RETSAT	3
cellular_component	GO:0099080	supramolecular complex	2/72	144/4190	0.715412	0.762147	0.67738	JAM3/KLHL41	2
cellular_component	GO:0099081	supramolecular polymer	2/72	144/4190	0.715412	0.762147	0.67738	JAM3/KLHL41	2
cellular_component	GO:0045202	synapse	2/72	146/4190	0.722594	0.76595	0.68076	PIN1/SPARCL1	2
cellular_component	GO:0005815	microtubule organizing center	2/72	151/4190	0.739895	0.780386	0.693591	DCTN5/TMEM63A	2
cellular_component	GO:1902494	catalytic complex	4/72	314/4190	0.799617	0.839202	0.745864	PSME1/DCAF6/KLHL41/GTF2H1	4
cellular_component	GO:0005730	nucleolus	2/72	175/4190	0.810779	0.842717	0.748989	GRWD1/RPL18	2
cellular_component	GO:0099513	polymeric cytoskeletal fiber	1/72	95/4190	0.810916	0.842717	0.748989	JAM3	1
cellular_component	GO:0000228	nuclear chromosome	1/72	102/4190	0.833011	0.861456	0.765643	ESCO2	1
cellular_component	GO:0043005	neuron projection	1/72	105/4190	0.841682	0.866197	0.769858	CDH13	1
cellular_component	GO:0005856	cytoskeleton	4/72	366/4190	0.886207	0.907613	0.806667	JAM3/DCTN5/TMEM63A/KLHL41	4
cellular_component	GO:0031966	mitochondrial membrane	1/72	129/4190	0.896807	0.914053	0.812391	RNF144B	1
cellular_component	GO:0015630	microtubule cytoskeleton	2/72	228/4190	0.910342	0.923409	0.820706	DCTN5/TMEM63A	2
cellular_component	GO:0005740	mitochondrial envelope	1/72	146/4190	0.923912	0.930989	0.827443	RNF144B	1
cellular_component	GO:0016604	nuclear body	1/72	148/4190	0.926598	0.930989	0.827443	CALCOCO2	1
cellular_component	GO:0005739	mitochondrion	2/72	360/4190	0.988437	0.988437	0.878501	RNF144B/TFB2M	2
molecular_function	GO:0042562	hormone binding	3/72	14/3960	0.00181704	0.173844	CDH13/THRA/SULT2B1	3
molecular_function	GO:0098632	cell-cell adhesion mediator activity	2/72	4/3960	0.00191058	0.173844	JAM3/GLDN	2
molecular_function	GO:0098631	cell adhesion mediator activity	2/72	7/3960	0.0064542	0.173844	JAM3/GLDN	2
molecular_function	GO:0008201	heparin binding	3/72	25/3960	0.0099499	0.173844	LIPH/PCOLCE2/VEGFA	3
molecular_function	GO:0016504	peptidase activator activity	2/72	9/3960	0.0108068	0.173844	PSME1/PCOLCE2	2
molecular_function	GO:0000179	rRNA (adenine-N6,N6-)-dimethyltransferase activity	1/72	1/3960	0.0181818	0.173844	TFB2M	1
molecular_function	GO:0004059	aralkylamine N-acetyltransferase activity	1/72	1/3960	0.0181818	0.173844	AANAT	1
molecular_function	GO:0004335	galactokinase activity	1/72	1/3960	0.0181818	0.173844	GALK2	1
molecular_function	GO:0004468	lysine N-acetyltransferase activity, acting on acetyl phosphate as donor	1/72	1/3960	0.0181818	0.173844	ESCO2	1
molecular_function	GO:0004853	uroporphyrinogen decarboxylase activity	1/72	1/3960	0.0181818	0.173844	UROD	1
molecular_function	GO:0005034	osmosensor activity	1/72	1/3960	0.0181818	0.173844	TMEM63A	1
molecular_function	GO:0008381	mechanosensitive ion channel activity	1/72	1/3960	0.0181818	0.173844	TMEM63A	1
molecular_function	GO:0008460	dTDP-glucose 4,6-dehydratase activity	1/72	1/3960	0.0181818	0.173844	TGDS	1
molecular_function	GO:0016433	rRNA (adenine) methyltransferase activity	1/72	1/3960	0.0181818	0.173844	TFB2M	1
molecular_function	GO:0017159	pantetheine hydrolase activity	1/72	1/3960	0.0181818	0.173844	VNN1	1
molecular_function	GO:0031685	adenosine receptor binding	1/72	1/3960	0.0181818	0.173844	USP4	1
molecular_function	GO:0047150	betaine-homocysteine S-methyltransferase activity	1/72	1/3960	0.0181818	0.173844	BHMT	1
molecular_function	GO:0050294	steroid sulfotransferase activity	1/72	1/3960	0.0181818	0.173844	SULT2B1	1
molecular_function	GO:0050815	phosphoserine residue binding	1/72	1/3960	0.0181818	0.173844	PIN1	1
molecular_function	GO:0050816	phosphothreonine residue binding	1/72	1/3960	0.0181818	0.173844	PIN1	1
molecular_function	GO:0051786	all-trans-retinol 13,14-reductase activity	1/72	1/3960	0.0181818	0.173844	RETSAT	1
molecular_function	GO:0071253	connexin binding	1/72	1/3960	0.0181818	0.173844	CNST	1
molecular_function	GO:0086080	protein binding involved in heterotypic cell-cell adhesion	1/72	1/3960	0.0181818	0.173844	GLDN	1
molecular_function	GO:1990760	osmolarity-sensing cation channel activity	1/72	1/3960	0.0181818	0.173844	TMEM63A	1
molecular_function	GO:0008013	beta-catenin binding	2/72	12/3960	0.0191272	0.175568	PIN1/KANK1	2
molecular_function	GO:1901681	sulfur compound binding	3/72	37/3960	0.0287931	0.217623	LIPH/PCOLCE2/VEGFA	3
molecular_function	GO:0005539	glycosaminoglycan binding	3/72	38/3960	0.0308625	0.217623	LIPH/PCOLCE2/VEGFA	3
molecular_function	GO:0003688	DNA replication origin binding	1/72	2/3960	0.0360376	0.217623	GRWD1	1
molecular_function	GO:0004095	carnitine O-palmitoyltransferase activity	1/72	2/3960	0.0360376	0.217623	CPT1A	1
molecular_function	GO:0004559	alpha-mannosidase activity	1/72	2/3960	0.0360376	0.217623	MAN2A1	1
molecular_function	GO:0005534	galactose binding	1/72	2/3960	0.0360376	0.217623	GALK2	1
molecular_function	GO:0008172	S-methyltransferase activity	1/72	2/3960	0.0360376	0.217623	BHMT	1
molecular_function	GO:0008649	rRNA methyltransferase activity	1/72	2/3960	0.0360376	0.217623	TFB2M	1
molecular_function	GO:0015923	mannosidase activity	1/72	2/3960	0.0360376	0.217623	MAN2A1	1
molecular_function	GO:0016416	O-palmitoyltransferase activity	1/72	2/3960	0.0360376	0.217623	CPT1A	1
molecular_function	GO:0055100	adiponectin binding	1/72	2/3960	0.0360376	0.217623	CDH13	1
molecular_function	GO:0070324	thyroid hormone binding	1/72	2/3960	0.0360376	0.217623	THRA	1
molecular_function	GO:0140102	catalytic activity, acting on a rRNA	1/72	2/3960	0.0360376	0.217623	TFB2M	1
molecular_function	GO:0005518	collagen binding	2/72	18/3960	0.0413438	0.243264	CTSK/PCOLCE2	2
molecular_function	GO:0008080	N-acetyltransferase activity	2/72	19/3960	0.0456746	0.25089	AANAT/ESCO2	2
molecular_function	GO:0003712	transcription coregulator activity	4/72	75/3960	0.0464085	0.25089	COPS2/TFB2M/JDP2/DCAF6	4
molecular_function	GO:0001968	fibronectin binding	1/72	3/3960	0.053573	0.25089	CTSK	1
molecular_function	GO:0008353	RNA polymerase II CTD heptapeptide repeat kinase activity	1/72	3/3960	0.053573	0.25089	GTF2H1	1
molecular_function	GO:0016406	carnitine O-acyltransferase activity	1/72	3/3960	0.053573	0.25089	CPT1A	1
molecular_function	GO:0016799	hydrolase activity, hydrolyzing N-glycosyl compounds	1/72	3/3960	0.053573	0.25089	MAN2A1	1
molecular_function	GO:0030169	low-density lipoprotein particle binding	1/72	3/3960	0.053573	0.25089	CDH13	1
molecular_function	GO:0030983	mismatched DNA binding	1/72	3/3960	0.053573	0.25089	MSH3	1
molecular_function	GO:0031434	mitogen-activated protein kinase kinase binding	1/72	3/3960	0.053573	0.25089	PIN1	1
molecular_function	GO:1990239	steroid hormone binding	1/72	3/3960	0.053573	0.25089	SULT2B1	1
molecular_function	GO:0016410	N-acyltransferase activity	2/72	23/3960	0.0645224	0.285006	AANAT/ESCO2	2
molecular_function	GO:0016407	acetyltransferase activity	2/72	24/3960	0.0695817	0.285006	AANAT/ESCO2	2
molecular_function	GO:0005086	ARF guanyl-nucleotide exchange factor activity	1/72	4/3960	0.0707938	0.285006	CYTH2	1
molecular_function	GO:0032794	GTPase activating protein binding	1/72	4/3960	0.0707938	0.285006	PIN1	1
molecular_function	GO:0043394	proteoglycan binding	1/72	4/3960	0.0707938	0.285006	CTSK	1
molecular_function	GO:0045309	protein phosphorylated amino acid binding	1/72	4/3960	0.0707938	0.285006	PIN1	1
molecular_function	GO:0071813	lipoprotein particle binding	1/72	4/3960	0.0707938	0.285006	CDH13	1
molecular_function	GO:0071814	protein-lipid complex binding	1/72	4/3960	0.0707938	0.285006	CDH13	1
molecular_function	GO:0003714	transcription corepressor activity	2/72	25/3960	0.0747671	0.295812	COPS2/JDP2	2
molecular_function	GO:0016747	transferase activity, transferring acyl groups other than amino-acyl groups	3/72	55/3960	0.0772969	0.300637	AANAT/ESCO2/CPT1A	3
molecular_function	GO:0001972	retinoic acid binding	1/72	5/3960	0.0877056	0.324615	CRABP2	1
molecular_function	GO:0015377	cation:chloride symporter activity	1/72	5/3960	0.0877056	0.324615	SLC12A1	1
molecular_function	GO:0061133	endopeptidase activator activity	1/72	5/3960	0.0877056	0.324615	PSME1	1
molecular_function	GO:0015296	anion:cation symporter activity	1/72	6/3960	0.104314	0.368265	SLC12A1	1
molecular_function	GO:0015485	cholesterol binding	1/72	6/3960	0.104314	0.368265	SULT2B1	1
molecular_function	GO:0031489	myosin V binding	1/72	6/3960	0.104314	0.368265	RAB27B	1
molecular_function	GO:0050839	cell adhesion molecule binding	2/72	31/3960	0.108197	0.376187	JAM3/CDH13	2
molecular_function	GO:0030332	cyclin binding	1/72	7/3960	0.120624	0.407058	CRABP2	1
molecular_function	GO:0032934	sterol binding	1/72	7/3960	0.120624	0.407058	SULT2B1	1
molecular_function	GO:0016746	transferase activity, transferring acyl groups	3/72	68/3960	0.125408	0.417069	AANAT/ESCO2/CPT1A	3
molecular_function	GO:0001618	virus receptor activity	1/72	8/3960	0.136641	0.429526	CLDN1	1
molecular_function	GO:0019200	carbohydrate kinase activity	1/72	8/3960	0.136641	0.429526	GALK2	1
molecular_function	GO:0043178	alcohol binding	1/72	8/3960	0.136641	0.429526	SULT2B1	1
molecular_function	GO:0045296	cadherin binding	1/72	8/3960	0.136641	0.429526	CDH13	1
molecular_function	GO:0046983	protein dimerization activity	7/72	243/3960	0.150376	0.431665	JAM3/CDH13/B2M/ITGB1/CALCOCO2/LOC101115386/ID3	7
molecular_function	GO:0016829	lyase activity	2/72	38/3960	0.151097	0.431665	UROD/TGDS	2
molecular_function	GO:0005344	oxygen carrier activity	1/72	9/3960	0.15237	0.431665	CYGB	1
molecular_function	GO:0005501	retinoid binding	1/72	9/3960	0.15237	0.431665	CRABP2	1
molecular_function	GO:0008374	O-acyltransferase activity	1/72	9/3960	0.15237	0.431665	CPT1A	1
molecular_function	GO:0016831	carboxy-lyase activity	1/72	9/3960	0.15237	0.431665	UROD	1
molecular_function	GO:0019840	isoprenoid binding	1/72	9/3960	0.15237	0.431665	CRABP2	1
molecular_function	GO:0051219	phosphoprotein binding	1/72	9/3960	0.15237	0.431665	PIN1	1
molecular_function	GO:0017111	nucleoside-triphosphatase activity	6/72	201/3960	0.156647	0.438369	ABCD4/KIF15/RAB27B/RERG/GTF2H1/RAB30	6
molecular_function	GO:0004177	aminopeptidase activity	1/72	10/3960	0.167816	0.447784	LNPEP	1
molecular_function	GO:0008094	DNA-dependent ATPase activity	1/72	10/3960	0.167816	0.447784	GTF2H1	1
molecular_function	GO:0016409	palmitoyltransferase activity	1/72	10/3960	0.167816	0.447784	CPT1A	1
molecular_function	GO:0019825	oxygen binding	1/72	10/3960	0.167816	0.447784	CYGB	1
molecular_function	GO:0008146	sulfotransferase activity	1/72	11/3960	0.182985	0.477985	SULT2B1	1
molecular_function	GO:0008168	methyltransferase activity	2/72	43/3960	0.183485	0.477985	TFB2M/BHMT	2
molecular_function	GO:0016462	pyrophosphatase activity	6/72	213/3960	0.188839	0.477985	ABCD4/KIF15/RAB27B/RERG/GTF2H1/RAB30	6
molecular_function	GO:0140110	transcription regulator activity	7/72	260/3960	0.191337	0.477985	EAF2/COPS2/THRA/LOC101110593/TFB2M/JDP2/DCAF6	7
molecular_function	GO:0016817	hydrolase activity, acting on acid anhydrides	6/72	214/3960	0.191636	0.477985	ABCD4/KIF15/RAB27B/RERG/GTF2H1/RAB30	6
molecular_function	GO:0016818	hydrolase activity, acting on acid anhydrides, in phosphorus-containing anhydrides	6/72	214/3960	0.191636	0.477985	ABCD4/KIF15/RAB27B/RERG/GTF2H1/RAB30	6
molecular_function	GO:0046982	protein heterodimerization activity	3/72	84/3960	0.195559	0.477985	JAM3/ITGB1/LOC101115386	3
molecular_function	GO:0016836	hydro-lyase activity	1/72	12/3960	0.197881	0.477985	TGDS	1
molecular_function	GO:0030374	nuclear receptor transcription coactivator activity	1/72	12/3960	0.197881	0.477985	DCAF6	1
molecular_function	GO:0000981	DNA-binding transcription factor activity, RNA polymerase II-specific	4/72	128/3960	0.202565	0.481143	EAF2/THRA/LOC101110593/JDP2	4
molecular_function	GO:0001664	G protein-coupled receptor binding	2/72	46/3960	0.203382	0.481143	S100A14/USP4	2
molecular_function	GO:0016741	transferase activity, transferring one-carbon groups	2/72	47/3960	0.210071	0.482826	TFB2M/BHMT	2
molecular_function	GO:0005516	calmodulin binding	1/72	13/3960	0.21251	0.482826	CNN2	1
molecular_function	GO:0008173	RNA methyltransferase activity	1/72	13/3960	0.21251	0.482826	TFB2M	1
molecular_function	GO:0048029	monosaccharide binding	1/72	13/3960	0.21251	0.482826	GALK2	1
molecular_function	GO:0008234	cysteine-type peptidase activity	2/72	48/3960	0.216783	0.487707	USP4/CTSK	2
molecular_function	GO:0016830	carbon-carbon lyase activity	1/72	14/3960	0.226875	0.49141	UROD	1
molecular_function	GO:0033293	monocarboxylic acid binding	1/72	14/3960	0.226875	0.49141	CRABP2	1
molecular_function	GO:0061134	peptidase regulator activity	2/72	51/3960	0.23703	0.49141	PSME1/PCOLCE2	2
molecular_function	GO:0003735	structural constituent of ribosome	3/72	93/3960	0.238567	0.49141	LOC101117120/RPS4X/RPL18	3
molecular_function	GO:0005496	steroid binding	1/72	15/3960	0.240982	0.49141	SULT2B1	1
molecular_function	GO:0016811	hydrolase activity, acting on carbon-nitrogen (but not peptide) bonds, in linear amides	1/72	15/3960	0.240982	0.49141	VNN1	1
molecular_function	GO:0017022	myosin binding	1/72	15/3960	0.240982	0.49141	RAB27B	1
molecular_function	GO:0019003	GDP binding	1/72	15/3960	0.240982	0.49141	RAB27B	1
molecular_function	GO:0042803	protein homodimerization activity	4/72	139/3960	0.245386	0.49141	JAM3/CDH13/B2M/CALCOCO2	4
molecular_function	GO:0030246	carbohydrate binding	2/72	53/3960	0.25059	0.49141	GALK2/MAN2A1	2
molecular_function	GO:0004879	nuclear receptor activity	1/72	16/3960	0.254834	0.49141	THRA	1
molecular_function	GO:0008170	N-methyltransferase activity	1/72	16/3960	0.254834	0.49141	TFB2M	1
molecular_function	GO:0015294	solute:cation symporter activity	1/72	16/3960	0.254834	0.49141	SLC12A1	1
molecular_function	GO:0016627	oxidoreductase activity, acting on the CH-CH group of donors	1/72	16/3960	0.254834	0.49141	RETSAT	1
molecular_function	GO:0016782	transferase activity, transferring sulfur-containing groups	1/72	16/3960	0.254834	0.49141	SULT2B1	1
molecular_function	GO:0016835	carbon-oxygen lyase activity	1/72	16/3960	0.254834	0.49141	TGDS	1
molecular_function	GO:0098531	ligand-activated transcription factor activity	1/72	16/3960	0.254834	0.49141	THRA	1
molecular_function	GO:0003924	GTPase activity	3/72	98/3960	0.263152	0.500808	RAB27B/RERG/RAB30	3
molecular_function	GO:0003755	peptidyl-prolyl cis-trans isomerase activity	1/72	17/3960	0.268438	0.500808	PIN1	1
molecular_function	GO:0004843	thiol-dependent ubiquitin-specific protease activity	1/72	17/3960	0.268438	0.500808	USP4	1
molecular_function	GO:0019843	rRNA binding	1/72	17/3960	0.268438	0.500808	RPS4X	1
molecular_function	GO:0005178	integrin binding	1/72	18/3960	0.281796	0.50926	JAM3	1
molecular_function	GO:0015293	symporter activity	1/72	18/3960	0.281796	0.50926	SLC12A1	1
molecular_function	GO:0016859	cis-trans isomerase activity	1/72	18/3960	0.281796	0.50926	PIN1	1
molecular_function	GO:0005509	calcium ion binding	4/72	148/3960	0.281845	0.50926	S100A14/CDH13/RCVRN/SPARCL1	4
molecular_function	GO:0003777	microtubule motor activity	1/72	19/3960	0.294914	0.524613	KIF15	1
molecular_function	GO:0140104	molecular carrier activity	1/72	19/3960	0.294914	0.524613	CYGB	1
molecular_function	GO:0016887	ATPase activity	2/72	61/3960	0.304912	0.538225	ABCD4/GTF2H1	2
molecular_function	GO:0036459	thiol-dependent ubiquitinyl hydrolase activity	1/72	20/3960	0.307796	0.539168	USP4	1
molecular_function	GO:0003690	double-stranded DNA binding	4/72	156/3960	0.314959	0.547536	EAF2/GRWD1/JDP2/MSH3	4
molecular_function	GO:0003743	translation initiation factor activity	1/72	21/3960	0.320445	0.552885	EIF5	1
molecular_function	GO:0044877	protein-containing complex binding	4/72	159/3960	0.327486	0.560817	JAM3/CDH13/CTSK/PCOLCE2	4
molecular_function	GO:0004620	phospholipase activity	1/72	22/3960	0.332867	0.561648	LIPH	1
molecular_function	GO:0101005	ubiquitinyl hydrolase activity	1/72	22/3960	0.332867	0.561648	USP4	1
molecular_function	GO:0003707	steroid hormone receptor activity	1/72	23/3960	0.345064	0.569663	THRA	1
molecular_function	GO:0019783	ubiquitin-like protein-specific protease activity	1/72	23/3960	0.345064	0.569663	USP4	1
molecular_function	GO:0042379	chemokine receptor binding	1/72	23/3960	0.345064	0.569663	S100A14	1
molecular_function	GO:0005198	structural molecule activity	4/72	164/3960	0.348442	0.571131	LOC101117120/RPS4X/RPL18/CLDN1	4
molecular_function	GO:0022804	active transmembrane transporter activity	2/72	68/3960	0.351929	0.571162	ABCD4/SLC12A1	2
molecular_function	GO:0008289	lipid binding	3/72	116/3960	0.35344	0.571162	CRABP2/SNX7/SULT2B1	3
molecular_function	GO:0005507	copper ion binding	1/72	24/3960	0.357042	0.572949	PRND	1
molecular_function	GO:0003774	motor activity	1/72	25/3960	0.368803	0.575718	KIF15	1
molecular_function	GO:0004197	cysteine-type endopeptidase activity	1/72	25/3960	0.368803	0.575718	CTSK	1
molecular_function	GO:0008757	S-adenosylmethionine-dependent methyltransferase activity	1/72	25/3960	0.368803	0.575718	TFB2M	1
molecular_function	GO:0019902	phosphatase binding	1/72	25/3960	0.368803	0.575718	CNST	1
molecular_function	GO:0015108	chloride transmembrane transporter activity	1/72	27/3960	0.391693	0.60124	SLC12A1	1
molecular_function	GO:0005525	GTP binding	3/72	126/3960	0.403426	0.60124	RAB27B/RERG/RAB30	3
molecular_function	GO:0032550	purine ribonucleoside binding	3/72	126/3960	0.403426	0.60124	RAB27B/RERG/RAB30	3
molecular_function	GO:0001883	purine nucleoside binding	3/72	127/3960	0.408376	0.60124	RAB27B/RERG/RAB30	3
molecular_function	GO:0032549	ribonucleoside binding	3/72	127/3960	0.408376	0.60124	RAB27B/RERG/RAB30	3
molecular_function	GO:0004519	endonuclease activity	1/72	29/3960	0.413764	0.60124	LOC101114959	1
molecular_function	GO:0008238	exopeptidase activity	1/72	29/3960	0.413764	0.60124	LNPEP	1
molecular_function	GO:0016810	hydrolase activity, acting on carbon-nitrogen (but not peptide) bonds	1/72	29/3960	0.413764	0.60124	VNN1	1
molecular_function	GO:0001882	nucleoside binding	3/72	129/3960	0.418243	0.60124	RAB27B/RERG/RAB30	3
molecular_function	GO:0019001	guanyl nucleotide binding	3/72	129/3960	0.418243	0.60124	RAB27B/RERG/RAB30	3
molecular_function	GO:0032561	guanyl ribonucleotide binding	3/72	129/3960	0.418243	0.60124	RAB27B/RERG/RAB30	3
molecular_function	GO:0004553	hydrolase activity, hydrolyzing O-glycosyl compounds	1/72	30/3960	0.424501	0.60124	MAN2A1	1
molecular_function	GO:0070011	peptidase activity, acting on L-amino acid peptides	4/72	183/3960	0.427947	0.60124	DPP8/LNPEP/USP4/CTSK	4
molecular_function	GO:0008047	enzyme activator activity	2/72	80/3960	0.429789	0.60124	PSME1/PCOLCE2	2
molecular_function	GO:0035639	purine ribonucleoside triphosphate binding	9/72	450/3960	0.434314	0.60124	ABCD4/KIF15/GALK2/RAB27B/RERG/DDX59/RAB30/CDK2/MSH3	9
molecular_function	GO:0008135	translation factor activity, RNA binding	1/72	31/3960	0.435045	0.60124	EIF5	1
molecular_function	GO:0016298	lipase activity	1/72	31/3960	0.435045	0.60124	LIPH	1
molecular_function	GO:0042393	histone binding	1/72	31/3960	0.435045	0.60124	GRWD1	1
molecular_function	GO:0031406	carboxylic acid binding	1/72	32/3960	0.445398	0.60124	CRABP2	1
molecular_function	GO:0043177	organic acid binding	1/72	32/3960	0.445398	0.60124	CRABP2	1
molecular_function	GO:0008233	peptidase activity	4/72	188/3960	0.448579	0.60124	DPP8/LNPEP/USP4/CTSK	4
molecular_function	GO:0032555	purine ribonucleotide binding	9/72	457/3960	0.453317	0.60124	ABCD4/KIF15/GALK2/RAB27B/RERG/DDX59/RAB30/CDK2/MSH3	9
molecular_function	GO:0015291	secondary active transmembrane transporter activity	1/72	33/3960	0.455564	0.60124	SLC12A1	1
molecular_function	GO:0017076	purine nucleotide binding	9/72	458/3960	0.456028	0.60124	ABCD4/KIF15/GALK2/RAB27B/RERG/DDX59/RAB30/CDK2/MSH3	9
molecular_function	GO:1990837	sequence-specific double-stranded DNA binding	3/72	138/3960	0.461959	0.60124	EAF2/GRWD1/JDP2	3
molecular_function	GO:0032553	ribonucleotide binding	9/72	461/3960	0.46415	0.60124	ABCD4/KIF15/GALK2/RAB27B/RERG/DDX59/RAB30/CDK2/MSH3	9
molecular_function	GO:0001227	DNA-binding transcription repressor activity, RNA polymerase II-specific	1/72	34/3960	0.465546	0.60124	JDP2	1
molecular_function	GO:0005085	guanyl-nucleotide exchange factor activity	1/72	34/3960	0.465546	0.60124	CYTH2	1
molecular_function	GO:0042626	ATPase-coupled transmembrane transporter activity	1/72	34/3960	0.465546	0.60124	ABCD4	1
molecular_function	GO:0043492	ATPase activity, coupled to movement of substances	1/72	34/3960	0.465546	0.60124	ABCD4	1
molecular_function	GO:0004674	protein serine/threonine kinase activity	2/72	86/3960	0.466916	0.60124	GTF2H1/CDK2	2
molecular_function	GO:0003700	DNA-binding transcription factor activity	4/72	193/3960	0.468994	0.60124	EAF2/THRA/LOC101110593/JDP2	4
molecular_function	GO:0015399	primary active transmembrane transporter activity	1/72	35/3960	0.475347	0.605998	ABCD4	1
molecular_function	GO:0003682	chromatin binding	2/72	89/3960	0.484952	0.610702	GRWD1/JDP2	2
molecular_function	GO:0016798	hydrolase activity, acting on glycosyl bonds	1/72	36/3960	0.484971	0.610702	MAN2A1	1
molecular_function	GO:0003677	DNA binding	8/72	415/3960	0.487021	0.610702	EAF2/THRA/MYB/GRWD1/LOC101115386/JDP2/PDCD5/MSH3	8
molecular_function	GO:0015103	inorganic anion transmembrane transporter activity	1/72	40/3960	0.521758	0.649853	SLC12A1	1
molecular_function	GO:0035091	phosphatidylinositol binding	1/72	41/3960	0.530542	0.649853	SNX7	1
molecular_function	GO:0052689	carboxylic ester hydrolase activity	1/72	41/3960	0.530542	0.649853	LIPH	1
molecular_function	GO:0016773	phosphotransferase activity, alcohol group as acceptor	3/72	153/3960	0.531563	0.649853	GALK2/GTF2H1/CDK2	3
molecular_function	GO:0043565	sequence-specific DNA binding	4/72	209/3960	0.532403	0.649853	EAF2/THRA/GRWD1/JDP2	4
molecular_function	GO:0004518	nuclease activity	1/72	43/3960	0.547635	0.664909	LOC101114959	1
molecular_function	GO:0003713	transcription coactivator activity	1/72	44/3960	0.55595	0.66771	DCAF6	1
molecular_function	GO:0005524	ATP binding	6/72	328/3960	0.556591	0.66771	ABCD4/KIF15/GALK2/DDX59/CDK2/MSH3	6
molecular_function	GO:0019900	kinase binding	2/72	102/3960	0.558671	0.66771	TAX1BP1/PIN1	2
molecular_function	GO:0008144	drug binding	7/72	386/3960	0.562128	0.66836	CYGB/ABCD4/KIF15/GALK2/DDX59/CDK2/MSH3	7
molecular_function	GO:0032559	adenyl ribonucleotide binding	6/72	333/3960	0.571933	0.669751	ABCD4/KIF15/GALK2/DDX59/CDK2/MSH3	6
molecular_function	GO:0008236	serine-type peptidase activity	1/72	46/3960	0.572131	0.669751	DPP8	1
molecular_function	GO:0061135	endopeptidase regulator activity	1/72	46/3960	0.572131	0.669751	PSME1	1
molecular_function	GO:0030554	adenyl nucleotide binding	6/72	334/3960	0.574972	0.669751	ABCD4/KIF15/GALK2/DDX59/CDK2/MSH3	6
molecular_function	GO:0046914	transition metal ion binding	5/72	279/3960	0.580624	0.672919	THRA/CYGB/LNPEP/PRND/BHMT	5
molecular_function	GO:0008017	microtubule binding	1/72	48/3960	0.58773	0.674343	KIF15	1
molecular_function	GO:0017171	serine hydrolase activity	1/72	48/3960	0.58773	0.674343	DPP8	1
molecular_function	GO:0008092	cytoskeletal protein binding	3/72	169/3960	0.600134	0.679601	CNN2/KIF15/RAB27B	3
molecular_function	GO:0008237	metallopeptidase activity	1/72	50/3960	0.602768	0.679601	LNPEP	1
molecular_function	GO:0016853	isomerase activity	1/72	50/3960	0.602768	0.679601	PIN1	1
molecular_function	GO:0016788	hydrolase activity, acting on ester bonds	3/72	170/3960	0.604203	0.679601	LIPH/LOC101114959/CEL	3
molecular_function	GO:0005506	iron ion binding	1/72	51/3960	0.610083	0.679601	CYGB	1
molecular_function	GO:0008083	growth factor activity	1/72	51/3960	0.610083	0.679601	VEGFA	1
molecular_function	GO:0031625	ubiquitin protein ligase binding	1/72	52/3960	0.617264	0.68428	MAP1LC3C	1
molecular_function	GO:0042802	identical protein binding	6/72	352/3960	0.627869	0.686506	JAM3/CDH13/B2M/USP4/CALCOCO2/CLDN1	6
molecular_function	GO:0004842	ubiquitin-protein transferase activity	1/72	54/3960	0.631239	0.686506	RNF144B	1
molecular_function	GO:0020037	heme binding	1/72	54/3960	0.631239	0.686506	CYGB	1
molecular_function	GO:0044389	ubiquitin-like protein ligase binding	1/72	54/3960	0.631239	0.686506	MAP1LC3C	1
molecular_function	GO:0016301	kinase activity	3/72	179/3960	0.639615	0.69013	GALK2/GTF2H1/CDK2	3
molecular_function	GO:0019787	ubiquitin-like protein transferase activity	1/72	56/3960	0.64471	0.69013	RNF144B	1
molecular_function	GO:0046906	tetrapyrrole binding	1/72	56/3960	0.64471	0.69013	CYGB	1
molecular_function	GO:0003779	actin binding	1/72	57/3960	0.651263	0.69013	CNN2	1
molecular_function	GO:0000977	RNA polymerase II transcription regulatory region sequence-specific DNA binding	2/72	121/3960	0.652616	0.69013	EAF2/JDP2	2
molecular_function	GO:0004672	protein kinase activity	2/72	121/3960	0.652616	0.69013	GTF2H1/CDK2	2
molecular_function	GO:0140096	catalytic activity, acting on a protein	8/72	479/3960	0.65671	0.691274	PIN1/DPP8/LNPEP/USP4/CTSK/RNF144B/GTF2H1/CDK2	8
molecular_function	GO:0005261	cation channel activity	1/72	60/3960	0.670214	0.702267	TMEM63A	1
molecular_function	GO:0008270	zinc ion binding	3/72	189/3960	0.676364	0.705489	THRA/LNPEP/BHMT	3
molecular_function	GO:0000976	transcription regulatory region sequence-specific DNA binding	2/72	132/3960	0.699479	0.726299	EAF2/JDP2	2
molecular_function	GO:0005543	phospholipid binding	1/72	66/3960	0.70512	0.728858	SNX7	1
molecular_function	GO:0022890	inorganic cation transmembrane transporter activity	2/72	136/3960	0.715199	0.73016	TMEM63A/SLC12A1	2
molecular_function	GO:0008509	anion transmembrane transporter activity	1/72	68/3960	0.715925	0.73016	SLC12A1	1
molecular_function	GO:0015631	tubulin binding	1/72	68/3960	0.715925	0.73016	KIF15	1
molecular_function	GO:0001228	DNA-binding transcription activator activity, RNA polymerase II-specific	1/72	71/3960	0.731405	0.742647	EAF2	1
molecular_function	GO:0022836	gated channel activity	1/72	73/3960	0.74126	0.742895	TMEM63A	1
molecular_function	GO:0022839	ion gated channel activity	1/72	73/3960	0.74126	0.742895	TMEM63A	1
molecular_function	GO:0019899	enzyme binding	5/72	335/3960	0.741362	0.742895	TAX1BP1/PIN1/CYTH2/CNST/MAP1LC3C	5
molecular_function	GO:0140098	catalytic activity, acting on RNA	1/72	74/3960	0.746052	0.744345	TFB2M	1
molecular_function	GO:0016772	transferase activity, transferring phosphorus-containing groups	3/72	213/3960	0.753337	0.748359	GALK2/GTF2H1/CDK2	3
molecular_function	GO:0008324	cation transmembrane transporter activity	2/72	152/3960	0.771424	0.763024	TMEM63A/SLC12A1	2
molecular_function	GO:0001067	regulatory region nucleic acid binding	2/72	154/3960	0.77774	0.76597	EAF2/JDP2	2
molecular_function	GO:0051020	GTPase binding	1/72	83/3960	0.78543	0.770237	CYTH2	1
molecular_function	GO:0000978	RNA polymerase II cis-regulatory region sequence-specific DNA binding	1/72	89/3960	0.80827	0.789262	JDP2	1
molecular_function	GO:0019901	protein kinase binding	1/72	91/3960	0.815337	0.792789	PIN1	1
molecular_function	GO:0000987	cis-regulatory region sequence-specific DNA binding	1/72	94/3960	0.825458	0.798741	JDP2	1
molecular_function	GO:0005216	ion channel activity	1/72	95/3960	0.828709	0.798741	TMEM63A	1
molecular_function	GO:0005126	cytokine receptor binding	1/72	96/3960	0.8319	0.798741	S100A14	1
molecular_function	GO:0030234	enzyme regulator activity	2/72	177/3960	0.840191	0.803341	PSME1/PCOLCE2	2
molecular_function	GO:0015267	channel activity	1/72	110/3960	0.870875	0.822399	TMEM63A	1
molecular_function	GO:0019904	protein domain specific binding	1/72	110/3960	0.870875	0.822399	RAB27B	1
molecular_function	GO:0022803	passive transmembrane transporter activity	1/72	110/3960	0.870875	0.822399	TMEM63A	1
molecular_function	GO:0005102	signaling receptor binding	4/72	340/3960	0.877961	0.824538	S100A14/JAM3/USP4/VEGFA	4
molecular_function	GO:0022857	transmembrane transporter activity	3/72	271/3960	0.880327	0.824538	ABCD4/TMEM63A/SLC12A1	3
molecular_function	GO:0003723	RNA binding	3/72	274/3960	0.88498	0.82521	RPS4X/TFB2M/EIF5	3
molecular_function	GO:0015318	inorganic molecular entity transmembrane transporter activity	2/72	201/3960	0.888236	0.82521	TMEM63A/SLC12A1	2
molecular_function	GO:0005215	transporter activity	3/72	281/3960	0.895225	0.828349	ABCD4/TMEM63A/SLC12A1	3
molecular_function	GO:0015075	ion transmembrane transporter activity	2/72	215/3960	0.90978	0.834907	TMEM63A/SLC12A1	2
molecular_function	GO:0038023	signaling receptor activity	4/72	366/3960	0.911218	0.834907	THRA/ITGB1/GPR171/TMEM63A	4
molecular_function	GO:0004175	endopeptidase activity	1/72	131/3960	0.913227	0.834907	CTSK	1
molecular_function	GO:0060089	molecular transducer activity	4/72	377/3960	0.922727	0.840244	THRA/ITGB1/GPR171/TMEM63A	4
molecular_function	GO:0098772	molecular function regulator	4/72	394/3960	0.937942	0.850723	CYTH2/PSME1/PCOLCE2/VEGFA	4
molecular_function	GO:0048037	cofactor binding	1/72	152/3960	0.941817	0.850875	CYGB	1
molecular_function	GO:0016491	oxidoreductase activity	2/72	249/3960	0.947161	0.852347	LOC101107541/RETSAT	2
molecular_function	GO:0048018	receptor ligand activity	1/72	163/3960	0.95285	0.854117	VEGFA	1
molecular_function	GO:0030545	receptor regulator activity	1/72	168/3960	0.957156	0.854638	VEGFA	1
molecular_function	GO:0004888	transmembrane signaling receptor activity	2/72	323/3960	0.984492	0.875639	GPR171/TMEM63A	2
molecular_function	GO:0004930	G protein-coupled receptor activity	1/72	245/3960	0.990356	0.877454	GPR171	1

## Sheet: GO_different genotypes
Table S4 Target genes of DELs GO enrichment analysis in the different genotypes
Ontology	ID	Description	GeneRatio	BgRatio	pvalue	qvalue	gene name	Count
biological_process	GO:1901098	positive regulation of autophagosome maturation	2/41	2/3522	0.000132248	0.146447	CALCOCO2/SMCR8	2
biological_process	GO:1901096	regulation of autophagosome maturation	2/41	3/3522	0.000393813	0.210307	CALCOCO2/SMCR8	2
biological_process	GO:0031396	regulation of protein ubiquitination	4/41	34/3522	0.000569749	0.210307	PIN1/HERPUD1/AMER1/USP4	4
biological_process	GO:1903320	regulation of protein modification by small protein conjugation or removal	4/41	38/3522	0.000876835	0.23446	PIN1/HERPUD1/AMER1/USP4	4
biological_process	GO:2001243	negative regulation of intrinsic apoptotic signaling pathway	3/41	18/3522	0.00105864	0.23446	VNN1/HERPUD1/ACKR3	3
biological_process	GO:0007182	common-partner SMAD protein phosphorylation	2/41	5/3522	0.00129341	0.238714	TGFB1/PML	2
biological_process	GO:0008631	intrinsic apoptotic signaling pathway in response to oxidative stress	2/41	6/3522	0.00192582	0.264284	VNN1/PML	2
biological_process	GO:0097190	apoptotic signaling pathway	6/41	120/3522	0.00233565	0.264284	VNN1/HERPUD1/TGFB1/SIVA1/ACKR3/PML	6
biological_process	GO:0010761	fibroblast migration	2/41	7/3522	0.00267628	0.264284	TGFB1/PML	2
biological_process	GO:0097193	intrinsic apoptotic signaling pathway	4/41	52/3522	0.002859	0.264284	VNN1/HERPUD1/ACKR3/PML	4
biological_process	GO:0000910	cytokinesis	3/41	26/3522	0.00316192	0.264284	PIN1/KLHL21/KLHDC8B	3
biological_process	GO:0032469	endoplasmic reticulum calcium ion homeostasis	2/41	8/3522	0.00354212	0.264284	HERPUD1/PML	2
biological_process	GO:0009894	regulation of catabolic process	6/41	131/3522	0.00363496	0.264284	CALCOCO2/PIN1/HERPUD1/SMCR8/AMER1/PML	6
biological_process	GO:1902532	negative regulation of intracellular signal transduction	5/41	92/3522	0.00388653	0.264284	VNN1/PIN1/TNFAIP8L1/HERPUD1/ACKR3	5
biological_process	GO:0031331	positive regulation of cellular catabolic process	4/41	57/3522	0.00400015	0.264284	CALCOCO2/HERPUD1/SMCR8/AMER1	4
biological_process	GO:0048641	regulation of skeletal muscle tissue development	2/41	9/3522	0.00452066	0.264284	TGFB1/KLHL41	2
biological_process	GO:0097352	autophagosome maturation	2/41	9/3522	0.00452066	0.264284	CALCOCO2/SMCR8	2
biological_process	GO:2001242	regulation of intrinsic apoptotic signaling pathway	3/41	30/3522	0.00478072	0.264284	VNN1/HERPUD1/ACKR3	3
biological_process	GO:0051301	cell division	4/41	62/3522	0.00541727	0.264284	PIN1/KLHL21/TGFB1/KLHDC8B	4
biological_process	GO:0070059	intrinsic apoptotic signaling pathway in response to endoplasmic reticulum stress	2/41	10/3522	0.00560929	0.264284	HERPUD1/PML	2
biological_process	GO:0016567	protein ubiquitination	5/41	103/3522	0.00629814	0.264284	PIN1/HERPUD1/KLHL41/AMER1/USP4	5
biological_process	GO:0042176	regulation of protein catabolic process	4/41	65/3522	0.00641162	0.264284	PIN1/HERPUD1/AMER1/PML	4
biological_process	GO:0043243	positive regulation of protein-containing complex disassembly	2/41	11/3522	0.00680546	0.264284	CALCOCO2/SMCR8	2
biological_process	GO:0051302	regulation of cell division	3/41	35/3522	0.00740275	0.264284	PIN1/KLHL21/TGFB1	3
biological_process	GO:0032446	protein modification by small protein conjugation	5/41	110/3522	0.00829478	0.264284	PIN1/HERPUD1/KLHL41/AMER1/USP4	5
biological_process	GO:0009896	positive regulation of catabolic process	4/41	70/3522	0.00832717	0.264284	CALCOCO2/HERPUD1/SMCR8/AMER1	4
biological_process	GO:0045087	innate immune response	5/41	111/3522	0.00861224	0.264284	VNN1/IRAK2/CALCOCO2/CD1D/PML	5
biological_process	GO:0031329	regulation of cellular catabolic process	5/41	112/3522	0.0089381	0.264284	CALCOCO2/HERPUD1/SMCR8/AMER1/PML	5
biological_process	GO:0007179	transforming growth factor beta receptor signaling pathway	3/41	38/3522	0.00931419	0.264284	PIN1/TGFB1/PML	3
biological_process	GO:1903362	regulation of cellular protein catabolic process	3/41	39/3522	0.0100096	0.264284	HERPUD1/AMER1/PML	3
biological_process	GO:0036473	cell death in response to oxidative stress	2/41	14/3522	0.0110141	0.264284	VNN1/PML	2
biological_process	GO:0006915	apoptotic process	9/41	328/3522	0.0112938	0.264284	VNN1/TNFAIP8L1/HERPUD1/TGFB1/SIVA1/ACKR3/PML/LOC101110593/TCTN3	9
biological_process	GO:0009305	protein biotinylation	1/41	1/3522	0.0116411	0.264284	HLCS	1
biological_process	GO:0010763	positive regulation of fibroblast migration	1/41	1/3522	0.0116411	0.264284	TGFB1	1
biological_process	GO:0014006	regulation of microglia differentiation	1/41	1/3522	0.0116411	0.264284	TGFB1	1
biological_process	GO:0014008	positive regulation of microglia differentiation	1/41	1/3522	0.0116411	0.264284	TGFB1	1
biological_process	GO:0015939	pantothenate metabolic process	1/41	1/3522	0.0116411	0.264284	VNN1	1
biological_process	GO:0035376	sterol import	1/41	1/3522	0.0116411	0.264284	STARD5	1
biological_process	GO:0035853	chromosome passenger complex localization to spindle midzone	1/41	1/3522	0.0116411	0.264284	KLHL21	1
biological_process	GO:0070508	cholesterol import	1/41	1/3522	0.0116411	0.264284	STARD5	1
biological_process	GO:0070781	response to biotin	1/41	1/3522	0.0116411	0.264284	HLCS	1
biological_process	GO:0071110	histone biotinylation	1/41	1/3522	0.0116411	0.264284	HLCS	1
biological_process	GO:1900126	negative regulation of hyaluronan biosynthetic process	1/41	1/3522	0.0116411	0.264284	TGFB1	1
biological_process	GO:1901664	regulation of NAD+ ADP-ribosyltransferase activity	1/41	1/3522	0.0116411	0.264284	TGFB1	1
biological_process	GO:1901666	positive regulation of NAD+ ADP-ribosyltransferase activity	1/41	1/3522	0.0116411	0.264284	TGFB1	1
biological_process	GO:0012501	programmed cell death	9/41	332/3522	0.0121845	0.264284	VNN1/TNFAIP8L1/HERPUD1/TGFB1/SIVA1/ACKR3/PML/LOC101110593/TCTN3	9
biological_process	GO:0045661	regulation of myoblast differentiation	2/41	15/3522	0.0126155	0.264284	TGFB1/KLHL41	2
biological_process	GO:0060393	regulation of pathway-restricted SMAD protein phosphorylation	2/41	15/3522	0.0126155	0.264284	PIN1/TGFB1	2
biological_process	GO:0034504	protein localization to nucleus	3/41	43/3522	0.0130896	0.264284	PIN1/TGFB1/PML	3
biological_process	GO:0031399	regulation of protein modification process	8/41	282/3522	0.0142019	0.264284	PIN1/HERPUD1/TGFB1/AMER1/PRKAG3/ACKR3/PML/USP4	8
biological_process	GO:0016239	positive regulation of macroautophagy	2/41	16/3522	0.0143122	0.264284	CALCOCO2/SMCR8	2
biological_process	GO:0060389	pathway-restricted SMAD protein phosphorylation	2/41	16/3522	0.0143122	0.264284	PIN1/TGFB1	2
biological_process	GO:2001233	regulation of apoptotic signaling pathway	4/41	84/3522	0.0155892	0.264284	VNN1/HERPUD1/ACKR3/PML	4
biological_process	GO:0009895	negative regulation of catabolic process	3/41	46/3522	0.0157183	0.264284	PIN1/SMCR8/PML	3
biological_process	GO:0031398	positive regulation of protein ubiquitination	2/41	17/3522	0.0161019	0.264284	PIN1/AMER1	2
biological_process	GO:0032465	regulation of cytokinesis	2/41	17/3522	0.0161019	0.264284	PIN1/KLHL21	2
biological_process	GO:0090263	positive regulation of canonical Wnt signaling pathway	2/41	17/3522	0.0161019	0.264284	PIN1/AMER1	2
biological_process	GO:0070647	protein modification by small protein conjugation or removal	5/41	130/3522	0.0163583	0.264284	PIN1/HERPUD1/KLHL41/AMER1/USP4	5
biological_process	GO:0061448	connective tissue development	3/41	47/3522	0.0166561	0.264284	OTOR/TGFB1/AMER1	3
biological_process	GO:0070372	regulation of ERK1 and ERK2 cascade	3/41	47/3522	0.0166561	0.264284	PIN1/TGFB1/ACKR3	3
biological_process	GO:0071560	cellular response to transforming growth factor beta stimulus	3/41	47/3522	0.0166561	0.264284	PIN1/TGFB1/PML	3
biological_process	GO:0070371	ERK1 and ERK2 cascade	3/41	48/3522	0.0176248	0.264284	PIN1/TGFB1/ACKR3	3
biological_process	GO:0071559	response to transforming growth factor beta	3/41	48/3522	0.0176248	0.264284	PIN1/TGFB1/PML	3
biological_process	GO:0008630	intrinsic apoptotic signaling pathway in response to DNA damage	2/41	18/3522	0.0179823	0.264284	ACKR3/PML	2
biological_process	GO:2001234	negative regulation of apoptotic signaling pathway	3/41	49/3522	0.0186246	0.264284	VNN1/HERPUD1/ACKR3	3
biological_process	GO:0008219	cell death	9/41	359/3522	0.0196627	0.264284	VNN1/TNFAIP8L1/HERPUD1/TGFB1/SIVA1/ACKR3/PML/LOC101110593/TCTN3	9
biological_process	GO:0030177	positive regulation of Wnt signaling pathway	2/41	19/3522	0.0199512	0.264284	PIN1/AMER1	2
biological_process	GO:0045445	myoblast differentiation	2/41	19/3522	0.0199512	0.264284	TGFB1/KLHL41	2
biological_process	GO:1903322	positive regulation of protein modification by small protein conjugation or removal	2/41	19/3522	0.0199512	0.264284	PIN1/AMER1	2
biological_process	GO:1903364	positive regulation of cellular protein catabolic process	2/41	19/3522	0.0199512	0.264284	HERPUD1/AMER1	2
biological_process	GO:1900180	regulation of protein localization to nucleus	2/41	20/3522	0.0220063	0.264284	PIN1/TGFB1	2
biological_process	GO:0006977	DNA damage response, signal transduction by p53 class mediator resulting in cell cycle arrest	1/41	2/3522	0.02315	0.264284	PML	1
biological_process	GO:0010762	regulation of fibroblast migration	1/41	2/3522	0.02315	0.264284	TGFB1	1
biological_process	GO:0010936	negative regulation of macrophage cytokine production	1/41	2/3522	0.02315	0.264284	TGFB1	1
biological_process	GO:0014004	microglia differentiation	1/41	2/3522	0.02315	0.264284	TGFB1	1
biological_process	GO:0016024	CDP-diacylglycerol biosynthetic process	1/41	2/3522	0.02315	0.264284	AGPAT1	1
biological_process	GO:0030578	PML body organization	1/41	2/3522	0.02315	0.264284	PML	1
biological_process	GO:0034629	cellular protein-containing complex localization	1/41	2/3522	0.02315	0.264284	KLHL21	1
biological_process	GO:0045651	positive regulation of macrophage differentiation	1/41	2/3522	0.02315	0.264284	TGFB1	1
biological_process	GO:0046341	CDP-diacylglycerol metabolic process	1/41	2/3522	0.02315	0.264284	AGPAT1	1
biological_process	GO:0048290	isotype switching to IgA isotypes	1/41	2/3522	0.02315	0.264284	TGFB1	1
biological_process	GO:0048296	regulation of isotype switching to IgA isotypes	1/41	2/3522	0.02315	0.264284	TGFB1	1
biological_process	GO:0048298	positive regulation of isotype switching to IgA isotypes	1/41	2/3522	0.02315	0.264284	TGFB1	1
biological_process	GO:0048642	negative regulation of skeletal muscle tissue development	1/41	2/3522	0.02315	0.264284	TGFB1	1
biological_process	GO:0051443	positive regulation of ubiquitin-protein transferase activity	1/41	2/3522	0.02315	0.264284	PIN1	1
biological_process	GO:0051450	myoblast proliferation	1/41	2/3522	0.02315	0.264284	KLHL41	1
biological_process	GO:0072431	signal transduction involved in mitotic G1 DNA damage checkpoint	1/41	2/3522	0.02315	0.264284	PML	1
biological_process	GO:0098792	xenophagy	1/41	2/3522	0.02315	0.264284	CALCOCO2	1
biological_process	GO:1900125	regulation of hyaluronan biosynthetic process	1/41	2/3522	0.02315	0.264284	TGFB1	1
biological_process	GO:1902175	regulation of oxidative stress-induced intrinsic apoptotic signaling pathway	1/41	2/3522	0.02315	0.264284	VNN1	1
biological_process	GO:1902176	negative regulation of oxidative stress-induced intrinsic apoptotic signaling pathway	1/41	2/3522	0.02315	0.264284	VNN1	1
biological_process	GO:1902187	negative regulation of viral release from host cell	1/41	2/3522	0.02315	0.264284	PML	1
biological_process	GO:1902260	negative regulation of delayed rectifier potassium channel activity	1/41	2/3522	0.02315	0.264284	KCNRG	1
biological_process	GO:1902400	intracellular signal transduction involved in G1 DNA damage checkpoint	1/41	2/3522	0.02315	0.264284	PML	1
biological_process	GO:1902430	negative regulation of amyloid-beta formation	1/41	2/3522	0.02315	0.264284	PIN1	1
biological_process	GO:1902992	negative regulation of amyloid precursor protein catabolic process	1/41	2/3522	0.02315	0.264284	PIN1	1
biological_process	GO:2000291	regulation of myoblast proliferation	1/41	2/3522	0.02315	0.264284	KLHL41	1
biological_process	GO:0010508	positive regulation of autophagy	2/41	21/3522	0.0241455	0.266716	CALCOCO2/SMCR8	2
biological_process	GO:0032006	regulation of TOR signaling	2/41	21/3522	0.0241455	0.266716	TNFAIP8L1/SMCR8	2
biological_process	GO:0016202	regulation of striated muscle tissue development	2/41	22/3522	0.0263666	0.266716	TGFB1/KLHL41	2
biological_process	GO:0017015	regulation of transforming growth factor beta receptor signaling pathway	2/41	22/3522	0.0263666	0.266716	PIN1/TGFB1	2
biological_process	GO:0048634	regulation of muscle organ development	2/41	22/3522	0.0263666	0.266716	TGFB1/KLHL41	2
biological_process	GO:1901861	regulation of muscle tissue development	2/41	22/3522	0.0263666	0.266716	TGFB1/KLHL41	2
biological_process	GO:0033365	protein localization to organelle	5/41	147/3522	0.0264073	0.266716	PIN1/KLHL21/SRP19/TGFB1/PML	5
biological_process	GO:0000375	RNA splicing, via transesterification reactions	3/41	56/3522	0.0264976	0.266716	SNRPB2/CWC15/USP4	3
biological_process	GO:0000377	RNA splicing, via transesterification reactions with bulged adenosine as nucleophile	3/41	56/3522	0.0264976	0.266716	SNRPB2/CWC15/USP4	3
biological_process	GO:0000398	mRNA splicing, via spliceosome	3/41	56/3522	0.0264976	0.266716	SNRPB2/CWC15/USP4	3
biological_process	GO:0097191	extrinsic apoptotic signaling pathway	3/41	56/3522	0.0264976	0.266716	TGFB1/SIVA1/PML	3
biological_process	GO:0031929	TOR signaling	2/41	23/3522	0.0286676	0.266716	TNFAIP8L1/SMCR8	2
biological_process	GO:0042177	negative regulation of protein catabolic process	2/41	23/3522	0.0286676	0.266716	PIN1/PML	2
biological_process	GO:1903844	regulation of cellular response to transforming growth factor beta stimulus	2/41	23/3522	0.0286676	0.266716	PIN1/TGFB1	2
biological_process	GO:0040013	negative regulation of locomotion	3/41	58/3522	0.0290285	0.266716	PIN1/TGFB1/PML	3
biological_process	GO:0006606	protein import into nucleus	2/41	24/3522	0.0310463	0.266716	TGFB1/PML	2
biological_process	GO:0022612	gland morphogenesis	2/41	24/3522	0.0310463	0.266716	TGFB1/PML	2
biological_process	GO:0051170	import into nucleus	2/41	24/3522	0.0310463	0.266716	TGFB1/PML	2
biological_process	GO:2000058	regulation of ubiquitin-dependent protein catabolic process	2/41	24/3522	0.0310463	0.266716	HERPUD1/PML	2
biological_process	GO:1901565	organonitrogen compound catabolic process	6/41	209/3522	0.0319938	0.266716	PIN1/HERPUD1/TGFB1/AMER1/PML/USP4	6
biological_process	GO:0030163	protein catabolic process	5/41	157/3522	0.033857	0.266716	PIN1/HERPUD1/AMER1/PML/USP4	5
biological_process	GO:0000244	spliceosomal tri-snRNP complex assembly	1/41	3/3522	0.0345281	0.266716	USP4	1
biological_process	GO:0006654	phosphatidic acid biosynthetic process	1/41	3/3522	0.0345281	0.266716	AGPAT1	1
biological_process	GO:0010934	macrophage cytokine production	1/41	3/3522	0.0345281	0.266716	TGFB1	1
biological_process	GO:0010935	regulation of macrophage cytokine production	1/41	3/3522	0.0345281	0.266716	TGFB1	1
biological_process	GO:0030213	hyaluronan biosynthetic process	1/41	3/3522	0.0345281	0.266716	TGFB1	1
biological_process	GO:0030575	nuclear body organization	1/41	3/3522	0.0345281	0.266716	PML	1
biological_process	GO:0031293	membrane protein intracellular domain proteolysis	1/41	3/3522	0.0345281	0.266716	TGFB1	1
biological_process	GO:0031571	mitotic G1 DNA damage checkpoint	1/41	3/3522	0.0345281	0.266716	PML	1
biological_process	GO:0032930	positive regulation of superoxide anion generation	1/41	3/3522	0.0345281	0.266716	TGFB1	1
biological_process	GO:0033089	positive regulation of T cell differentiation in thymus	1/41	3/3522	0.0345281	0.266716	VNN1	1
biological_process	GO:0043932	ossification involved in bone remodeling	1/41	3/3522	0.0345281	0.266716	TGFB1	1
biological_process	GO:0044783	G1 DNA damage checkpoint	1/41	3/3522	0.0345281	0.266716	PML	1
biological_process	GO:0044819	mitotic G1/S transition checkpoint	1/41	3/3522	0.0345281	0.266716	PML	1
biological_process	GO:0045649	regulation of macrophage differentiation	1/41	3/3522	0.0345281	0.266716	TGFB1	1
biological_process	GO:0046473	phosphatidic acid metabolic process	1/41	3/3522	0.0345281	0.266716	AGPAT1	1
biological_process	GO:0060444	branching involved in mammary gland duct morphogenesis	1/41	3/3522	0.0345281	0.266716	PML	1
biological_process	GO:0061082	myeloid leukocyte cytokine production	1/41	3/3522	0.0345281	0.266716	TGFB1	1
biological_process	GO:0072413	signal transduction involved in mitotic cell cycle checkpoint	1/41	3/3522	0.0345281	0.266716	PML	1
biological_process	GO:1902259	regulation of delayed rectifier potassium channel activity	1/41	3/3522	0.0345281	0.266716	KCNRG	1
biological_process	GO:1902402	signal transduction involved in mitotic DNA damage checkpoint	1/41	3/3522	0.0345281	0.266716	PML	1
biological_process	GO:1902403	signal transduction involved in mitotic DNA integrity checkpoint	1/41	3/3522	0.0345281	0.266716	PML	1
biological_process	GO:1903069	regulation of ER-associated ubiquitin-dependent protein catabolic process	1/41	3/3522	0.0345281	0.266716	HERPUD1	1
biological_process	GO:1903071	positive regulation of ER-associated ubiquitin-dependent protein catabolic process	1/41	3/3522	0.0345281	0.266716	HERPUD1	1
biological_process	GO:1903817	negative regulation of voltage-gated potassium channel activity	1/41	3/3522	0.0345281	0.266716	KCNRG	1
biological_process	GO:2001014	regulation of skeletal muscle cell differentiation	1/41	3/3522	0.0345281	0.266716	KLHL41	1
biological_process	GO:0009968	negative regulation of signal transduction	6/41	213/3522	0.0346832	0.266716	VNN1/PIN1/TNFAIP8L1/HERPUD1/AMER1/ACKR3	6
biological_process	GO:0016241	regulation of macroautophagy	2/41	26/3522	0.036029	0.275154	CALCOCO2/SMCR8	2
biological_process	GO:0007093	mitotic cell cycle checkpoint	2/41	27/3522	0.038629	0.283194	TGFB1/PML	2
biological_process	GO:0072594	establishment of protein localization to organelle	3/41	65/3522	0.0388658	0.283194	SRP19/TGFB1/PML	3
biological_process	GO:0042981	regulation of apoptotic process	7/41	280/3522	0.0402159	0.283194	VNN1/TNFAIP8L1/HERPUD1/ACKR3/PML/LOC101110593/TCTN3	7
biological_process	GO:1902531	regulation of intracellular signal transduction	7/41	281/3522	0.0408877	0.283194	VNN1/PIN1/TNFAIP8L1/HERPUD1/TGFB1/SMCR8/ACKR3	7
biological_process	GO:0009057	macromolecule catabolic process	6/41	222/3522	0.0412678	0.283194	PIN1/HERPUD1/TGFB1/AMER1/PML/USP4	6
biological_process	GO:0001666	response to hypoxia	2/41	28/3522	0.0412989	0.283194	PIN1/PML	2
biological_process	GO:0036293	response to decreased oxygen levels	2/41	28/3522	0.0412989	0.283194	PIN1/PML	2
biological_process	GO:0043067	regulation of programmed cell death	7/41	282/3522	0.041567	0.283194	VNN1/TNFAIP8L1/HERPUD1/ACKR3/PML/LOC101110593/TCTN3	7
biological_process	GO:0008380	RNA splicing	3/41	67/3522	0.0419531	0.283194	SNRPB2/CWC15/USP4	3
biological_process	GO:0010648	negative regulation of cell communication	6/41	224/3522	0.0428333	0.283194	VNN1/PIN1/TNFAIP8L1/HERPUD1/AMER1/ACKR3	6
biological_process	GO:0009966	regulation of signal transduction	10/41	479/3522	0.0435919	0.283194	VNN1/IRAK2/PIN1/TNFAIP8L1/HERPUD1/TGFB1/SMCR8/AMER1/ACKR3/PML	10
biological_process	GO:0080135	regulation of cellular response to stress	4/41	116/3522	0.044336	0.283194	VNN1/HERPUD1/ACKR3/PML	4
biological_process	GO:0023057	negative regulation of signaling	6/41	226/3522	0.0444365	0.283194	VNN1/PIN1/TNFAIP8L1/HERPUD1/AMER1/ACKR3	6
biological_process	GO:0001502	cartilage condensation	1/41	4/3522	0.0457768	0.283194	OTOR	1
biological_process	GO:0007183	SMAD protein complex assembly	1/41	4/3522	0.0457768	0.283194	TGFB1	1
biological_process	GO:0030214	hyaluronan catabolic process	1/41	4/3522	0.0457768	0.283194	TGFB1	1
biological_process	GO:0032928	regulation of superoxide anion generation	1/41	4/3522	0.0457768	0.283194	TGFB1	1
biological_process	GO:0032958	inositol phosphate biosynthetic process	1/41	4/3522	0.0457768	0.283194	ITPKC	1
biological_process	GO:0032964	collagen biosynthetic process	1/41	4/3522	0.0457768	0.283194	TGFB1	1
biological_process	GO:0032965	regulation of collagen biosynthetic process	1/41	4/3522	0.0457768	0.283194	TGFB1	1
biological_process	GO:0032967	positive regulation of collagen biosynthetic process	1/41	4/3522	0.0457768	0.283194	TGFB1	1
biological_process	GO:0043647	inositol phosphate metabolic process	1/41	4/3522	0.0457768	0.283194	ITPKC	1
biological_process	GO:0050711	negative regulation of interleukin-1 secretion	1/41	4/3522	0.0457768	0.283194	PML	1
biological_process	GO:0050713	negative regulation of interleukin-1 beta secretion	1/41	4/3522	0.0457768	0.283194	PML	1
biological_process	GO:0051438	regulation of ubiquitin-protein transferase activity	1/41	4/3522	0.0457768	0.283194	PIN1	1
biological_process	GO:0051457	maintenance of protein location in nucleus	1/41	4/3522	0.0457768	0.283194	PML	1
biological_process	GO:0060391	positive regulation of SMAD protein signal transduction	1/41	4/3522	0.0457768	0.283194	TGFB1	1
biological_process	GO:0070498	interleukin-1-mediated signaling pathway	1/41	4/3522	0.0457768	0.283194	IRAK2	1
biological_process	GO:0071158	positive regulation of cell cycle arrest	1/41	4/3522	0.0457768	0.283194	PML	1
biological_process	GO:0085029	extracellular matrix assembly	1/41	4/3522	0.0457768	0.283194	TGFB1	1
biological_process	GO:0098743	cell aggregation	1/41	4/3522	0.0457768	0.283194	OTOR	1
biological_process	GO:1902230	negative regulation of intrinsic apoptotic signaling pathway in response to DNA damage	1/41	4/3522	0.0457768	0.283194	ACKR3	1
biological_process	GO:1902236	negative regulation of endoplasmic reticulum stress-induced intrinsic apoptotic signaling pathway	1/41	4/3522	0.0457768	0.283194	HERPUD1	1
biological_process	GO:1904294	positive regulation of ERAD pathway	1/41	4/3522	0.0457768	0.283194	HERPUD1	1
biological_process	GO:0007050	cell cycle arrest	2/41	30/3522	0.0468408	0.286394	TGFB1/PML	2
biological_process	GO:0048585	negative regulation of response to stimulus	7/41	290/3522	0.0472728	0.286394	VNN1/PIN1/TNFAIP8L1/HERPUD1/TGFB1/AMER1/ACKR3	7
biological_process	GO:0030308	negative regulation of cell growth	2/41	31/3522	0.0497091	0.286394	TGFB1/PML	2
biological_process	GO:0043244	regulation of protein-containing complex disassembly	2/41	31/3522	0.0497091	0.286394	CALCOCO2/SMCR8	2
biological_process	GO:0007178	transmembrane receptor protein serine/threonine kinase signaling pathway	3/41	72/3522	0.0501988	0.286394	PIN1/TGFB1/PML	3
biological_process	GO:0070482	response to oxygen levels	2/41	32/3522	0.0526399	0.286394	PIN1/PML	2
biological_process	GO:0034613	cellular protein localization	7/41	298/3522	0.0534702	0.286394	PIN1/KLHL21/SRP19/HERPUD1/TGFB1/PML/USP4	7
biological_process	GO:0006397	mRNA processing	3/41	74/3522	0.0537045	0.286394	SNRPB2/CWC15/USP4	3
biological_process	GO:0070727	cellular macromolecule localization	7/41	300/3522	0.0550976	0.286394	PIN1/KLHL21/SRP19/HERPUD1/TGFB1/PML/USP4	7
biological_process	GO:0070374	positive regulation of ERK1 and ERK2 cascade	2/41	33/3522	0.0556315	0.286394	TGFB1/ACKR3	2
biological_process	GO:1903050	regulation of proteolysis involved in cellular protein catabolic process	2/41	33/3522	0.0556315	0.286394	HERPUD1/PML	2
biological_process	GO:0002544	chronic inflammatory response	1/41	5/3522	0.0568977	0.286394	VNN1	1
biological_process	GO:0002719	negative regulation of cytokine production involved in immune response	1/41	5/3522	0.0568977	0.286394	TGFB1	1
biological_process	GO:0006221	pyrimidine nucleotide biosynthetic process	1/41	5/3522	0.0568977	0.286394	AGPAT1	1
biological_process	GO:0009648	photoperiodism	1/41	5/3522	0.0568977	0.286394	PML	1
biological_process	GO:0010714	positive regulation of collagen metabolic process	1/41	5/3522	0.0568977	0.286394	TGFB1	1
biological_process	GO:0010799	regulation of peptidyl-threonine phosphorylation	1/41	5/3522	0.0568977	0.286394	TGFB1	1
biological_process	GO:0010800	positive regulation of peptidyl-threonine phosphorylation	1/41	5/3522	0.0568977	0.286394	TGFB1	1
biological_process	GO:0032570	response to progesterone	1/41	5/3522	0.0568977	0.286394	TGFB1	1
biological_process	GO:0032691	negative regulation of interleukin-1 beta production	1/41	5/3522	0.0568977	0.286394	PML	1
biological_process	GO:0032740	positive regulation of interleukin-17 production	1/41	5/3522	0.0568977	0.286394	TGFB1	1
biological_process	GO:0032881	regulation of polysaccharide metabolic process	1/41	5/3522	0.0568977	0.286394	TGFB1	1
biological_process	GO:0032885	regulation of polysaccharide biosynthetic process	1/41	5/3522	0.0568977	0.286394	TGFB1	1
biological_process	GO:0043153	entrainment of circadian clock by photoperiod	1/41	5/3522	0.0568977	0.286394	PML	1
biological_process	GO:0043267	negative regulation of potassium ion transport	1/41	5/3522	0.0568977	0.286394	KCNRG	1
biological_process	GO:0043551	regulation of phosphatidylinositol 3-kinase activity	1/41	5/3522	0.0568977	0.286394	TGFB1	1
biological_process	GO:0043552	positive regulation of phosphatidylinositol 3-kinase activity	1/41	5/3522	0.0568977	0.286394	TGFB1	1
biological_process	GO:0045599	negative regulation of fat cell differentiation	1/41	5/3522	0.0568977	0.286394	TGFB1	1
biological_process	GO:0060603	mammary gland duct morphogenesis	1/41	5/3522	0.0568977	0.286394	PML	1
biological_process	GO:0060612	adipose tissue development	1/41	5/3522	0.0568977	0.286394	AMER1	1
biological_process	GO:0072161	mesenchymal cell differentiation involved in kidney development	1/41	5/3522	0.0568977	0.286394	AMER1	1
biological_process	GO:0072528	pyrimidine-containing compound biosynthetic process	1/41	5/3522	0.0568977	0.286394	AGPAT1	1
biological_process	GO:0090218	positive regulation of lipid kinase activity	1/41	5/3522	0.0568977	0.286394	TGFB1	1
biological_process	GO:0099560	synaptic membrane adhesion	1/41	5/3522	0.0568977	0.286394	SPARCL1	1
biological_process	GO:1901017	negative regulation of potassium ion transmembrane transporter activity	1/41	5/3522	0.0568977	0.286394	KCNRG	1
biological_process	GO:1901380	negative regulation of potassium ion transmembrane transport	1/41	5/3522	0.0568977	0.286394	KCNRG	1
biological_process	GO:1902229	regulation of intrinsic apoptotic signaling pathway in response to DNA damage	1/41	5/3522	0.0568977	0.286394	ACKR3	1
biological_process	GO:1902235	regulation of endoplasmic reticulum stress-induced intrinsic apoptotic signaling pathway	1/41	5/3522	0.0568977	0.286394	HERPUD1	1
biological_process	GO:1902902	negative regulation of autophagosome assembly	1/41	5/3522	0.0568977	0.286394	SMCR8	1
biological_process	GO:1905898	positive regulation of response to endoplasmic reticulum stress	1/41	5/3522	0.0568977	0.286394	HERPUD1	1
biological_process	GO:2001012	mesenchymal cell differentiation involved in renal system development	1/41	5/3522	0.0568977	0.286394	AMER1	1
biological_process	GO:0010941	regulation of cell death	7/41	303/3522	0.0575979	0.288607	VNN1/TNFAIP8L1/HERPUD1/ACKR3/PML/LOC101110593/TCTN3	7
biological_process	GO:0017038	protein import	2/41	34/3522	0.058682	0.291402	TGFB1/PML	2
biological_process	GO:1902107	positive regulation of leukocyte differentiation	2/41	34/3522	0.058682	0.291402	VNN1/TGFB1	2
biological_process	GO:0044257	cellular protein catabolic process	4/41	128/3522	0.0598142	0.295698	HERPUD1/AMER1/PML/USP4	4
biological_process	GO:0032270	positive regulation of cellular protein metabolic process	6/41	244/3522	0.0605949	0.298226	PIN1/HERPUD1/TGFB1/AMER1/ACKR3/PML	6
biological_process	GO:0007519	skeletal muscle tissue development	2/41	35/3522	0.0617899	0.302762	TGFB1/KLHL41	2
biological_process	GO:0045732	positive regulation of protein catabolic process	2/41	36/3522	0.0649533	0.303173	HERPUD1/AMER1	2
biological_process	GO:0060828	regulation of canonical Wnt signaling pathway	2/41	36/3522	0.0649533	0.303173	PIN1/AMER1	2
biological_process	GO:0009967	positive regulation of signal transduction	6/41	249/3522	0.0656445	0.303173	PIN1/TGFB1/SMCR8/AMER1/ACKR3/PML	6
biological_process	GO:0006024	glycosaminoglycan biosynthetic process	1/41	6/3522	0.067892	0.303173	TGFB1	1
biological_process	GO:0006414	translational elongation	1/41	6/3522	0.067892	0.303173	RPLP1	1
biological_process	GO:0009649	entrainment of circadian clock	1/41	6/3522	0.067892	0.303173	PML	1
biological_process	GO:0010712	regulation of collagen metabolic process	1/41	6/3522	0.067892	0.303173	TGFB1	1
biological_process	GO:0032692	negative regulation of interleukin-1 production	1/41	6/3522	0.067892	0.303173	PML	1
biological_process	GO:0032801	receptor catabolic process	1/41	6/3522	0.067892	0.303173	TGFB1	1
biological_process	GO:0033081	regulation of T cell differentiation in thymus	1/41	6/3522	0.067892	0.303173	VNN1	1
biological_process	GO:0033273	response to vitamin	1/41	6/3522	0.067892	0.303173	HLCS	1
biological_process	GO:0042307	positive regulation of protein import into nucleus	1/41	6/3522	0.067892	0.303173	TGFB1	1
biological_process	GO:0043537	negative regulation of blood vessel endothelial cell migration	1/41	6/3522	0.067892	0.303173	TGFB1	1
biological_process	GO:0045687	positive regulation of glial cell differentiation	1/41	6/3522	0.067892	0.303173	TGFB1	1
biological_process	GO:0070723	response to cholesterol	1/41	6/3522	0.067892	0.303173	TGFB1	1
biological_process	GO:0071985	multivesicular body sorting pathway	1/41	6/3522	0.067892	0.303173	RAB27B	1
biological_process	GO:0072074	kidney mesenchyme development	1/41	6/3522	0.067892	0.303173	AMER1	1
biological_process	GO:1903432	regulation of TORC1 signaling	1/41	6/3522	0.067892	0.303173	SMCR8	1
biological_process	GO:1904591	positive regulation of protein import	1/41	6/3522	0.067892	0.303173	TGFB1	1
biological_process	GO:1990126	retrograde transport, endosome to plasma membrane	1/41	6/3522	0.067892	0.303173	ANKRD50	1
biological_process	GO:2000679	positive regulation of transcription regulatory region DNA binding	1/41	6/3522	0.067892	0.303173	TGFB1	1
biological_process	GO:0035556	intracellular signal transduction	9/41	448/3522	0.067947	0.303173	VNN1/IRAK2/PIN1/TNFAIP8L1/HERPUD1/TGFB1/SMCR8/ACKR3/PML	9
biological_process	GO:0060538	skeletal muscle organ development	2/41	37/3522	0.0681708	0.303173	TGFB1/KLHL41	2
biological_process	GO:0048584	positive regulation of response to stimulus	8/41	381/3522	0.0685258	0.303533	IRAK2/PIN1/HERPUD1/TGFB1/SMCR8/AMER1/ACKR3/PML	8
biological_process	GO:0031330	negative regulation of cellular catabolic process	2/41	39/3522	0.0747612	0.310591	SMCR8/PML	2
biological_process	GO:0031647	regulation of protein stability	2/41	39/3522	0.0747612	0.310591	PIN1/USP4	2
biological_process	GO:0034976	response to endoplasmic reticulum stress	2/41	39/3522	0.0747612	0.310591	HERPUD1/PML	2
biological_process	GO:0051216	cartilage development	2/41	39/3522	0.0747612	0.310591	OTOR/TGFB1	2
biological_process	GO:0000075	cell cycle checkpoint	2/41	40/3522	0.078131	0.310591	TGFB1/PML	2
biological_process	GO:0043112	receptor metabolic process	2/41	40/3522	0.078131	0.310591	TGFB1/ACKR3	2
biological_process	GO:0048762	mesenchymal cell differentiation	2/41	40/3522	0.078131	0.310591	TGFB1/AMER1	2
biological_process	GO:0032268	regulation of cellular protein metabolic process	8/41	392/3522	0.0783581	0.310591	PIN1/HERPUD1/TGFB1/AMER1/PRKAG3/ACKR3/PML/USP4	8
biological_process	GO:0002701	negative regulation of production of molecular mediator of immune response	1/41	7/3522	0.0787613	0.310591	TGFB1	1
biological_process	GO:0006023	aminoglycan biosynthetic process	1/41	7/3522	0.0787613	0.310591	TGFB1	1
biological_process	GO:0016242	negative regulation of macroautophagy	1/41	7/3522	0.0787613	0.310591	SMCR8	1
biological_process	GO:0030212	hyaluronan metabolic process	1/41	7/3522	0.0787613	0.310591	TGFB1	1
biological_process	GO:0032355	response to estradiol	1/41	7/3522	0.0787613	0.310591	TGFB1	1
biological_process	GO:0036314	response to sterol	1/41	7/3522	0.0787613	0.310591	TGFB1	1
biological_process	GO:0042554	superoxide anion generation	1/41	7/3522	0.0787613	0.310591	TGFB1	1
biological_process	GO:0042771	intrinsic apoptotic signaling pathway in response to DNA damage by p53 class mediator	1/41	7/3522	0.0787613	0.310591	PML	1
biological_process	GO:0043550	regulation of lipid kinase activity	1/41	7/3522	0.0787613	0.310591	TGFB1	1
biological_process	GO:0045843	negative regulation of striated muscle tissue development	1/41	7/3522	0.0787613	0.310591	TGFB1	1
biological_process	GO:0048635	negative regulation of muscle organ development	1/41	7/3522	0.0787613	0.310591	TGFB1	1
biological_process	GO:0060443	mammary gland morphogenesis	1/41	7/3522	0.0787613	0.310591	PML	1
biological_process	GO:0070670	response to interleukin-4	1/41	7/3522	0.0787613	0.310591	PML	1
biological_process	GO:0071353	cellular response to interleukin-4	1/41	7/3522	0.0787613	0.310591	PML	1
biological_process	GO:0072395	signal transduction involved in cell cycle checkpoint	1/41	7/3522	0.0787613	0.310591	PML	1
biological_process	GO:0072401	signal transduction involved in DNA integrity checkpoint	1/41	7/3522	0.0787613	0.310591	PML	1
biological_process	GO:0072422	signal transduction involved in DNA damage checkpoint	1/41	7/3522	0.0787613	0.310591	PML	1
biological_process	GO:0072595	maintenance of protein localization in organelle	1/41	7/3522	0.0787613	0.310591	PML	1
biological_process	GO:1901862	negative regulation of muscle tissue development	1/41	7/3522	0.0787613	0.310591	TGFB1	1
biological_process	GO:1902003	regulation of amyloid-beta formation	1/41	7/3522	0.0787613	0.310591	PIN1	1
biological_process	GO:1902186	regulation of viral release from host cell	1/41	7/3522	0.0787613	0.310591	PML	1
biological_process	GO:2001258	negative regulation of cation channel activity	1/41	7/3522	0.0787613	0.310591	KCNRG	1
biological_process	GO:0051099	positive regulation of binding	2/41	41/3522	0.0815485	0.310591	PIN1/TGFB1	2
biological_process	GO:0030111	regulation of Wnt signaling pathway	2/41	42/3522	0.0850122	0.310591	PIN1/AMER1	2
biological_process	GO:0006511	ubiquitin-dependent protein catabolic process	3/41	90/3522	0.085786	0.310591	HERPUD1/PML/USP4	3
biological_process	GO:0032269	negative regulation of cellular protein metabolic process	4/41	145/3522	0.0861051	0.310591	PIN1/TGFB1/PML/USP4	4
biological_process	GO:0051247	positive regulation of protein metabolic process	6/41	269/3522	0.088309	0.310591	PIN1/HERPUD1/TGFB1/AMER1/ACKR3/PML	6
biological_process	GO:0016236	macroautophagy	2/41	43/3522	0.0885206	0.310591	CALCOCO2/SMCR8	2
biological_process	GO:0031667	response to nutrient levels	2/41	43/3522	0.0885206	0.310591	HLCS/OXT	2
biological_process	GO:0045930	negative regulation of mitotic cell cycle	2/41	43/3522	0.0885206	0.310591	TGFB1/PML	2
biological_process	GO:0051054	positive regulation of DNA metabolic process	2/41	43/3522	0.0885206	0.310591	TGFB1/PML	2
biological_process	GO:1903708	positive regulation of hemopoiesis	2/41	43/3522	0.0885206	0.310591	VNN1/TGFB1	2
biological_process	GO:2001020	regulation of response to DNA damage stimulus	2/41	43/3522	0.0885206	0.310591	ACKR3/PML	2
biological_process	GO:0002204	somatic recombination of immunoglobulin genes involved in immune response	1/41	8/3522	0.0895069	0.310591	TGFB1	1
biological_process	GO:0002208	somatic diversification of immunoglobulins involved in immune response	1/41	8/3522	0.0895069	0.310591	TGFB1	1
biological_process	GO:0006027	glycosaminoglycan catabolic process	1/41	8/3522	0.0895069	0.310591	TGFB1	1
biological_process	GO:0010332	response to gamma radiation	1/41	8/3522	0.0895069	0.310591	PML	1
biological_process	GO:0014015	positive regulation of gliogenesis	1/41	8/3522	0.0895069	0.310591	TGFB1	1
biological_process	GO:0014904	myotube cell development	1/41	8/3522	0.0895069	0.310591	KLHL41	1
biological_process	GO:0019076	viral release from host cell	1/41	8/3522	0.0895069	0.310591	PML	1
biological_process	GO:0030225	macrophage differentiation	1/41	8/3522	0.0895069	0.310591	TGFB1	1
biological_process	GO:0030501	positive regulation of bone mineralization	1/41	8/3522	0.0895069	0.310591	TGFB1	1
biological_process	GO:0030968	endoplasmic reticulum unfolded protein response	1/41	8/3522	0.0895069	0.310591	HERPUD1	1
biological_process	GO:0030970	retrograde protein transport, ER to cytosol	1/41	8/3522	0.0895069	0.310591	HERPUD1	1
biological_process	GO:0032007	negative regulation of TOR signaling	1/41	8/3522	0.0895069	0.310591	TNFAIP8L1	1
biological_process	GO:0032094	response to food	1/41	8/3522	0.0895069	0.310591	OXT	1
biological_process	GO:0035890	exit from host	1/41	8/3522	0.0895069	0.310591	PML	1
biological_process	GO:0035891	exit from host cell	1/41	8/3522	0.0895069	0.310591	PML	1
biological_process	GO:0038202	TORC1 signaling	1/41	8/3522	0.0895069	0.310591	SMCR8	1
biological_process	GO:0045190	isotype switching	1/41	8/3522	0.0895069	0.310591	TGFB1	1
biological_process	GO:0045191	regulation of isotype switching	1/41	8/3522	0.0895069	0.310591	TGFB1	1
biological_process	GO:0045830	positive regulation of isotype switching	1/41	8/3522	0.0895069	0.310591	TGFB1	1
biological_process	GO:0048741	skeletal muscle fiber development	1/41	8/3522	0.0895069	0.310591	KLHL41	1
biological_process	GO:0052126	movement in host environment	1/41	8/3522	0.0895069	0.310591	PML	1
biological_process	GO:0090322	regulation of superoxide metabolic process	1/41	8/3522	0.0895069	0.310591	TGFB1	1
biological_process	GO:1902410	mitotic cytokinetic process	1/41	8/3522	0.0895069	0.310591	KLHDC8B	1
biological_process	GO:1903513	endoplasmic reticulum to cytosol transport	1/41	8/3522	0.0895069	0.310591	HERPUD1	1
biological_process	GO:1903727	positive regulation of phospholipid metabolic process	1/41	8/3522	0.0895069	0.310591	TGFB1	1
biological_process	GO:1903901	negative regulation of viral life cycle	1/41	8/3522	0.0895069	0.310591	PML	1
biological_process	GO:0009056	catabolic process	8/41	404/3522	0.0900377	0.310591	CALCOCO2/PIN1/HERPUD1/TGFB1/SMCR8/AMER1/PML/USP4	8
biological_process	GO:0019941	modification-dependent protein catabolic process	3/41	92/3522	0.0902711	0.310591	HERPUD1/PML/USP4	3
biological_process	GO:0010647	positive regulation of cell communication	6/41	271/3522	0.0907918	0.310591	PIN1/TGFB1/SMCR8/AMER1/ACKR3/PML	6
biological_process	GO:0022402	cell cycle process	5/41	208/3522	0.0911809	0.310591	PIN1/KLHL21/TGFB1/PML/KLHDC8B	5
biological_process	GO:0010506	regulation of autophagy	2/41	44/3522	0.0920723	0.310591	CALCOCO2/SMCR8	2
biological_process	GO:0060070	canonical Wnt signaling pathway	2/41	44/3522	0.0920723	0.310591	PIN1/AMER1	2
biological_process	GO:0043632	modification-dependent macromolecule catabolic process	3/41	93/3522	0.0925506	0.310591	HERPUD1/PML/USP4	3
biological_process	GO:0023056	positive regulation of signaling	6/41	274/3522	0.0945892	0.310591	PIN1/TGFB1/SMCR8/AMER1/ACKR3/PML	6
biological_process	GO:0051248	negative regulation of protein metabolic process	4/41	151/3522	0.0965578	0.310591	PIN1/TGFB1/PML/USP4	4
biological_process	GO:0045926	negative regulation of growth	2/41	46/3522	0.0992998	0.310591	TGFB1/PML	2
biological_process	GO:0060485	mesenchyme development	2/41	46/3522	0.0992998	0.310591	TGFB1/AMER1	2
biological_process	GO:0031400	negative regulation of protein modification process	3/41	96/3522	0.0995338	0.310591	PIN1/TGFB1/USP4	3
biological_process	GO:0007155	cell adhesion	5/41	214/3522	0.100068	0.310591	VNN1/TGFB1/VCAN/PML/SPARCL1	5
biological_process	GO:0006026	aminoglycan catabolic process	1/41	9/3522	0.10013	0.310591	TGFB1	1
biological_process	GO:0006613	cotranslational protein targeting to membrane	1/41	9/3522	0.10013	0.310591	SRP19	1
biological_process	GO:0006614	SRP-dependent cotranslational protein targeting to membrane	1/41	9/3522	0.10013	0.310591	SRP19	1
biological_process	GO:0010718	positive regulation of epithelial to mesenchymal transition	1/41	9/3522	0.10013	0.310591	TGFB1	1
biological_process	GO:0016447	somatic recombination of immunoglobulin gene segments	1/41	9/3522	0.10013	0.310591	TGFB1	1
biological_process	GO:0030330	DNA damage response, signal transduction by p53 class mediator	1/41	9/3522	0.10013	0.310591	PML	1
biological_process	GO:0032008	positive regulation of TOR signaling	1/41	9/3522	0.10013	0.310591	SMCR8	1
biological_process	GO:0032206	positive regulation of telomere maintenance	1/41	9/3522	0.10013	0.310591	PML	1
biological_process	GO:0032506	cytokinetic process	1/41	9/3522	0.10013	0.310591	KLHDC8B	1
biological_process	GO:0034205	amyloid-beta formation	1/41	9/3522	0.10013	0.310591	PIN1	1
biological_process	GO:0044380	protein localization to cytoskeleton	1/41	9/3522	0.10013	0.310591	KLHL21	1
biological_process	GO:0045662	negative regulation of myoblast differentiation	1/41	9/3522	0.10013	0.310591	TGFB1	1
biological_process	GO:0046173	polyol biosynthetic process	1/41	9/3522	0.10013	0.310591	ITPKC	1
biological_process	GO:0048146	positive regulation of fibroblast proliferation	1/41	9/3522	0.10013	0.310591	PML	1
biological_process	GO:0060390	regulation of SMAD protein signal transduction	1/41	9/3522	0.10013	0.310591	TGFB1	1
biological_process	GO:0061180	mammary gland epithelium development	1/41	9/3522	0.10013	0.310591	PML	1
biological_process	GO:0070169	positive regulation of biomineral tissue development	1/41	9/3522	0.10013	0.310591	TGFB1	1
biological_process	GO:0072332	intrinsic apoptotic signaling pathway by p53 class mediator	1/41	9/3522	0.10013	0.310591	PML	1
biological_process	GO:1900408	negative regulation of cellular response to oxidative stress	1/41	9/3522	0.10013	0.310591	VNN1	1
biological_process	GO:1902807	negative regulation of cell cycle G1/S phase transition	1/41	9/3522	0.10013	0.310591	PML	1
biological_process	GO:1902883	negative regulation of response to oxidative stress	1/41	9/3522	0.10013	0.310591	VNN1	1
biological_process	GO:1902991	regulation of amyloid precursor protein catabolic process	1/41	9/3522	0.10013	0.310591	PIN1	1
biological_process	GO:1903202	negative regulation of oxidative stress-induced cell death	1/41	9/3522	0.10013	0.310591	VNN1	1
biological_process	GO:1903725	regulation of phospholipid metabolic process	1/41	9/3522	0.10013	0.310591	TGFB1	1
biological_process	GO:1904292	regulation of ERAD pathway	1/41	9/3522	0.10013	0.310591	HERPUD1	1
biological_process	GO:2000059	negative regulation of ubiquitin-dependent protein catabolic process	1/41	9/3522	0.10013	0.310591	PML	1
biological_process	GO:2000134	negative regulation of G1/S transition of mitotic cell cycle	1/41	9/3522	0.10013	0.310591	PML	1
biological_process	GO:0031325	positive regulation of cellular metabolic process	9/41	485/3522	0.10111	0.312755	CALCOCO2/PIN1/HERPUD1/TGFB1/SMCR8/AMER1/ACKR3/POU2F1/PML	9
biological_process	GO:0022610	biological adhesion	5/41	215/3522	0.101591	0.313367	VNN1/TGFB1/VCAN/PML/SPARCL1	5
biological_process	GO:0009991	response to extracellular stimulus	2/41	47/3522	0.102973	0.315869	HLCS/OXT	2
biological_process	GO:0090287	regulation of cellular response to growth factor stimulus	2/41	47/3522	0.102973	0.315869	PIN1/TGFB1	2
biological_process	GO:0034599	cellular response to oxidative stress	2/41	48/3522	0.106684	0.320709	VNN1/PML	2
biological_process	GO:0090092	regulation of transmembrane receptor protein serine/threonine kinase signaling pathway	2/41	48/3522	0.106684	0.320709	PIN1/TGFB1	2
biological_process	GO:0000387	spliceosomal snRNP assembly	1/41	10/3522	0.110633	0.320709	USP4	1
biological_process	GO:0006220	pyrimidine nucleotide metabolic process	1/41	10/3522	0.110633	0.320709	AGPAT1	1
biological_process	GO:0006767	water-soluble vitamin metabolic process	1/41	10/3522	0.110633	0.320709	VNN1	1
biological_process	GO:0006825	copper ion transport	1/41	10/3522	0.110633	0.320709	ATOX1	1
biological_process	GO:0007435	salivary gland morphogenesis	1/41	10/3522	0.110633	0.320709	TGFB1	1
biological_process	GO:0010507	negative regulation of autophagy	1/41	10/3522	0.110633	0.320709	SMCR8	1
biological_process	GO:0010862	positive regulation of pathway-restricted SMAD protein phosphorylation	1/41	10/3522	0.110633	0.320709	TGFB1	1
biological_process	GO:0016445	somatic diversification of immunoglobulins	1/41	10/3522	0.110633	0.320709	TGFB1	1
biological_process	GO:0032507	maintenance of protein location in cell	1/41	10/3522	0.110633	0.320709	PML	1
biological_process	GO:0042306	regulation of protein import into nucleus	1/41	10/3522	0.110633	0.320709	TGFB1	1
biological_process	GO:0045214	sarcomere organization	1/41	10/3522	0.110633	0.320709	KLHL41	1
biological_process	GO:0045685	regulation of glial cell differentiation	1/41	10/3522	0.110633	0.320709	TGFB1	1
biological_process	GO:0046824	positive regulation of nucleocytoplasmic transport	1/41	10/3522	0.110633	0.320709	TGFB1	1
biological_process	GO:0048384	retinoic acid receptor signaling pathway	1/41	10/3522	0.110633	0.320709	PML	1
biological_process	GO:0050706	regulation of interleukin-1 beta secretion	1/41	10/3522	0.110633	0.320709	PML	1
biological_process	GO:0061005	cell differentiation involved in kidney development	1/41	10/3522	0.110633	0.320709	AMER1	1
biological_process	GO:1903201	regulation of oxidative stress-induced cell death	1/41	10/3522	0.110633	0.320709	VNN1	1
biological_process	GO:1904589	regulation of protein import	1/41	10/3522	0.110633	0.320709	TGFB1	1
biological_process	GO:2001021	negative regulation of response to DNA damage stimulus	1/41	10/3522	0.110633	0.320709	ACKR3	1
biological_process	GO:0001932	regulation of protein phosphorylation	5/41	222/3522	0.112588	0.325526	PIN1/TGFB1/PRKAG3/ACKR3/PML	5
biological_process	GO:0044248	cellular catabolic process	7/41	356/3522	0.113717	0.327934	CALCOCO2/HERPUD1/TGFB1/SMCR8/AMER1/PML/USP4	7
biological_process	GO:0006886	intracellular protein transport	4/41	161/3522	0.115261	0.329259	SRP19/HERPUD1/TGFB1/PML	4
biological_process	GO:0006952	defense response	6/41	290/3522	0.116304	0.329259	VNN1/IRAK2/CALCOCO2/TGFB1/CD1D/PML	6
biological_process	GO:0051246	regulation of protein metabolic process	8/41	429/3522	0.117572	0.329259	PIN1/HERPUD1/TGFB1/AMER1/PRKAG3/ACKR3/PML/USP4	8
biological_process	GO:0001558	regulation of cell growth	2/41	51/3522	0.118029	0.329259	TGFB1/PML	2
biological_process	GO:0043161	proteasome-mediated ubiquitin-dependent protein catabolic process	2/41	51/3522	0.118029	0.329259	HERPUD1/PML	2
biological_process	GO:0000271	polysaccharide biosynthetic process	1/41	11/3522	0.121015	0.329259	TGFB1	1
biological_process	GO:0002381	immunoglobulin production involved in immunoglobulin mediated immune response	1/41	11/3522	0.121015	0.329259	TGFB1	1
biological_process	GO:0002714	positive regulation of B cell mediated immunity	1/41	11/3522	0.121015	0.329259	TGFB1	1
biological_process	GO:0002755	MyD88-dependent toll-like receptor signaling pathway	1/41	11/3522	0.121015	0.329259	IRAK2	1
biological_process	GO:0002891	positive regulation of immunoglobulin mediated immune response	1/41	11/3522	0.121015	0.329259	TGFB1	1
biological_process	GO:0007431	salivary gland development	1/41	11/3522	0.121015	0.329259	TGFB1	1
biological_process	GO:0007585	respiratory gaseous exchange by respiratory system	1/41	11/3522	0.121015	0.329259	SFTPC	1
biological_process	GO:0018107	peptidyl-threonine phosphorylation	1/41	11/3522	0.121015	0.329259	TGFB1	1
biological_process	GO:0031663	lipopolysaccharide-mediated signaling pathway	1/41	11/3522	0.121015	0.329259	TGFB1	1
biological_process	GO:0032660	regulation of interleukin-17 production	1/41	11/3522	0.121015	0.329259	TGFB1	1
biological_process	GO:0035307	positive regulation of protein dephosphorylation	1/41	11/3522	0.121015	0.329259	TGFB1	1
biological_process	GO:0043388	positive regulation of DNA binding	1/41	11/3522	0.121015	0.329259	TGFB1	1
biological_process	GO:0044088	regulation of vacuole organization	1/41	11/3522	0.121015	0.329259	SMCR8	1
biological_process	GO:0050435	amyloid-beta metabolic process	1/41	11/3522	0.121015	0.329259	PIN1	1
biological_process	GO:0071156	regulation of cell cycle arrest	1/41	11/3522	0.121015	0.329259	PML	1
biological_process	GO:1900182	positive regulation of protein localization to nucleus	1/41	11/3522	0.121015	0.329259	TGFB1	1
biological_process	GO:1903510	mucopolysaccharide metabolic process	1/41	11/3522	0.121015	0.329259	TGFB1	1
biological_process	GO:2000785	regulation of autophagosome assembly	1/41	11/3522	0.121015	0.329259	SMCR8	1
biological_process	GO:0071363	cellular response to growth factor stimulus	3/41	105/3522	0.121714	0.330348	PIN1/TGFB1/PML	3
biological_process	GO:0010638	positive regulation of organelle organization	3/41	106/3522	0.124285	0.332514	CALCOCO2/SMCR8/PML	3
biological_process	GO:0001818	negative regulation of cytokine production	2/41	53/3522	0.125758	0.332514	TGFB1/PML	2
biological_process	GO:0006913	nucleocytoplasmic transport	2/41	53/3522	0.125758	0.332514	TGFB1/PML	2
biological_process	GO:0070848	response to growth factor	3/41	107/3522	0.126877	0.332514	PIN1/TGFB1/PML	3
biological_process	GO:0006955	immune response	6/41	298/3522	0.128062	0.332514	VNN1/IRAK2/CALCOCO2/TGFB1/CD1D/PML	6
biological_process	GO:0016055	Wnt signaling pathway	2/41	54/3522	0.129668	0.332514	PIN1/AMER1	2
biological_process	GO:0032984	protein-containing complex disassembly	2/41	54/3522	0.129668	0.332514	CALCOCO2/SMCR8	2
biological_process	GO:0051169	nuclear transport	2/41	54/3522	0.129668	0.332514	TGFB1/PML	2
biological_process	GO:0198738	cell-cell signaling by wnt	2/41	54/3522	0.129668	0.332514	PIN1/AMER1	2
biological_process	GO:0002639	positive regulation of immunoglobulin production	1/41	12/3522	0.13128	0.332514	TGFB1	1
biological_process	GO:0010596	negative regulation of endothelial cell migration	1/41	12/3522	0.13128	0.332514	TGFB1	1
biological_process	GO:0018210	peptidyl-threonine modification	1/41	12/3522	0.13128	0.332514	TGFB1	1
biological_process	GO:0032413	negative regulation of ion transmembrane transporter activity	1/41	12/3522	0.13128	0.332514	KCNRG	1
biological_process	GO:0032436	positive regulation of proteasomal ubiquitin-dependent protein catabolic process	1/41	12/3522	0.13128	0.332514	HERPUD1	1
biological_process	GO:0032922	circadian regulation of gene expression	1/41	12/3522	0.13128	0.332514	PML	1
biological_process	GO:0032963	collagen metabolic process	1/41	12/3522	0.13128	0.332514	TGFB1	1
biological_process	GO:0034620	cellular response to unfolded protein	1/41	12/3522	0.13128	0.332514	HERPUD1	1
biological_process	GO:0035914	skeletal muscle cell differentiation	1/41	12/3522	0.13128	0.332514	KLHL41	1
biological_process	GO:0042987	amyloid precursor protein catabolic process	1/41	12/3522	0.13128	0.332514	PIN1	1
biological_process	GO:0045047	protein targeting to ER	1/41	12/3522	0.13128	0.332514	SRP19	1
biological_process	GO:0045912	negative regulation of carbohydrate metabolic process	1/41	12/3522	0.13128	0.332514	TGFB1	1
biological_process	GO:0048525	negative regulation of viral process	1/41	12/3522	0.13128	0.332514	PML	1
biological_process	GO:0048747	muscle fiber development	1/41	12/3522	0.13128	0.332514	KLHL41	1
biological_process	GO:0051651	maintenance of location in cell	1/41	12/3522	0.13128	0.332514	PML	1
biological_process	GO:0070555	response to interleukin-1	1/41	12/3522	0.13128	0.332514	IRAK2	1
biological_process	GO:0071347	cellular response to interleukin-1	1/41	12/3522	0.13128	0.332514	IRAK2	1
biological_process	GO:0072599	establishment of protein localization to endoplasmic reticulum	1/41	12/3522	0.13128	0.332514	SRP19	1
biological_process	GO:1903573	negative regulation of response to endoplasmic reticulum stress	1/41	12/3522	0.13128	0.332514	HERPUD1	1
biological_process	GO:2000677	regulation of transcription regulatory region DNA binding	1/41	12/3522	0.13128	0.332514	TGFB1	1
biological_process	GO:0001501	skeletal system development	3/41	109/3522	0.132121	0.332514	OTOR/TGFB1/AMER1	3
biological_process	GO:0042493	response to drug	3/41	109/3522	0.132121	0.332514	SRP19/TGFB1/HLCS	3
biological_process	GO:0043408	regulation of MAPK cascade	3/41	109/3522	0.132121	0.332514	PIN1/TGFB1/ACKR3	3
biological_process	GO:2000146	negative regulation of cell motility	2/41	55/3522	0.133608	0.332841	PIN1/TGFB1	2
biological_process	GO:0042325	regulation of phosphorylation	5/41	238/3522	0.13983	0.332841	PIN1/TGFB1/PRKAG3/ACKR3/PML	5
biological_process	GO:0043065	positive regulation of apoptotic process	3/41	112/3522	0.14013	0.332841	PML/LOC101110593/TCTN3	3
biological_process	GO:0043068	positive regulation of programmed cell death	3/41	112/3522	0.14013	0.332841	PML/LOC101110593/TCTN3	3
biological_process	GO:0001570	vasculogenesis	1/41	13/3522	0.141427	0.332841	ACKR3	1
biological_process	GO:0002562	somatic diversification of immune receptors via germline recombination within a single locus	1/41	13/3522	0.141427	0.332841	TGFB1	1
biological_process	GO:0002712	regulation of B cell mediated immunity	1/41	13/3522	0.141427	0.332841	TGFB1	1
biological_process	GO:0002889	regulation of immunoglobulin mediated immune response	1/41	13/3522	0.141427	0.332841	TGFB1	1
biological_process	GO:0007584	response to nutrient	1/41	13/3522	0.141427	0.332841	HLCS	1
biological_process	GO:0016444	somatic cell DNA recombination	1/41	13/3522	0.141427	0.332841	TGFB1	1
biological_process	GO:0019751	polyol metabolic process	1/41	13/3522	0.141427	0.332841	ITPKC	1
biological_process	GO:0030433	ubiquitin-dependent ERAD pathway	1/41	13/3522	0.141427	0.332841	HERPUD1	1
biological_process	GO:0032527	protein exit from endoplasmic reticulum	1/41	13/3522	0.141427	0.332841	HERPUD1	1
biological_process	GO:0032620	interleukin-17 production	1/41	13/3522	0.141427	0.332841	TGFB1	1
biological_process	GO:0034766	negative regulation of ion transmembrane transport	1/41	13/3522	0.141427	0.332841	KCNRG	1
biological_process	GO:0035272	exocrine system development	1/41	13/3522	0.141427	0.332841	TGFB1	1
biological_process	GO:0035967	cellular response to topologically incorrect protein	1/41	13/3522	0.141427	0.332841	HERPUD1	1
biological_process	GO:0043536	positive regulation of blood vessel endothelial cell migration	1/41	13/3522	0.141427	0.332841	TGFB1	1
biological_process	GO:0044773	mitotic DNA damage checkpoint	1/41	13/3522	0.141427	0.332841	PML	1
biological_process	GO:0044774	mitotic DNA integrity checkpoint	1/41	13/3522	0.141427	0.332841	PML	1
biological_process	GO:0045185	maintenance of protein location	1/41	13/3522	0.141427	0.332841	PML	1
biological_process	GO:0045911	positive regulation of DNA recombination	1/41	13/3522	0.141427	0.332841	TGFB1	1
biological_process	GO:0050702	interleukin-1 beta secretion	1/41	13/3522	0.141427	0.332841	PML	1
biological_process	GO:0050704	regulation of interleukin-1 secretion	1/41	13/3522	0.141427	0.332841	PML	1
biological_process	GO:0050710	negative regulation of cytokine secretion	1/41	13/3522	0.141427	0.332841	PML	1
biological_process	GO:0051897	positive regulation of protein kinase B signaling	1/41	13/3522	0.141427	0.332841	TGFB1	1
biological_process	GO:0070373	negative regulation of ERK1 and ERK2 cascade	1/41	13/3522	0.141427	0.332841	PIN1	1
biological_process	GO:0090398	cellular senescence	1/41	13/3522	0.141427	0.332841	PML	1
biological_process	GO:1902116	negative regulation of organelle assembly	1/41	13/3522	0.141427	0.332841	SMCR8	1
biological_process	GO:1904063	negative regulation of cation transmembrane transport	1/41	13/3522	0.141427	0.332841	KCNRG	1
biological_process	GO:0051251	positive regulation of lymphocyte activation	2/41	57/3522	0.141568	0.332841	VNN1/TGFB1	2
biological_process	GO:0016071	mRNA metabolic process	3/41	114/3522	0.145562	0.336114	SNRPB2/CWC15/USP4	3
biological_process	GO:0051338	regulation of transferase activity	3/41	114/3522	0.145562	0.336114	PIN1/TGFB1/PRKAG3	3
biological_process	GO:0051271	negative regulation of cellular component movement	2/41	58/3522	0.145588	0.336114	PIN1/TGFB1	2
biological_process	GO:0090407	organophosphate biosynthetic process	3/41	115/3522	0.148305	0.336114	ITPKC/TGFB1/AGPAT1	3
biological_process	GO:0045862	positive regulation of proteolysis	2/41	59/3522	0.149631	0.336114	HERPUD1/PML	2
biological_process	GO:0051603	proteolysis involved in cellular protein catabolic process	3/41	116/3522	0.151066	0.336114	HERPUD1/PML/USP4	3
biological_process	GO:0000281	mitotic cytokinesis	1/41	14/3522	0.151459	0.336114	KLHDC8B	1
biological_process	GO:0002200	somatic diversification of immune receptors	1/41	14/3522	0.151459	0.336114	TGFB1	1
biological_process	GO:0002312	B cell activation involved in immune response	1/41	14/3522	0.151459	0.336114	TGFB1	1
biological_process	GO:0002763	positive regulation of myeloid leukocyte differentiation	1/41	14/3522	0.151459	0.336114	TGFB1	1
biological_process	GO:0006986	response to unfolded protein	1/41	14/3522	0.151459	0.336114	HERPUD1	1
biological_process	GO:0006997	nucleus organization	1/41	14/3522	0.151459	0.336114	PML	1
biological_process	GO:0014013	regulation of gliogenesis	1/41	14/3522	0.151459	0.336114	TGFB1	1
biological_process	GO:0031397	negative regulation of protein ubiquitination	1/41	14/3522	0.151459	0.336114	USP4	1
biological_process	GO:0032204	regulation of telomere maintenance	1/41	14/3522	0.151459	0.336114	PML	1
biological_process	GO:0032410	negative regulation of transporter activity	1/41	14/3522	0.151459	0.336114	KCNRG	1
biological_process	GO:0032651	regulation of interleukin-1 beta production	1/41	14/3522	0.151459	0.336114	PML	1
biological_process	GO:0034394	protein localization to cell surface	1/41	14/3522	0.151459	0.336114	USP4	1
biological_process	GO:0035304	regulation of protein dephosphorylation	1/41	14/3522	0.151459	0.336114	TGFB1	1
biological_process	GO:0035306	positive regulation of dephosphorylation	1/41	14/3522	0.151459	0.336114	TGFB1	1
biological_process	GO:0048144	fibroblast proliferation	1/41	14/3522	0.151459	0.336114	PML	1
biological_process	GO:0048145	regulation of fibroblast proliferation	1/41	14/3522	0.151459	0.336114	PML	1
biological_process	GO:0061640	cytoskeleton-dependent cytokinesis	1/41	14/3522	0.151459	0.336114	KLHDC8B	1
biological_process	GO:0072527	pyrimidine-containing compound metabolic process	1/41	14/3522	0.151459	0.336114	AGPAT1	1
biological_process	GO:1901016	regulation of potassium ion transmembrane transporter activity	1/41	14/3522	0.151459	0.336114	KCNRG	1
biological_process	GO:1901800	positive regulation of proteasomal protein catabolic process	1/41	14/3522	0.151459	0.336114	HERPUD1	1
biological_process	GO:1903051	negative regulation of proteolysis involved in cellular protein catabolic process	1/41	14/3522	0.151459	0.336114	PML	1
biological_process	GO:2000060	positive regulation of ubiquitin-dependent protein catabolic process	1/41	14/3522	0.151459	0.336114	HERPUD1	1
biological_process	GO:0051641	cellular localization	8/41	457/3522	0.153427	0.339722	PIN1/KLHL21/SRP19/ANKRD50/HERPUD1/TGFB1/PML/USP4	8
biological_process	GO:0016049	cell growth	2/41	60/3522	0.153698	0.339722	TGFB1/PML	2
biological_process	GO:0044265	cellular macromolecule catabolic process	4/41	181/3522	0.157059	0.345436	HERPUD1/AMER1/PML/USP4	4
biological_process	GO:0000165	MAPK cascade	3/41	119/3522	0.159448	0.345436	PIN1/TGFB1/ACKR3	3
biological_process	GO:0010564	regulation of cell cycle process	3/41	119/3522	0.159448	0.345436	PIN1/KLHL21/PML	3
biological_process	GO:0010717	regulation of epithelial to mesenchymal transition	1/41	15/3522	0.161376	0.345436	TGFB1	1
biological_process	GO:0030239	myofibril assembly	1/41	15/3522	0.161376	0.345436	KLHL41	1
biological_process	GO:0030512	negative regulation of transforming growth factor beta receptor signaling pathway	1/41	15/3522	0.161376	0.345436	PIN1	1
biological_process	GO:0033077	T cell differentiation in thymus	1/41	15/3522	0.161376	0.345436	VNN1	1
biological_process	GO:0035966	response to topologically incorrect protein	1/41	15/3522	0.161376	0.345436	HERPUD1	1
biological_process	GO:0042982	amyloid precursor protein metabolic process	1/41	15/3522	0.161376	0.345436	PIN1	1
biological_process	GO:0045778	positive regulation of ossification	1/41	15/3522	0.161376	0.345436	TGFB1	1
biological_process	GO:0061912	selective autophagy	1/41	15/3522	0.161376	0.345436	CALCOCO2	1
biological_process	GO:1900407	regulation of cellular response to oxidative stress	1/41	15/3522	0.161376	0.345436	VNN1	1
biological_process	GO:1905897	regulation of response to endoplasmic reticulum stress	1/41	15/3522	0.161376	0.345436	HERPUD1	1
biological_process	GO:0031401	positive regulation of protein modification process	4/41	183/3522	0.16153	0.345436	PIN1/TGFB1/AMER1/ACKR3	4
biological_process	GO:0007517	muscle organ development	2/41	62/3522	0.161899	0.345436	TGFB1/KLHL41	2
biological_process	GO:0010498	proteasomal protein catabolic process	2/41	62/3522	0.161899	0.345436	HERPUD1/PML	2
biological_process	GO:1902105	regulation of leukocyte differentiation	2/41	62/3522	0.161899	0.345436	VNN1/TGFB1	2
biological_process	GO:1905114	cell surface receptor signaling pathway involved in cell-cell signaling	2/41	62/3522	0.161899	0.345436	PIN1/AMER1	2
biological_process	GO:0010942	positive regulation of cell death	3/41	121/3522	0.165117	0.348456	PML/LOC101110593/TCTN3	3
biological_process	GO:0023014	signal transduction by protein phosphorylation	3/41	121/3522	0.165117	0.348456	PIN1/TGFB1/ACKR3	3
biological_process	GO:0002696	positive regulation of leukocyte activation	2/41	63/3522	0.16603	0.348456	VNN1/TGFB1	2
biological_process	GO:0071900	regulation of protein serine/threonine kinase activity	2/41	63/3522	0.16603	0.348456	TGFB1/PRKAG3	2
biological_process	GO:0002062	chondrocyte differentiation	1/41	16/3522	0.171181	0.348456	TGFB1	1
biological_process	GO:0002637	regulation of immunoglobulin production	1/41	16/3522	0.171181	0.348456	TGFB1	1
biological_process	GO:0006766	vitamin metabolic process	1/41	16/3522	0.171181	0.348456	VNN1	1
biological_process	GO:0006801	superoxide metabolic process	1/41	16/3522	0.171181	0.348456	TGFB1	1
biological_process	GO:0006919	activation of cysteine-type endopeptidase activity involved in apoptotic process	1/41	16/3522	0.171181	0.348456	PML	1
biological_process	GO:0007173	epidermal growth factor receptor signaling pathway	1/41	16/3522	0.171181	0.348456	TGFB1	1
biological_process	GO:0010633	negative regulation of epithelial cell migration	1/41	16/3522	0.171181	0.348456	TGFB1	1
biological_process	GO:0015918	sterol transport	1/41	16/3522	0.171181	0.348456	STARD5	1
biological_process	GO:0030301	cholesterol transport	1/41	16/3522	0.171181	0.348456	STARD5	1
biological_process	GO:0030500	regulation of bone mineralization	1/41	16/3522	0.171181	0.348456	TGFB1	1
biological_process	GO:0036503	ERAD pathway	1/41	16/3522	0.171181	0.348456	HERPUD1	1
biological_process	GO:0043255	regulation of carbohydrate biosynthetic process	1/41	16/3522	0.171181	0.348456	TGFB1	1
biological_process	GO:0045582	positive regulation of T cell differentiation	1/41	16/3522	0.171181	0.348456	VNN1	1
biological_process	GO:0045921	positive regulation of exocytosis	1/41	16/3522	0.171181	0.348456	RAB27B	1
biological_process	GO:0070972	protein localization to endoplasmic reticulum	1/41	16/3522	0.171181	0.348456	SRP19	1
biological_process	GO:1901379	regulation of potassium ion transmembrane transport	1/41	16/3522	0.171181	0.348456	KCNRG	1
biological_process	GO:1902882	regulation of response to oxidative stress	1/41	16/3522	0.171181	0.348456	VNN1	1
biological_process	GO:1903052	positive regulation of proteolysis involved in cellular protein catabolic process	1/41	16/3522	0.171181	0.348456	HERPUD1	1
biological_process	GO:1903321	negative regulation of protein modification by small protein conjugation or removal	1/41	16/3522	0.171181	0.348456	USP4	1
biological_process	GO:1903363	negative regulation of cellular protein catabolic process	1/41	16/3522	0.171181	0.348456	PML	1
biological_process	GO:1903845	negative regulation of cellular response to transforming growth factor beta stimulus	1/41	16/3522	0.171181	0.348456	PIN1	1
biological_process	GO:0007166	cell surface receptor signaling pathway	7/41	399/3522	0.175405	0.3564	IRAK2/PIN1/TGFB1/AMER1/SIVA1/PML/TCTN3	7
biological_process	GO:0051726	regulation of cell cycle	4/41	190/3522	0.177552	0.359592	PIN1/KLHL21/TGFB1/PML	4
biological_process	GO:0050867	positive regulation of cell activation	2/41	66/3522	0.178535	0.359592	VNN1/TGFB1	2
biological_process	GO:0051130	positive regulation of cellular component organization	4/41	191/3522	0.179887	0.359592	CALCOCO2/TGFB1/SMCR8/PML	4
biological_process	GO:0002526	acute inflammatory response	1/41	17/3522	0.180873	0.359592	VNN1	1
biological_process	GO:0032088	negative regulation of NF-kappaB transcription factor activity	1/41	17/3522	0.180873	0.359592	IRAK2	1
biological_process	GO:0034763	negative regulation of transmembrane transport	1/41	17/3522	0.180873	0.359592	KCNRG	1
biological_process	GO:0042752	regulation of circadian rhythm	1/41	17/3522	0.180873	0.359592	PML	1
biological_process	GO:0043266	regulation of potassium ion transport	1/41	17/3522	0.180873	0.359592	KCNRG	1
biological_process	GO:0046849	bone remodeling	1/41	17/3522	0.180873	0.359592	TGFB1	1
biological_process	GO:0050701	interleukin-1 secretion	1/41	17/3522	0.180873	0.359592	PML	1
biological_process	GO:0051781	positive regulation of cell division	1/41	17/3522	0.180873	0.359592	TGFB1	1
biological_process	GO:0060395	SMAD protein signal transduction	1/41	17/3522	0.180873	0.359592	TGFB1	1
biological_process	GO:0046907	intracellular transport	5/41	260/3522	0.181652	0.360493	SRP19/ANKRD50/HERPUD1/TGFB1/PML	5
biological_process	GO:0006954	inflammatory response	3/41	127/3522	0.182485	0.360709	VNN1/IRAK2/TGFB1	3
biological_process	GO:0030001	metal ion transport	3/41	127/3522	0.182485	0.360709	KCNRG/PML/ATOX1	3
biological_process	GO:0014706	striated muscle tissue development	2/41	67/3522	0.182738	0.360709	TGFB1/KLHL41	2
biological_process	GO:0080134	regulation of response to stress	5/41	261/3522	0.183661	0.361887	VNN1/IRAK2/HERPUD1/ACKR3/PML	5
biological_process	GO:0019220	regulation of phosphate metabolic process	5/41	262/3522	0.185679	0.364566	PIN1/TGFB1/PRKAG3/ACKR3/PML	5
biological_process	GO:0051174	regulation of phosphorus metabolic process	5/41	262/3522	0.185679	0.364566	PIN1/TGFB1/PRKAG3/ACKR3/PML	5
biological_process	GO:0006644	phospholipid metabolic process	2/41	68/3522	0.186956	0.366422	TGFB1/AGPAT1	2
biological_process	GO:0030203	glycosaminoglycan metabolic process	1/41	18/3522	0.190455	0.368713	TGFB1	1
biological_process	GO:0032611	interleukin-1 beta production	1/41	18/3522	0.190455	0.368713	PML	1
biological_process	GO:0042770	signal transduction in response to DNA damage	1/41	18/3522	0.190455	0.368713	PML	1
biological_process	GO:0070167	regulation of biomineral tissue development	1/41	18/3522	0.190455	0.368713	TGFB1	1
biological_process	GO:0072331	signal transduction by p53 class mediator	1/41	18/3522	0.190455	0.368713	PML	1
biological_process	GO:0098876	vesicle-mediated transport to the plasma membrane	1/41	18/3522	0.190455	0.368713	ANKRD50	1
biological_process	GO:2000779	regulation of double-strand break repair	1/41	18/3522	0.190455	0.368713	PML	1
biological_process	GO:0001933	negative regulation of protein phosphorylation	2/41	69/3522	0.191188	0.369169	PIN1/TGFB1	2
biological_process	GO:1903047	mitotic cell cycle process	3/41	130/3522	0.191357	0.369169	TGFB1/PML/KLHDC8B	3
biological_process	GO:0007049	cell cycle	5/41	265/3522	0.191785	0.369351	PIN1/KLHL21/TGFB1/PML/KLHDC8B	5
biological_process	GO:0030155	regulation of cell adhesion	3/41	131/3522	0.19434	0.372933	VNN1/TGFB1/PML	3
biological_process	GO:0006914	autophagy	2/41	70/3522	0.195435	0.372933	CALCOCO2/SMCR8	2
biological_process	GO:0048732	gland development	2/41	70/3522	0.195435	0.372933	TGFB1/PML	2
biological_process	GO:0061919	process utilizing autophagic mechanism	2/41	70/3522	0.195435	0.372933	CALCOCO2/SMCR8	2
biological_process	GO:0044092	negative regulation of molecular function	3/41	132/3522	0.197335	0.372933	IRAK2/PIN1/KCNRG	3
biological_process	GO:0098609	cell-cell adhesion	3/41	132/3522	0.197335	0.372933	VNN1/TGFB1/SPARCL1	3
biological_process	GO:0006874	cellular calcium ion homeostasis	2/41	71/3522	0.199694	0.372933	HERPUD1/PML	2
biological_process	GO:0002718	regulation of cytokine production involved in immune response	1/41	19/3522	0.199927	0.372933	TGFB1	1
biological_process	GO:0032434	regulation of proteasomal ubiquitin-dependent protein catabolic process	1/41	19/3522	0.199927	0.372933	HERPUD1	1
biological_process	GO:0032652	regulation of interleukin-1 production	1/41	19/3522	0.199927	0.372933	PML	1
biological_process	GO:0033619	membrane protein proteolysis	1/41	19/3522	0.199927	0.372933	TGFB1	1
biological_process	GO:0038127	ERBB signaling pathway	1/41	19/3522	0.199927	0.372933	TGFB1	1
biological_process	GO:0043535	regulation of blood vessel endothelial cell migration	1/41	19/3522	0.199927	0.372933	TGFB1	1
biological_process	GO:0045598	regulation of fat cell differentiation	1/41	19/3522	0.199927	0.372933	TGFB1	1
biological_process	GO:0046822	regulation of nucleocytoplasmic transport	1/41	19/3522	0.199927	0.372933	TGFB1	1
biological_process	GO:0071805	potassium ion transmembrane transport	1/41	19/3522	0.199927	0.372933	KCNRG	1
biological_process	GO:0090100	positive regulation of transmembrane receptor protein serine/threonine kinase signaling pathway	1/41	19/3522	0.199927	0.372933	TGFB1	1
biological_process	GO:2001238	positive regulation of extrinsic apoptotic signaling pathway	1/41	19/3522	0.199927	0.372933	PML	1
biological_process	GO:0006468	protein phosphorylation	5/41	269/3522	0.200044	0.372933	PIN1/TGFB1/PRKAG3/ACKR3/PML	5
biological_process	GO:0031324	negative regulation of cellular metabolic process	6/41	342/3522	0.202469	0.375274	PIN1/TGFB1/SMCR8/POU2F1/PML/USP4	6
biological_process	GO:1901575	organic substance catabolic process	6/41	342/3522	0.202469	0.375274	PIN1/HERPUD1/TGFB1/AMER1/PML/USP4	6
biological_process	GO:0051347	positive regulation of transferase activity	2/41	72/3522	0.203965	0.375274	PIN1/TGFB1	2
biological_process	GO:0060537	muscle tissue development	2/41	72/3522	0.203965	0.375274	TGFB1/KLHL41	2
biological_process	GO:0043933	protein-containing complex subunit organization	6/41	344/3522	0.206201	0.375274	CALCOCO2/TGFB1/SMCR8/KCNRG/PML/USP4	6
biological_process	GO:0051098	regulation of binding	2/41	73/3522	0.208248	0.375274	PIN1/TGFB1	2
biological_process	GO:0055074	calcium ion homeostasis	2/41	73/3522	0.208248	0.375274	HERPUD1/PML	2
biological_process	GO:0000045	autophagosome assembly	1/41	20/3522	0.209291	0.375274	SMCR8	1
biological_process	GO:0005976	polysaccharide metabolic process	1/41	20/3522	0.209291	0.375274	TGFB1	1
biological_process	GO:0006022	aminoglycan metabolic process	1/41	20/3522	0.209291	0.375274	TGFB1	1
biological_process	GO:0010927	cellular component assembly involved in morphogenesis	1/41	20/3522	0.209291	0.375274	KLHL41	1
biological_process	GO:0016064	immunoglobulin mediated immune response	1/41	20/3522	0.209291	0.375274	TGFB1	1
biological_process	GO:0016579	protein deubiquitination	1/41	20/3522	0.209291	0.375274	USP4	1
biological_process	GO:0019724	B cell mediated immunity	1/41	20/3522	0.209291	0.375274	TGFB1	1
biological_process	GO:0030879	mammary gland development	1/41	20/3522	0.209291	0.375274	PML	1
biological_process	GO:0032091	negative regulation of protein binding	1/41	20/3522	0.209291	0.375274	PIN1	1
biological_process	GO:0032092	positive regulation of protein binding	1/41	20/3522	0.209291	0.375274	PIN1	1
biological_process	GO:0045621	positive regulation of lymphocyte differentiation	1/41	20/3522	0.209291	0.375274	VNN1	1
biological_process	GO:0050871	positive regulation of B cell activation	1/41	20/3522	0.209291	0.375274	TGFB1	1
biological_process	GO:0051701	interaction with host	1/41	20/3522	0.209291	0.375274	PML	1
biological_process	GO:0062014	negative regulation of small molecule metabolic process	1/41	20/3522	0.209291	0.375274	TGFB1	1
biological_process	GO:0090090	negative regulation of canonical Wnt signaling pathway	1/41	20/3522	0.209291	0.375274	AMER1	1
biological_process	GO:0090316	positive regulation of intracellular protein transport	1/41	20/3522	0.209291	0.375274	TGFB1	1
biological_process	GO:0034097	response to cytokine	3/41	136/3522	0.209433	0.375274	IRAK2/CALCOCO2/PML	3
biological_process	GO:0001667	ameboidal-type cell migration	2/41	74/3522	0.21254	0.379614	TGFB1/PML	2
biological_process	GO:0010959	regulation of metal ion transport	2/41	74/3522	0.21254	0.379614	KCNRG/PML	2
biological_process	GO:0009165	nucleotide biosynthetic process	2/41	75/3522	0.216843	0.382328	TGFB1/AGPAT1	2
biological_process	GO:0002244	hematopoietic progenitor cell differentiation	1/41	21/3522	0.218549	0.382328	TGFB1	1
biological_process	GO:0002367	cytokine production involved in immune response	1/41	21/3522	0.218549	0.382328	TGFB1	1
biological_process	GO:0006612	protein targeting to membrane	1/41	21/3522	0.218549	0.382328	SRP19	1
biological_process	GO:0007569	cell aging	1/41	21/3522	0.218549	0.382328	PML	1
biological_process	GO:0014902	myotube differentiation	1/41	21/3522	0.218549	0.382328	KLHL41	1
biological_process	GO:0031623	receptor internalization	1/41	21/3522	0.218549	0.382328	ACKR3	1
biological_process	GO:0032388	positive regulation of intracellular transport	1/41	21/3522	0.218549	0.382328	TGFB1	1
biological_process	GO:0043271	negative regulation of ion transport	1/41	21/3522	0.218549	0.382328	KCNRG	1
biological_process	GO:0043534	blood vessel endothelial cell migration	1/41	21/3522	0.218549	0.382328	TGFB1	1
biological_process	GO:0043547	positive regulation of GTPase activity	1/41	21/3522	0.218549	0.382328	PIN1	1
biological_process	GO:0046165	alcohol biosynthetic process	1/41	21/3522	0.218549	0.382328	ITPKC	1
biological_process	GO:0050709	negative regulation of protein secretion	1/41	21/3522	0.218549	0.382328	PML	1
biological_process	GO:0010605	negative regulation of macromolecule metabolic process	6/41	351/3522	0.219469	0.383334	PIN1/TGFB1/SMCR8/POU2F1/PML/USP4	6
biological_process	GO:0043410	positive regulation of MAPK cascade	2/41	76/3522	0.221154	0.385062	TGFB1/ACKR3	2
biological_process	GO:1903532	positive regulation of secretion by cell	2/41	76/3522	0.221154	0.385062	TGFB1/RAB27B	2
biological_process	GO:0006979	response to oxidative stress	2/41	77/3522	0.225473	0.38673	VNN1/PML	2
biological_process	GO:0042326	negative regulation of phosphorylation	2/41	77/3522	0.225473	0.38673	PIN1/TGFB1	2
biological_process	GO:0000041	transition metal ion transport	1/41	22/3522	0.2277	0.38673	ATOX1	1
biological_process	GO:0002377	immunoglobulin production	1/41	22/3522	0.2277	0.38673	TGFB1	1
biological_process	GO:0016525	negative regulation of angiogenesis	1/41	22/3522	0.2277	0.38673	PML	1
biological_process	GO:0030178	negative regulation of Wnt signaling pathway	1/41	22/3522	0.2277	0.38673	AMER1	1
biological_process	GO:0033138	positive regulation of peptidyl-serine phosphorylation	1/41	22/3522	0.2277	0.38673	TGFB1	1
biological_process	GO:0034249	negative regulation of cellular amide metabolic process	1/41	22/3522	0.2277	0.38673	PIN1	1
biological_process	GO:0034341	response to interferon-gamma	1/41	22/3522	0.2277	0.38673	CALCOCO2	1
biological_process	GO:0045639	positive regulation of myeloid cell differentiation	1/41	22/3522	0.2277	0.38673	TGFB1	1
biological_process	GO:0051101	regulation of DNA binding	1/41	22/3522	0.2277	0.38673	TGFB1	1
biological_process	GO:0051896	regulation of protein kinase B signaling	1/41	22/3522	0.2277	0.38673	TGFB1	1
biological_process	GO:1905037	autophagosome organization	1/41	22/3522	0.2277	0.38673	SMCR8	1
biological_process	GO:2000045	regulation of G1/S transition of mitotic cell cycle	1/41	22/3522	0.2277	0.38673	PML	1
biological_process	GO:2000181	negative regulation of blood vessel morphogenesis	1/41	22/3522	0.2277	0.38673	PML	1
biological_process	GO:2000379	positive regulation of reactive oxygen species metabolic process	1/41	22/3522	0.2277	0.38673	TGFB1	1
biological_process	GO:0051052	regulation of DNA metabolic process	2/41	78/3522	0.2298	0.388509	TGFB1/PML	2
biological_process	GO:0051345	positive regulation of hydrolase activity	2/41	78/3522	0.2298	0.388509	PIN1/PML	2
biological_process	GO:1901293	nucleoside phosphate biosynthetic process	2/41	78/3522	0.2298	0.388509	TGFB1/AGPAT1	2
biological_process	GO:0045944	positive regulation of transcription by RNA polymerase II	3/41	143/3522	0.231006	0.389952	PIN1/TGFB1/POU2F1	3
biological_process	GO:1903530	regulation of secretion by cell	3/41	144/3522	0.234125	0.392465	TGFB1/RAB27B/PML	3
biological_process	GO:0072503	cellular divalent inorganic cation homeostasis	2/41	79/3522	0.234133	0.392465	HERPUD1/PML	2
biological_process	GO:0001959	regulation of cytokine-mediated signaling pathway	1/41	23/3522	0.236747	0.392465	IRAK2	1
biological_process	GO:0002792	negative regulation of peptide secretion	1/41	23/3522	0.236747	0.392465	PML	1
biological_process	GO:0007224	smoothened signaling pathway	1/41	23/3522	0.236747	0.392465	TCTN3	1
biological_process	GO:0010212	response to ionizing radiation	1/41	23/3522	0.236747	0.392465	PML	1
biological_process	GO:0010595	positive regulation of endothelial cell migration	1/41	23/3522	0.236747	0.392465	TGFB1	1
biological_process	GO:0043280	positive regulation of cysteine-type endopeptidase activity involved in apoptotic process	1/41	23/3522	0.236747	0.392465	PML	1
biological_process	GO:1901654	response to ketone	1/41	23/3522	0.236747	0.392465	TGFB1	1
biological_process	GO:1990823	response to leukemia inhibitory factor	1/41	23/3522	0.236747	0.392465	PML	1
biological_process	GO:1990830	cellular response to leukemia inhibitory factor	1/41	23/3522	0.236747	0.392465	PML	1
biological_process	GO:2001257	regulation of cation channel activity	1/41	23/3522	0.236747	0.392465	KCNRG	1
biological_process	GO:0022407	regulation of cell-cell adhesion	2/41	80/3522	0.238472	0.394733	VNN1/TGFB1	2
biological_process	GO:0044093	positive regulation of molecular function	4/41	216/3522	0.241387	0.398962	IRAK2/PIN1/TGFB1/PML	4
biological_process	GO:0072507	divalent inorganic cation homeostasis	2/41	81/3522	0.242816	0.399516	HERPUD1/PML	2
biological_process	GO:0060341	regulation of cellular localization	3/41	147/3522	0.24353	0.399516	PIN1/TGFB1/PML	3
biological_process	GO:0000018	regulation of DNA recombination	1/41	24/3522	0.245691	0.399516	TGFB1	1
biological_process	GO:0002761	regulation of myeloid leukocyte differentiation	1/41	24/3522	0.245691	0.399516	TGFB1	1
biological_process	GO:0009612	response to mechanical stimulus	1/41	24/3522	0.245691	0.399516	OXT	1
biological_process	GO:0030282	bone mineralization	1/41	24/3522	0.245691	0.399516	TGFB1	1
biological_process	GO:0032612	interleukin-1 production	1/41	24/3522	0.245691	0.399516	PML	1
biological_process	GO:0043433	negative regulation of DNA-binding transcription factor activity	1/41	24/3522	0.245691	0.399516	IRAK2	1
biological_process	GO:0046474	glycerophospholipid biosynthetic process	1/41	24/3522	0.245691	0.399516	AGPAT1	1
biological_process	GO:0055002	striated muscle cell development	1/41	24/3522	0.245691	0.399516	KLHL41	1
biological_process	GO:1903900	regulation of viral life cycle	1/41	24/3522	0.245691	0.399516	PML	1
biological_process	GO:0001934	positive regulation of protein phosphorylation	3/41	149/3522	0.249838	0.404391	PIN1/TGFB1/ACKR3	3
biological_process	GO:0043085	positive regulation of catalytic activity	3/41	149/3522	0.249838	0.404391	PIN1/TGFB1/PML	3
biological_process	GO:0065009	regulation of molecular function	6/41	367/3522	0.250908	0.404391	IRAK2/PIN1/TGFB1/KCNRG/PRKAG3/PML	6
biological_process	GO:0008104	protein localization	7/41	444/3522	0.253007	0.404391	PIN1/KLHL21/SRP19/HERPUD1/TGFB1/PML/USP4	7
biological_process	GO:0033043	regulation of organelle organization	4/41	221/3522	0.254291	0.404391	CALCOCO2/SMCR8/CAPN2/PML	4
biological_process	GO:0002224	toll-like receptor signaling pathway	1/41	25/3522	0.254532	0.404391	IRAK2	1
biological_process	GO:0002702	positive regulation of production of molecular mediator of immune response	1/41	25/3522	0.254532	0.404391	TGFB1	1
biological_process	GO:0006470	protein dephosphorylation	1/41	25/3522	0.254532	0.404391	TGFB1	1
biological_process	GO:0006813	potassium ion transport	1/41	25/3522	0.254532	0.404391	KCNRG	1
biological_process	GO:0010522	regulation of calcium ion transport into cytosol	1/41	25/3522	0.254532	0.404391	PML	1
biological_process	GO:0060759	regulation of response to cytokine stimulus	1/41	25/3522	0.254532	0.404391	IRAK2	1
biological_process	GO:0070646	protein modification by small protein removal	1/41	25/3522	0.254532	0.404391	USP4	1
biological_process	GO:0097305	response to alcohol	1/41	25/3522	0.254532	0.404391	TGFB1	1
biological_process	GO:1901343	negative regulation of vasculature development	1/41	25/3522	0.254532	0.404391	PML	1
biological_process	GO:1901991	negative regulation of mitotic cell cycle phase transition	1/41	25/3522	0.254532	0.404391	PML	1
biological_process	GO:1902806	regulation of cell cycle G1/S phase transition	1/41	25/3522	0.254532	0.404391	PML	1
biological_process	GO:0051047	positive regulation of secretion	2/41	84/3522	0.255873	0.405256	TGFB1/RAB27B	2
biological_process	GO:0051051	negative regulation of transport	2/41	84/3522	0.255873	0.405256	KCNRG/PML	2
biological_process	GO:0001817	regulation of cytokine production	3/41	151/3522	0.256174	0.405256	TGFB1/AGPAT1/PML	3
biological_process	GO:1903827	regulation of cellular protein localization	2/41	85/3522	0.260231	0.408891	PIN1/TGFB1	2
biological_process	GO:0010033	response to organic substance	7/41	449/3522	0.262288	0.408891	IRAK2/CALCOCO2/PIN1/HERPUD1/TGFB1/HLCS/PML	7
biological_process	GO:0051046	regulation of secretion	3/41	153/3522	0.262535	0.408891	TGFB1/RAB27B/PML	3
biological_process	GO:0002698	negative regulation of immune effector process	1/41	26/3522	0.263272	0.408891	TGFB1	1
biological_process	GO:0006282	regulation of DNA repair	1/41	26/3522	0.263272	0.408891	PML	1
biological_process	GO:0006611	protein export from nucleus	1/41	26/3522	0.263272	0.408891	TGFB1	1
biological_process	GO:0031214	biomineral tissue development	1/41	26/3522	0.263272	0.408891	TGFB1	1
biological_process	GO:0045216	cell-cell junction organization	1/41	26/3522	0.263272	0.408891	TGFB1	1
biological_process	GO:0045834	positive regulation of lipid metabolic process	1/41	26/3522	0.263272	0.408891	TGFB1	1
biological_process	GO:0050821	protein stabilization	1/41	26/3522	0.263272	0.408891	PIN1	1
biological_process	GO:0051092	positive regulation of NF-kappaB transcription factor activity	1/41	26/3522	0.263272	0.408891	IRAK2	1
biological_process	GO:0090101	negative regulation of transmembrane receptor protein serine/threonine kinase signaling pathway	1/41	26/3522	0.263272	0.408891	PIN1	1
biological_process	GO:1901136	carbohydrate derivative catabolic process	1/41	26/3522	0.263272	0.408891	TGFB1	1
biological_process	GO:0022411	cellular component disassembly	2/41	86/3522	0.26459	0.409789	CALCOCO2/SMCR8	2
biological_process	GO:0030099	myeloid cell differentiation	2/41	86/3522	0.26459	0.409789	TGFB1/PML	2
biological_process	GO:0000077	DNA damage checkpoint	1/41	27/3522	0.271912	0.414493	PML	1
biological_process	GO:0001837	epithelial to mesenchymal transition	1/41	27/3522	0.271912	0.414493	TGFB1	1
biological_process	GO:0002824	positive regulation of adaptive immune response based on somatic recombination of immune receptors built from immunoglobulin superfamily domains	1/41	27/3522	0.271912	0.414493	TGFB1	1
biological_process	GO:0006575	cellular modified amino acid metabolic process	1/41	27/3522	0.271912	0.414493	VNN1	1
biological_process	GO:0035303	regulation of dephosphorylation	1/41	27/3522	0.271912	0.414493	TGFB1	1
biological_process	GO:0043409	negative regulation of MAPK cascade	1/41	27/3522	0.271912	0.414493	PIN1	1
biological_process	GO:0055001	muscle cell development	1/41	27/3522	0.271912	0.414493	KLHL41	1
biological_process	GO:0090288	negative regulation of cellular response to growth factor stimulus	1/41	27/3522	0.271912	0.414493	PIN1	1
biological_process	GO:1901988	negative regulation of cell cycle phase transition	1/41	27/3522	0.271912	0.414493	PML	1
biological_process	GO:2001056	positive regulation of cysteine-type endopeptidase activity	1/41	27/3522	0.271912	0.414493	PML	1
biological_process	GO:2001252	positive regulation of chromosome organization	1/41	27/3522	0.271912	0.414493	PML	1
biological_process	GO:0042327	positive regulation of phosphorylation	3/41	156/3522	0.272119	0.414493	PIN1/TGFB1/ACKR3	3
biological_process	GO:0006508	proteolysis	4/41	228/3522	0.272613	0.4146	HERPUD1/TGFB1/PML/USP4	4
biological_process	GO:0001525	angiogenesis	2/41	88/3522	0.273313	0.4146	ACKR3/PML	2
biological_process	GO:1903706	regulation of hemopoiesis	2/41	88/3522	0.273313	0.4146	VNN1/TGFB1	2
biological_process	GO:0006812	cation transport	3/41	157/3522	0.275325	0.416307	KCNRG/PML/ATOX1	3
biological_process	GO:0045892	negative regulation of transcription, DNA-templated	3/41	157/3522	0.275325	0.416307	TGFB1/POU2F1/PML	3
biological_process	GO:0000278	mitotic cell cycle	3/41	158/3522	0.278534	0.416307	TGFB1/PML/KLHDC8B	3
biological_process	GO:0043066	negative regulation of apoptotic process	3/41	158/3522	0.278534	0.416307	VNN1/HERPUD1/ACKR3	3
biological_process	GO:1902679	negative regulation of RNA biosynthetic process	3/41	158/3522	0.278534	0.416307	TGFB1/POU2F1/PML	3
biological_process	GO:1903507	negative regulation of nucleic acid-templated transcription	3/41	158/3522	0.278534	0.416307	TGFB1/POU2F1/PML	3
biological_process	GO:0000723	telomere maintenance	1/41	28/3522	0.280453	0.416307	PML	1
biological_process	GO:0002708	positive regulation of lymphocyte mediated immunity	1/41	28/3522	0.280453	0.416307	TGFB1	1
biological_process	GO:0002821	positive regulation of adaptive immune response	1/41	28/3522	0.280453	0.416307	TGFB1	1
biological_process	GO:0006109	regulation of carbohydrate metabolic process	1/41	28/3522	0.280453	0.416307	TGFB1	1
biological_process	GO:0015850	organic hydroxy compound transport	1/41	28/3522	0.280453	0.416307	STARD5	1
biological_process	GO:0031570	DNA integrity checkpoint	1/41	28/3522	0.280453	0.416307	PML	1
biological_process	GO:0032200	telomere organization	1/41	28/3522	0.280453	0.416307	PML	1
biological_process	GO:0051168	nuclear export	1/41	28/3522	0.280453	0.416307	TGFB1	1
biological_process	GO:0061136	regulation of proteasomal protein catabolic process	1/41	28/3522	0.280453	0.416307	HERPUD1	1
biological_process	GO:0071222	cellular response to lipopolysaccharide	1/41	28/3522	0.280453	0.416307	TGFB1	1
biological_process	GO:0070925	organelle assembly	3/41	159/3522	0.281748	0.416979	KLHL41/SMCR8/TCTN3	3
biological_process	GO:0010563	negative regulation of phosphorus metabolic process	2/41	90/3522	0.282036	0.416979	PIN1/TGFB1	2
biological_process	GO:0045936	negative regulation of phosphate metabolic process	2/41	90/3522	0.282036	0.416979	PIN1/TGFB1	2
biological_process	GO:0051173	positive regulation of nitrogen compound metabolic process	7/41	460/3522	0.283079	0.417963	PIN1/HERPUD1/TGFB1/AMER1/ACKR3/POU2F1/PML	7
biological_process	GO:0045786	negative regulation of cell cycle	2/41	91/3522	0.286396	0.422298	TGFB1/PML	2
biological_process	GO:0002705	positive regulation of leukocyte mediated immunity	1/41	29/3522	0.288897	0.422609	TGFB1	1
biological_process	GO:0007568	aging	1/41	29/3522	0.288897	0.422609	PML	1
biological_process	GO:0033135	regulation of peptidyl-serine phosphorylation	1/41	29/3522	0.288897	0.422609	TGFB1	1
biological_process	GO:0043901	negative regulation of multi-organism process	1/41	29/3522	0.288897	0.422609	PML	1
biological_process	GO:0045017	glycerolipid biosynthetic process	1/41	29/3522	0.288897	0.422609	AGPAT1	1
biological_process	GO:0071219	cellular response to molecule of bacterial origin	1/41	29/3522	0.288897	0.422609	TGFB1	1
biological_process	GO:0050708	regulation of protein secretion	2/41	92/3522	0.290754	0.424206	TGFB1/PML	2
biological_process	GO:0051249	regulation of lymphocyte activation	2/41	92/3522	0.290754	0.424206	VNN1/TGFB1	2
biological_process	GO:0007167	enzyme linked receptor protein signaling pathway	3/41	162/3522	0.291415	0.42461	PIN1/TGFB1/PML	3
biological_process	GO:0010629	negative regulation of gene expression	4/41	236/3522	0.293858	0.426894	TGFB1/SMCR8/POU2F1/PML	4
biological_process	GO:0043069	negative regulation of programmed cell death	3/41	163/3522	0.294644	0.426894	VNN1/HERPUD1/ACKR3	3
biological_process	GO:0043491	protein kinase B signaling	1/41	30/3522	0.297244	0.426894	TGFB1	1
biological_process	GO:0045580	regulation of T cell differentiation	1/41	30/3522	0.297244	0.426894	VNN1	1
biological_process	GO:0048754	branching morphogenesis of an epithelial tube	1/41	30/3522	0.297244	0.426894	PML	1
biological_process	GO:0048771	tissue remodeling	1/41	30/3522	0.297244	0.426894	TGFB1	1
biological_process	GO:0050792	regulation of viral process	1/41	30/3522	0.297244	0.426894	PML	1
biological_process	GO:0051100	negative regulation of binding	1/41	30/3522	0.297244	0.426894	PIN1	1
biological_process	GO:0060402	calcium ion transport into cytosol	1/41	30/3522	0.297244	0.426894	PML	1
biological_process	GO:0009628	response to abiotic stimulus	3/41	164/3522	0.297877	0.426894	PIN1/PML/OXT	3
biological_process	GO:0009887	animal organ morphogenesis	3/41	164/3522	0.297877	0.426894	OTOR/TGFB1/PML	3
biological_process	GO:1902533	positive regulation of intracellular signal transduction	3/41	164/3522	0.297877	0.426894	TGFB1/SMCR8/ACKR3	3
biological_process	GO:0051172	negative regulation of nitrogen compound metabolic process	5/41	313/3522	0.297994	0.426894	PIN1/TGFB1/POU2F1/PML/USP4	5
biological_process	GO:0006396	RNA processing	3/41	165/3522	0.301112	0.430804	SNRPB2/CWC15/USP4	3
biological_process	GO:0050767	regulation of neurogenesis	2/41	95/3522	0.303814	0.433712	TGFB1/LOC101110593	2
biological_process	GO:0008654	phospholipid biosynthetic process	1/41	31/3522	0.305495	0.433712	AGPAT1	1
biological_process	GO:0010950	positive regulation of endopeptidase activity	1/41	31/3522	0.305495	0.433712	PML	1
biological_process	GO:0022408	negative regulation of cell-cell adhesion	1/41	31/3522	0.305495	0.433712	TGFB1	1
biological_process	GO:0043903	regulation of interspecies interactions between organisms	1/41	31/3522	0.305495	0.433712	PML	1
biological_process	GO:0050864	regulation of B cell activation	1/41	31/3522	0.305495	0.433712	TGFB1	1
biological_process	GO:0051093	negative regulation of developmental process	3/41	167/3522	0.30759	0.436128	TGFB1/PML/LOC101110593	3
biological_process	GO:0043603	cellular amide metabolic process	4/41	242/3522	0.309962	0.43689	VNN1/LOC101112339/PIN1/RPLP1	4
biological_process	GO:0001816	cytokine production	3/41	168/3522	0.310833	0.43689	TGFB1/AGPAT1/PML	3
biological_process	GO:0010562	positive regulation of phosphorus metabolic process	3/41	168/3522	0.310833	0.43689	PIN1/TGFB1/ACKR3	3
biological_process	GO:0045937	positive regulation of phosphate metabolic process	3/41	168/3522	0.310833	0.43689	PIN1/TGFB1/ACKR3	3
biological_process	GO:0009892	negative regulation of metabolic process	6/41	396/3522	0.311046	0.43689	PIN1/TGFB1/SMCR8/POU2F1/PML/USP4	6
biological_process	GO:0006935	chemotaxis	2/41	97/3522	0.312502	0.43689	TGFB1/ACKR3	2
biological_process	GO:0042330	taxis	2/41	97/3522	0.312502	0.43689	TGFB1/ACKR3	2
biological_process	GO:0000082	G1/S transition of mitotic cell cycle	1/41	32/3522	0.313651	0.43689	PML	1
biological_process	GO:0009411	response to UV	1/41	32/3522	0.313651	0.43689	PML	1
biological_process	GO:0010634	positive regulation of epithelial cell migration	1/41	32/3522	0.313651	0.43689	TGFB1	1
biological_process	GO:0033157	regulation of intracellular protein transport	1/41	32/3522	0.313651	0.43689	TGFB1	1
biological_process	GO:0043087	regulation of GTPase activity	1/41	32/3522	0.313651	0.43689	PIN1	1
biological_process	GO:0050777	negative regulation of immune response	1/41	32/3522	0.313651	0.43689	TGFB1	1
biological_process	GO:0060401	cytosolic calcium ion transport	1/41	32/3522	0.313651	0.43689	PML	1
biological_process	GO:0045859	regulation of protein kinase activity	2/41	98/3522	0.31684	0.439823	TGFB1/PRKAG3	2
biological_process	GO:0051253	negative regulation of RNA metabolic process	3/41	170/3522	0.317323	0.439823	TGFB1/POU2F1/PML	3
biological_process	GO:0050790	regulation of catalytic activity	4/41	245/3522	0.318056	0.439823	PIN1/TGFB1/PRKAG3/PML	4
biological_process	GO:0009888	tissue development	5/41	322/3522	0.319187	0.439823	OTOR/TGFB1/KLHL41/AMER1/PML	5
biological_process	GO:0001819	positive regulation of cytokine production	2/41	99/3522	0.321172	0.439823	TGFB1/AGPAT1	2
biological_process	GO:0002791	regulation of peptide secretion	2/41	99/3522	0.321172	0.439823	TGFB1/PML	2
biological_process	GO:0002700	regulation of production of molecular mediator of immune response	1/41	33/3522	0.321714	0.439823	TGFB1	1
biological_process	GO:0006898	receptor-mediated endocytosis	1/41	33/3522	0.321714	0.439823	ACKR3	1
biological_process	GO:0007623	circadian rhythm	1/41	33/3522	0.321714	0.439823	PML	1
biological_process	GO:0010952	positive regulation of peptidase activity	1/41	33/3522	0.321714	0.439823	PML	1
biological_process	GO:0016051	carbohydrate biosynthetic process	1/41	33/3522	0.321714	0.439823	TGFB1	1
biological_process	GO:0045665	negative regulation of neuron differentiation	1/41	33/3522	0.321714	0.439823	LOC101110593	1
biological_process	GO:0051048	negative regulation of secretion	1/41	33/3522	0.321714	0.439823	PML	1
biological_process	GO:0098742	cell-cell adhesion via plasma-membrane adhesion molecules	1/41	33/3522	0.321714	0.439823	SPARCL1	1
biological_process	GO:1903531	negative regulation of secretion by cell	1/41	33/3522	0.321714	0.439823	PML	1
biological_process	GO:0040008	regulation of growth	2/41	100/3522	0.325499	0.4439	TGFB1/PML	2
biological_process	GO:0048514	blood vessel morphogenesis	2/41	100/3522	0.325499	0.4439	ACKR3/PML	2
biological_process	GO:2000026	regulation of multicellular organismal development	5/41	325/3522	0.326306	0.444454	VNN1/TGFB1/KLHL41/PML/LOC101110593	5
biological_process	GO:0016310	phosphorylation	5/41	326/3522	0.328684	0.445404	PIN1/TGFB1/PRKAG3/ACKR3/PML	5
biological_process	GO:0002285	lymphocyte activation involved in immune response	1/41	34/3522	0.329685	0.445404	TGFB1	1
biological_process	GO:0016197	endosomal transport	1/41	34/3522	0.329685	0.445404	ANKRD50	1
biological_process	GO:0019058	viral life cycle	1/41	34/3522	0.329685	0.445404	PML	1
biological_process	GO:0030278	regulation of ossification	1/41	34/3522	0.329685	0.445404	TGFB1	1
biological_process	GO:0050921	positive regulation of chemotaxis	1/41	34/3522	0.329685	0.445404	TGFB1	1
biological_process	GO:0061061	muscle structure development	2/41	101/3522	0.329819	0.445404	TGFB1/KLHL41	2
biological_process	GO:0040012	regulation of locomotion	3/41	174/3522	0.330318	0.445535	PIN1/TGFB1/PML	3
biological_process	GO:0030097	hemopoiesis	3/41	176/3522	0.33682	0.446605	VNN1/TGFB1/PML	3
biological_process	GO:0001763	morphogenesis of a branching structure	1/41	35/3522	0.337564	0.446605	PML	1
biological_process	GO:0002221	pattern recognition receptor signaling pathway	1/41	35/3522	0.337564	0.446605	IRAK2	1
biological_process	GO:0002822	regulation of adaptive immune response based on somatic recombination of immune receptors built from immunoglobulin superfamily domains	1/41	35/3522	0.337564	0.446605	TGFB1	1
biological_process	GO:0006754	ATP biosynthetic process	1/41	35/3522	0.337564	0.446605	TGFB1	1
biological_process	GO:0009206	purine ribonucleoside triphosphate biosynthetic process	1/41	35/3522	0.337564	0.446605	TGFB1	1
biological_process	GO:0017157	regulation of exocytosis	1/41	35/3522	0.337564	0.446605	RAB27B	1
biological_process	GO:0031032	actomyosin structure organization	1/41	35/3522	0.337564	0.446605	KLHL41	1
biological_process	GO:0043281	regulation of cysteine-type endopeptidase activity involved in apoptotic process	1/41	35/3522	0.337564	0.446605	PML	1
biological_process	GO:0043406	positive regulation of MAP kinase activity	1/41	35/3522	0.337564	0.446605	TGFB1	1
biological_process	GO:0044843	cell cycle G1/S phase transition	1/41	35/3522	0.337564	0.446605	PML	1
biological_process	GO:0051224	negative regulation of protein transport	1/41	35/3522	0.337564	0.446605	PML	1
biological_process	GO:0061138	morphogenesis of a branching epithelium	1/41	35/3522	0.337564	0.446605	PML	1
biological_process	GO:0071216	cellular response to biotic stimulus	1/41	35/3522	0.337564	0.446605	TGFB1	1
biological_process	GO:1901617	organic hydroxy compound biosynthetic process	1/41	35/3522	0.337564	0.446605	ITPKC	1
biological_process	GO:2001235	positive regulation of apoptotic signaling pathway	1/41	35/3522	0.337564	0.446605	PML	1
biological_process	GO:0006875	cellular metal ion homeostasis	2/41	103/3522	0.33844	0.447229	HERPUD1/PML	2
biological_process	GO:0010604	positive regulation of macromolecule metabolic process	7/41	489/3522	0.339875	0.448589	PIN1/HERPUD1/TGFB1/AMER1/ACKR3/POU2F1/PML	7
biological_process	GO:0051649	establishment of localization in cell	5/41	331/3522	0.340609	0.448865	SRP19/ANKRD50/HERPUD1/TGFB1/PML	5
biological_process	GO:0006357	regulation of transcription by RNA polymerase II	4/41	254/3522	0.342466	0.448865	PIN1/HLF/TGFB1/POU2F1	4
biological_process	GO:0002694	regulation of leukocyte activation	2/41	104/3522	0.342739	0.448865	VNN1/TGFB1	2
biological_process	GO:0030162	regulation of proteolysis	2/41	104/3522	0.342739	0.448865	HERPUD1/PML	2
biological_process	GO:0009605	response to external stimulus	6/41	411/3522	0.343279	0.448865	CALCOCO2/TGFB1/HLCS/ACKR3/PML/OXT	6
biological_process	GO:0001101	response to acid chemical	1/41	36/3522	0.345353	0.448865	HLCS	1
biological_process	GO:0002706	regulation of lymphocyte mediated immunity	1/41	36/3522	0.345353	0.448865	TGFB1	1
biological_process	GO:0002758	innate immune response-activating signal transduction	1/41	36/3522	0.345353	0.448865	IRAK2	1
biological_process	GO:0009145	purine nucleoside triphosphate biosynthetic process	1/41	36/3522	0.345353	0.448865	TGFB1	1
biological_process	GO:0009201	ribonucleoside triphosphate biosynthetic process	1/41	36/3522	0.345353	0.448865	TGFB1	1
biological_process	GO:0010594	regulation of endothelial cell migration	1/41	36/3522	0.345353	0.448865	TGFB1	1
biological_process	GO:0031503	protein-containing complex localization	1/41	36/3522	0.345353	0.448865	KLHL21	1
biological_process	GO:1904950	negative regulation of establishment of protein localization	1/41	36/3522	0.345353	0.448865	PML	1
biological_process	GO:0002521	leukocyte differentiation	2/41	105/3522	0.347031	0.44999	VNN1/TGFB1	2
biological_process	GO:0007346	regulation of mitotic cell cycle	2/41	105/3522	0.347031	0.44999	TGFB1/PML	2
biological_process	GO:0032880	regulation of protein localization	3/41	180/3522	0.349822	0.452548	PIN1/TGFB1/PML	3
biological_process	GO:0060548	negative regulation of cell death	3/41	180/3522	0.349822	0.452548	VNN1/HERPUD1/ACKR3	3
biological_process	GO:0043549	regulation of kinase activity	2/41	106/3522	0.351315	0.45395	TGFB1/PRKAG3	2
biological_process	GO:0045935	positive regulation of nucleobase-containing compound metabolic process	4/41	258/3522	0.353355	0.456054	PIN1/TGFB1/POU2F1/PML	4
biological_process	GO:0002703	regulation of leukocyte mediated immunity	1/41	38/3522	0.360664	0.462255	TGFB1	1
biological_process	GO:0022898	regulation of transmembrane transporter activity	1/41	38/3522	0.360664	0.462255	KCNRG	1
biological_process	GO:0032412	regulation of ion transmembrane transporter activity	1/41	38/3522	0.360664	0.462255	KCNRG	1
biological_process	GO:0045444	fat cell differentiation	1/41	38/3522	0.360664	0.462255	TGFB1	1
biological_process	GO:0050680	negative regulation of epithelial cell proliferation	1/41	38/3522	0.360664	0.462255	TGFB1	1
biological_process	GO:2000377	regulation of reactive oxygen species metabolic process	1/41	38/3522	0.360664	0.462255	TGFB1	1
biological_process	GO:0043269	regulation of ion transport	2/41	109/3522	0.364112	0.466135	KCNRG/PML	2
biological_process	GO:0048534	hematopoietic or lymphoid organ development	3/41	185/3522	0.366053	0.467251	VNN1/TGFB1/PML	3
biological_process	GO:0002819	regulation of adaptive immune response	1/41	39/3522	0.368188	0.467251	TGFB1	1
biological_process	GO:0007033	vacuole organization	1/41	39/3522	0.368188	0.467251	SMCR8	1
biological_process	GO:0010001	glial cell differentiation	1/41	39/3522	0.368188	0.467251	TGFB1	1
biological_process	GO:0045619	regulation of lymphocyte differentiation	1/41	39/3522	0.368188	0.467251	VNN1	1
biological_process	GO:0045861	negative regulation of proteolysis	1/41	39/3522	0.368188	0.467251	PML	1
biological_process	GO:2000116	regulation of cysteine-type endopeptidase activity	1/41	39/3522	0.368188	0.467251	PML	1
biological_process	GO:0051960	regulation of nervous system development	2/41	110/3522	0.36836	0.467251	TGFB1/LOC101110593	2
biological_process	GO:2000113	negative regulation of cellular macromolecule biosynthetic process	3/41	187/3522	0.372534	0.469657	TGFB1/POU2F1/PML	3
biological_process	GO:0014070	response to organic cyclic compound	2/41	111/3522	0.372597	0.469657	TGFB1/HLCS	2
biological_process	GO:0050865	regulation of cell activation	2/41	111/3522	0.372597	0.469657	VNN1/TGFB1	2
biological_process	GO:0002218	activation of innate immune response	1/41	40/3522	0.375625	0.469657	IRAK2	1
biological_process	GO:0002573	myeloid leukocyte differentiation	1/41	40/3522	0.375625	0.469657	TGFB1	1
biological_process	GO:0010948	negative regulation of cell cycle process	1/41	40/3522	0.375625	0.469657	PML	1
biological_process	GO:0016311	dephosphorylation	1/41	40/3522	0.375625	0.469657	TGFB1	1
biological_process	GO:0043393	regulation of protein binding	1/41	40/3522	0.375625	0.469657	PIN1	1
biological_process	GO:0045165	cell fate commitment	1/41	40/3522	0.375625	0.469657	PML	1
biological_process	GO:0050768	negative regulation of neurogenesis	1/41	40/3522	0.375625	0.469657	LOC101110593	1
biological_process	GO:0051260	protein homooligomerization	1/41	40/3522	0.375625	0.469657	KCNRG	1
biological_process	GO:1902115	regulation of organelle assembly	1/41	40/3522	0.375625	0.469657	SMCR8	1
biological_process	GO:0002684	positive regulation of immune system process	3/41	188/3522	0.375771	0.469657	VNN1/IRAK2/TGFB1	3
biological_process	GO:0030003	cellular cation homeostasis	2/41	112/3522	0.376823	0.470442	HERPUD1/PML	2
biological_process	GO:0006518	peptide metabolic process	3/41	189/3522	0.379005	0.472102	LOC101112339/PIN1/RPLP1	3
biological_process	GO:0010558	negative regulation of macromolecule biosynthetic process	3/41	189/3522	0.379005	0.472102	TGFB1/POU2F1/PML	3
biological_process	GO:0002440	production of molecular mediator of immune response	1/41	41/3522	0.382977	0.473851	TGFB1	1
biological_process	GO:0007204	positive regulation of cytosolic calcium ion concentration	1/41	41/3522	0.382977	0.473851	PML	1
biological_process	GO:0009142	nucleoside triphosphate biosynthetic process	1/41	41/3522	0.382977	0.473851	TGFB1	1
biological_process	GO:0032409	regulation of transporter activity	1/41	41/3522	0.382977	0.473851	KCNRG	1
biological_process	GO:0043542	endothelial cell migration	1/41	41/3522	0.382977	0.473851	TGFB1	1
biological_process	GO:0090150	establishment of protein localization to membrane	1/41	41/3522	0.382977	0.473851	SRP19	1
biological_process	GO:0006873	cellular ion homeostasis	2/41	114/3522	0.385244	0.475593	HERPUD1/PML	2
biological_process	GO:0060284	regulation of cell development	2/41	114/3522	0.385244	0.475593	TGFB1/LOC101110593	2
biological_process	GO:0055065	metal ion homeostasis	2/41	115/3522	0.389438	0.478036	HERPUD1/PML	2
biological_process	GO:0002366	leukocyte activation involved in immune response	1/41	42/3522	0.390244	0.478036	TGFB1	1
biological_process	GO:0006650	glycerophospholipid metabolic process	1/41	42/3522	0.390244	0.478036	AGPAT1	1
biological_process	GO:0009127	purine nucleoside monophosphate biosynthetic process	1/41	42/3522	0.390244	0.478036	TGFB1	1
biological_process	GO:0009168	purine ribonucleoside monophosphate biosynthetic process	1/41	42/3522	0.390244	0.478036	TGFB1	1
biological_process	GO:0048511	rhythmic process	1/41	42/3522	0.390244	0.478036	PML	1
biological_process	GO:0050870	positive regulation of T cell activation	1/41	42/3522	0.390244	0.478036	VNN1	1
biological_process	GO:0045595	regulation of cell differentiation	4/41	272/3522	0.391516	0.479022	VNN1/TGFB1/KLHL41/LOC101110593	4
biological_process	GO:0045934	negative regulation of nucleobase-containing compound metabolic process	3/41	193/3522	0.391915	0.479022	TGFB1/POU2F1/PML	3
biological_process	GO:0032940	secretion by cell	3/41	194/3522	0.395134	0.481947	TGFB1/RAB27B/PML	3
biological_process	GO:0032496	response to lipopolysaccharide	1/41	43/3522	0.397428	0.481947	TGFB1	1
biological_process	GO:0050920	regulation of chemotaxis	1/41	43/3522	0.397428	0.481947	TGFB1	1
biological_process	GO:0051146	striated muscle cell differentiation	1/41	43/3522	0.397428	0.481947	KLHL41	1
biological_process	GO:0051961	negative regulation of nervous system development	1/41	43/3522	0.397428	0.481947	LOC101110593	1
biological_process	GO:0071902	positive regulation of protein serine/threonine kinase activity	1/41	43/3522	0.397428	0.481947	TGFB1	1
biological_process	GO:2001236	regulation of extrinsic apoptotic signaling pathway	1/41	43/3522	0.397428	0.481947	PML	1
biological_process	GO:0050778	positive regulation of immune response	2/41	117/3522	0.39779	0.481947	IRAK2/TGFB1	2
biological_process	GO:0002520	immune system development	3/41	195/3522	0.398349	0.482098	VNN1/TGFB1/PML	3
biological_process	GO:0006366	transcription by RNA polymerase II	4/41	275/3522	0.39968	0.48318	PIN1/HLF/TGFB1/POU2F1	4
biological_process	GO:0009306	protein secretion	2/41	118/3522	0.401948	0.484048	TGFB1/PML	2
biological_process	GO:0045596	negative regulation of cell differentiation	2/41	118/3522	0.401948	0.484048	TGFB1/LOC101110593	2
biological_process	GO:0002263	cell activation involved in immune response	1/41	44/3522	0.40453	0.484048	TGFB1	1
biological_process	GO:0006605	protein targeting	1/41	44/3522	0.40453	0.484048	SRP19	1
biological_process	GO:0009156	ribonucleoside monophosphate biosynthetic process	1/41	44/3522	0.40453	0.484048	TGFB1	1
biological_process	GO:0016054	organic acid catabolic process	1/41	44/3522	0.40453	0.484048	TGFB1	1
biological_process	GO:0034330	cell junction organization	1/41	44/3522	0.40453	0.484048	TGFB1	1
biological_process	GO:0042063	gliogenesis	1/41	44/3522	0.40453	0.484048	TGFB1	1
biological_process	GO:0046395	carboxylic acid catabolic process	1/41	44/3522	0.40453	0.484048	TGFB1	1
biological_process	GO:0043207	response to external biotic stimulus	3/41	197/3522	0.404769	0.484048	CALCOCO2/TGFB1/OXT	3
biological_process	GO:0001568	blood vessel development	2/41	119/3522	0.406093	0.484584	ACKR3/PML	2
biological_process	GO:0010243	response to organonitrogen compound	2/41	119/3522	0.406093	0.484584	HERPUD1/HLCS	2
biological_process	GO:0002699	positive regulation of immune effector process	1/41	45/3522	0.411549	0.488464	TGFB1	1
biological_process	GO:0009124	nucleoside monophosphate biosynthetic process	1/41	45/3522	0.411549	0.488464	TGFB1	1
biological_process	GO:0010721	negative regulation of cell development	1/41	45/3522	0.411549	0.488464	LOC101110593	1
biological_process	GO:0098813	nuclear chromosome segregation	1/41	45/3522	0.411549	0.488464	KLHDC8B	1
biological_process	GO:1903039	positive regulation of leukocyte cell-cell adhesion	1/41	45/3522	0.411549	0.488464	VNN1	1
biological_process	GO:0071345	cellular response to cytokine stimulus	2/41	122/3522	0.418451	0.494052	IRAK2/PML	2
biological_process	GO:0007162	negative regulation of cell adhesion	1/41	46/3522	0.418488	0.494052	TGFB1	1
biological_process	GO:0016032	viral process	1/41	46/3522	0.418488	0.494052	PML	1
biological_process	GO:0018105	peptidyl-serine phosphorylation	1/41	46/3522	0.418488	0.494052	TGFB1	1
biological_process	GO:0043405	regulation of MAP kinase activity	1/41	46/3522	0.418488	0.494052	TGFB1	1
biological_process	GO:0040011	locomotion	4/41	284/3522	0.424087	0.499487	PIN1/TGFB1/ACKR3/PML	4
biological_process	GO:0019216	regulation of lipid metabolic process	1/41	47/3522	0.425347	0.499487	TGFB1	1
biological_process	GO:0030198	extracellular matrix organization	1/41	47/3522	0.425347	0.499487	TGFB1	1
biological_process	GO:0048545	response to steroid hormone	1/41	47/3522	0.425347	0.499487	TGFB1	1
biological_process	GO:0060348	bone development	1/41	47/3522	0.425347	0.499487	AMER1	1
biological_process	GO:0001944	vasculature development	2/41	124/3522	0.426622	0.500454	ACKR3/PML	2
biological_process	GO:0048646	anatomical structure formation involved in morphogenesis	3/41	204/3522	0.427099	0.500483	KLHL41/ACKR3/PML	3
biological_process	GO:0009607	response to biotic stimulus	3/41	205/3522	0.43027	0.501492	CALCOCO2/TGFB1/OXT	3
biological_process	GO:0045893	positive regulation of transcription, DNA-templated	3/41	205/3522	0.43027	0.501492	PIN1/TGFB1/POU2F1	3
biological_process	GO:0072358	cardiovascular system development	2/41	125/3522	0.430687	0.501492	ACKR3/PML	2
biological_process	GO:0001822	kidney development	1/41	48/3522	0.432127	0.501492	AMER1	1
biological_process	GO:0006066	alcohol metabolic process	1/41	48/3522	0.432127	0.501492	ITPKC	1
biological_process	GO:0050769	positive regulation of neurogenesis	1/41	48/3522	0.432127	0.501492	TGFB1	1
biological_process	GO:0051091	positive regulation of DNA-binding transcription factor activity	1/41	48/3522	0.432127	0.501492	IRAK2	1
biological_process	GO:0051480	regulation of cytosolic calcium ion concentration	1/41	48/3522	0.432127	0.501492	PML	1
biological_process	GO:0052548	regulation of endopeptidase activity	1/41	48/3522	0.432127	0.501492	PML	1
biological_process	GO:0031327	negative regulation of cellular biosynthetic process	3/41	206/3522	0.433434	0.501492	TGFB1/POU2F1/PML	3
biological_process	GO:1902680	positive regulation of RNA biosynthetic process	3/41	206/3522	0.433434	0.501492	PIN1/TGFB1/POU2F1	3
biological_process	GO:1903508	positive regulation of nucleic acid-templated transcription	3/41	206/3522	0.433434	0.501492	PIN1/TGFB1/POU2F1	3
biological_process	GO:0051223	regulation of protein transport	2/41	126/3522	0.434738	0.501492	TGFB1/PML	2
biological_process	GO:0051336	regulation of hydrolase activity	2/41	126/3522	0.434738	0.501492	PIN1/PML	2
biological_process	GO:0002790	peptide secretion	2/41	127/3522	0.438774	0.501492	TGFB1/PML	2
biological_process	GO:0055080	cation homeostasis	2/41	127/3522	0.438774	0.501492	HERPUD1/PML	2
biological_process	GO:0002449	lymphocyte mediated immunity	1/41	49/3522	0.438829	0.501492	TGFB1	1
biological_process	GO:0006302	double-strand break repair	1/41	49/3522	0.438829	0.501492	PML	1
biological_process	GO:0010632	regulation of epithelial cell migration	1/41	49/3522	0.438829	0.501492	TGFB1	1
biological_process	GO:0015672	monovalent inorganic cation transport	1/41	49/3522	0.438829	0.501492	KCNRG	1
biological_process	GO:0042113	B cell activation	1/41	49/3522	0.438829	0.501492	TGFB1	1
biological_process	GO:0045089	positive regulation of innate immune response	1/41	49/3522	0.438829	0.501492	IRAK2	1
biological_process	GO:0045637	regulation of myeloid cell differentiation	1/41	49/3522	0.438829	0.501492	TGFB1	1
biological_process	GO:1903829	positive regulation of cellular protein localization	1/41	49/3522	0.438829	0.501492	TGFB1	1
biological_process	GO:0071310	cellular response to organic substance	5/41	373/3522	0.44158	0.503863	IRAK2/PIN1/HERPUD1/TGFB1/PML	5
biological_process	GO:0044283	small molecule biosynthetic process	2/41	128/3522	0.442795	0.503863	ITPKC/TGFB1	2
biological_process	GO:0009890	negative regulation of biosynthetic process	3/41	209/3522	0.442894	0.503863	TGFB1/POU2F1/PML	3
biological_process	GO:0002460	adaptive immune response based on somatic recombination of immune receptors built from immunoglobulin superfamily domains	1/41	50/3522	0.445454	0.503863	TGFB1	1
biological_process	GO:0018209	peptidyl-serine modification	1/41	50/3522	0.445454	0.503863	TGFB1	1
biological_process	GO:0022409	positive regulation of cell-cell adhesion	1/41	50/3522	0.445454	0.503863	VNN1	1
biological_process	GO:0022618	ribonucleoprotein complex assembly	1/41	50/3522	0.445454	0.503863	USP4	1
biological_process	GO:0031334	positive regulation of protein-containing complex assembly	1/41	50/3522	0.445454	0.503863	TGFB1	1
biological_process	GO:0090068	positive regulation of cell cycle process	1/41	50/3522	0.445454	0.503863	PML	1
biological_process	GO:0140014	mitotic nuclear division	1/41	50/3522	0.445454	0.503863	KLHDC8B	1
biological_process	GO:0008285	negative regulation of cell population proliferation	2/41	130/3522	0.450793	0.50849	TGFB1/PML	2
biological_process	GO:0098771	inorganic ion homeostasis	2/41	130/3522	0.450793	0.50849	HERPUD1/PML	2
biological_process	GO:0051924	regulation of calcium ion transport	1/41	51/3522	0.452003	0.50849	PML	1
biological_process	GO:0052547	regulation of peptidase activity	1/41	51/3522	0.452003	0.50849	PML	1
biological_process	GO:0072001	renal system development	1/41	51/3522	0.452003	0.50849	AMER1	1
biological_process	GO:0071495	cellular response to endogenous stimulus	3/41	212/3522	0.4523	0.50849	PIN1/TGFB1/PML	3
biological_process	GO:0007059	chromosome segregation	1/41	52/3522	0.458476	0.513868	KLHDC8B	1
biological_process	GO:0007249	I-kappaB kinase/NF-kappaB signaling	1/41	52/3522	0.458476	0.513868	IRAK2	1
biological_process	GO:0071826	ribonucleoprotein complex subunit organization	1/41	52/3522	0.458476	0.513868	USP4	1
biological_process	GO:0065003	protein-containing complex assembly	4/41	298/3522	0.461647	0.516336	TGFB1/KCNRG/PML/USP4	4
biological_process	GO:0090087	regulation of peptide transport	2/41	133/3522	0.462674	0.516336	TGFB1/PML	2
biological_process	GO:1901698	response to nitrogen compound	2/41	133/3522	0.462674	0.516336	HERPUD1/HLCS	2
biological_process	GO:0002237	response to molecule of bacterial origin	1/41	53/3522	0.464874	0.516336	TGFB1	1
biological_process	GO:0030336	negative regulation of cell migration	1/41	53/3522	0.464874	0.516336	TGFB1	1
biological_process	GO:0030522	intracellular receptor signaling pathway	1/41	53/3522	0.464874	0.516336	PML	1
biological_process	GO:0050707	regulation of cytokine secretion	1/41	53/3522	0.464874	0.516336	PML	1
biological_process	GO:0062012	regulation of small molecule metabolic process	1/41	53/3522	0.464874	0.516336	TGFB1	1
biological_process	GO:0072593	reactive oxygen species metabolic process	1/41	53/3522	0.464874	0.516336	TGFB1	1
biological_process	GO:0070201	regulation of establishment of protein localization	2/41	134/3522	0.466603	0.517613	TGFB1/PML	2
biological_process	GO:0033554	cellular response to stress	4/41	300/3522	0.466958	0.517613	VNN1/HERPUD1/ACKR3/PML	4
biological_process	GO:0002443	leukocyte mediated immunity	1/41	54/3522	0.471199	0.519195	TGFB1	1
biological_process	GO:0019221	cytokine-mediated signaling pathway	1/41	54/3522	0.471199	0.519195	IRAK2	1
biological_process	GO:0030217	T cell differentiation	1/41	54/3522	0.471199	0.519195	VNN1	1
biological_process	GO:0045765	regulation of angiogenesis	1/41	54/3522	0.471199	0.519195	PML	1
biological_process	GO:0048705	skeletal system morphogenesis	1/41	54/3522	0.471199	0.519195	OTOR	1
biological_process	GO:1901990	regulation of mitotic cell cycle phase transition	1/41	54/3522	0.471199	0.519195	PML	1
biological_process	GO:0019637	organophosphate metabolic process	3/41	219/3522	0.474014	0.521777	ITPKC/TGFB1/AGPAT1	3
biological_process	GO:0006869	lipid transport	1/41	55/3522	0.47745	0.521928	STARD5	1
biological_process	GO:0033044	regulation of chromosome organization	1/41	55/3522	0.47745	0.521928	PML	1
biological_process	GO:0043062	extracellular structure organization	1/41	55/3522	0.47745	0.521928	TGFB1	1
biological_process	GO:0044403	symbiotic process	1/41	55/3522	0.47745	0.521928	PML	1
biological_process	GO:0050714	positive regulation of protein secretion	1/41	55/3522	0.47745	0.521928	TGFB1	1
biological_process	GO:0050808	synapse organization	1/41	55/3522	0.47745	0.521928	SPARCL1	1
biological_process	GO:1904062	regulation of cation transmembrane transport	1/41	55/3522	0.47745	0.521928	KCNRG	1
biological_process	GO:0051254	positive regulation of RNA metabolic process	3/41	221/3522	0.480153	0.524365	PIN1/TGFB1/POU2F1	3
biological_process	GO:0010631	epithelial cell migration	1/41	56/3522	0.48363	0.526604	TGFB1	1
biological_process	GO:0042692	muscle cell differentiation	1/41	56/3522	0.48363	0.526604	KLHL41	1
biological_process	GO:0090132	epithelium migration	1/41	56/3522	0.48363	0.526604	TGFB1	1
biological_process	GO:0055082	cellular chemical homeostasis	2/41	139/3522	0.486005	0.52867	HERPUD1/PML	2
biological_process	GO:0070887	cellular response to chemical stimulus	6/41	477/3522	0.487383	0.529198	VNN1/IRAK2/PIN1/HERPUD1/TGFB1/PML	6
biological_process	GO:0046903	secretion	3/41	224/3522	0.489305	0.529198	TGFB1/RAB27B/PML	3
biological_process	GO:0001503	ossification	1/41	57/3522	0.489738	0.529198	TGFB1	1
biological_process	GO:0032386	regulation of intracellular transport	1/41	57/3522	0.489738	0.529198	TGFB1	1
biological_process	GO:0044282	small molecule catabolic process	1/41	57/3522	0.489738	0.529198	TGFB1	1
biological_process	GO:0051259	protein complex oligomerization	1/41	57/3522	0.489738	0.529198	KCNRG	1
biological_process	GO:0045597	positive regulation of cell differentiation	2/41	140/3522	0.489835	0.529198	VNN1/TGFB1	2
biological_process	GO:0015031	protein transport	4/41	310/3522	0.493262	0.531983	SRP19/HERPUD1/TGFB1/PML	4
biological_process	GO:0046649	lymphocyte activation	2/41	141/3522	0.493649	0.531983	VNN1/TGFB1	2
biological_process	GO:0006811	ion transport	3/41	226/3522	0.495367	0.531983	KCNRG/PML/ATOX1	3
biological_process	GO:0006887	exocytosis	1/41	58/3522	0.495776	0.531983	RAB27B	1
biological_process	GO:0044419	interspecies interaction between organisms	1/41	58/3522	0.495776	0.531983	PML	1
biological_process	GO:0045088	regulation of innate immune response	1/41	58/3522	0.495776	0.531983	IRAK2	1
biological_process	GO:0051235	maintenance of location	1/41	58/3522	0.495776	0.531983	PML	1
biological_process	GO:0009117	nucleotide metabolic process	2/41	142/3522	0.497445	0.532661	TGFB1/AGPAT1	2
biological_process	GO:0035239	tube morphogenesis	2/41	142/3522	0.497445	0.532661	ACKR3/PML	2
biological_process	GO:0006355	regulation of transcription, DNA-templated	6/41	482/3522	0.498123	0.532661	IRAK2/PIN1/HLF/TGFB1/POU2F1/PML	6
biological_process	GO:0051128	regulation of cellular component organization	5/41	397/3522	0.498332	0.532661	CALCOCO2/TGFB1/SMCR8/CAPN2/PML	5
biological_process	GO:1903506	regulation of nucleic acid-templated transcription	6/41	483/3522	0.500264	0.532709	IRAK2/PIN1/HLF/TGFB1/POU2F1/PML	6
biological_process	GO:0051241	negative regulation of multicellular organismal process	3/41	228/3522	0.501396	0.532709	TGFB1/PML/LOC101110593	3
biological_process	GO:0006310	DNA recombination	1/41	59/3522	0.501744	0.532709	TGFB1	1
biological_process	GO:0046486	glycerolipid metabolic process	1/41	59/3522	0.501744	0.532709	AGPAT1	1
biological_process	GO:0051962	positive regulation of nervous system development	1/41	59/3522	0.501744	0.532709	TGFB1	1
biological_process	GO:0060562	epithelial tube morphogenesis	1/41	59/3522	0.501744	0.532709	PML	1
biological_process	GO:0090130	tissue migration	1/41	59/3522	0.501744	0.532709	TGFB1	1
biological_process	GO:2001141	regulation of RNA biosynthetic process	6/41	484/3522	0.502402	0.532897	IRAK2/PIN1/HLF/TGFB1/POU2F1/PML	6
biological_process	GO:0002793	positive regulation of peptide secretion	1/41	60/3522	0.507643	0.535889	TGFB1	1
biological_process	GO:0009152	purine ribonucleotide biosynthetic process	1/41	60/3522	0.507643	0.535889	TGFB1	1
biological_process	GO:0010720	positive regulation of cell development	1/41	60/3522	0.507643	0.535889	TGFB1	1
biological_process	GO:0034248	regulation of cellular amide metabolic process	1/41	60/3522	0.507643	0.535889	PIN1	1
biological_process	GO:1901987	regulation of cell cycle phase transition	1/41	60/3522	0.507643	0.535889	PML	1
biological_process	GO:0006753	nucleoside phosphate metabolic process	2/41	145/3522	0.508731	0.536016	TGFB1/AGPAT1	2
biological_process	GO:0050801	ion homeostasis	2/41	145/3522	0.508731	0.536016	HERPUD1/PML	2
biological_process	GO:0001655	urogenital system development	1/41	61/3522	0.513474	0.539986	AMER1	1
biological_process	GO:1901342	regulation of vasculature development	1/41	61/3522	0.513474	0.539986	PML	1
biological_process	GO:0009719	response to endogenous stimulus	3/41	233/3522	0.516319	0.542163	PIN1/TGFB1/PML	3
biological_process	GO:0051049	regulation of transport	4/41	319/3522	0.516524	0.542163	TGFB1/KCNRG/RAB27B/PML	4
biological_process	GO:0006164	purine nucleotide biosynthetic process	1/41	62/3522	0.519237	0.542953	TGFB1	1
biological_process	GO:0009260	ribonucleotide biosynthetic process	1/41	62/3522	0.519237	0.542953	TGFB1	1
biological_process	GO:0009416	response to light stimulus	1/41	62/3522	0.519237	0.542953	PML	1
biological_process	GO:0046390	ribose phosphate biosynthetic process	1/41	62/3522	0.519237	0.542953	TGFB1	1
biological_process	GO:0015833	peptide transport	4/41	321/3522	0.521634	0.544944	SRP19/HERPUD1/TGFB1/PML	4
biological_process	GO:0006974	cellular response to DNA damage stimulus	2/41	149/3522	0.523532	0.545306	ACKR3/PML	2
biological_process	GO:0042886	amide transport	4/41	322/3522	0.52418	0.545306	SRP19/HERPUD1/TGFB1/PML	4
biological_process	GO:0002757	immune response-activating signal transduction	1/41	63/3522	0.524934	0.545306	IRAK2	1
biological_process	GO:0045860	positive regulation of protein kinase activity	1/41	63/3522	0.524934	0.545306	TGFB1	1
biological_process	GO:0050663	cytokine secretion	1/41	63/3522	0.524934	0.545306	PML	1
biological_process	GO:0072522	purine-containing compound biosynthetic process	1/41	63/3522	0.524934	0.545306	TGFB1	1
biological_process	GO:0050776	regulation of immune response	2/41	152/3522	0.534446	0.554666	IRAK2/TGFB1	2
biological_process	GO:0002250	adaptive immune response	1/41	65/3522	0.536131	0.555374	TGFB1	1
biological_process	GO:0016570	histone modification	1/41	65/3522	0.536131	0.555374	HLCS	1
biological_process	GO:0009653	anatomical structure morphogenesis	5/41	415/3522	0.539666	0.557991	OTOR/TGFB1/KLHL41/ACKR3/PML	5
biological_process	GO:0050793	regulation of developmental process	5/41	415/3522	0.539666	0.557991	VNN1/TGFB1/KLHL41/PML/LOC101110593	5
biological_process	GO:0040007	growth	2/41	154/3522	0.54163	0.558675	TGFB1/PML	2
biological_process	GO:1903037	regulation of leukocyte cell-cell adhesion	1/41	66/3522	0.541633	0.558675	VNN1	1
biological_process	GO:0045184	establishment of protein localization	4/41	329/3522	0.54184	0.558675	SRP19/HERPUD1/TGFB1/PML	4
biological_process	GO:0071702	organic substance transport	5/41	417/3522	0.544175	0.560561	SRP19/HERPUD1/TGFB1/STARD5/PML	5
biological_process	GO:0016192	vesicle-mediated transport	3/41	243/3522	0.545489	0.561391	ANKRD50/RAB27B/ACKR3	3
biological_process	GO:0002764	immune response-regulating signaling pathway	1/41	67/3522	0.547071	0.561454	IRAK2	1
biological_process	GO:0033674	positive regulation of kinase activity	1/41	67/3522	0.547071	0.561454	TGFB1	1
biological_process	GO:0045787	positive regulation of cell cycle	1/41	67/3522	0.547071	0.561454	PML	1
biological_process	GO:0010876	lipid localization	1/41	68/3522	0.552445	0.564355	STARD5	1
biological_process	GO:0016569	covalent chromatin modification	1/41	68/3522	0.552445	0.564355	HLCS	1
biological_process	GO:0046034	ATP metabolic process	1/41	68/3522	0.552445	0.564355	TGFB1	1
biological_process	GO:0050863	regulation of T cell activation	1/41	68/3522	0.552445	0.564355	VNN1	1
biological_process	GO:0060249	anatomical structure homeostasis	1/41	68/3522	0.552445	0.564355	PML	1
biological_process	GO:0051090	regulation of DNA-binding transcription factor activity	1/41	69/3522	0.557758	0.568733	IRAK2	1
biological_process	GO:0060271	cilium assembly	1/41	69/3522	0.557758	0.568733	TCTN3	1
biological_process	GO:0051050	positive regulation of transport	2/41	159/3522	0.55927	0.569154	TGFB1/RAB27B	2
biological_process	GO:0048870	cell motility	3/41	248/3522	0.559714	0.569154	PIN1/TGFB1/PML	3
biological_process	GO:0051674	localization of cell	3/41	248/3522	0.559714	0.569154	PIN1/TGFB1/PML	3
biological_process	GO:0055086	nucleobase-containing small molecule metabolic process	2/41	160/3522	0.562742	0.569889	TGFB1/AGPAT1	2
biological_process	GO:2000145	regulation of cell motility	2/41	160/3522	0.562742	0.569889	PIN1/TGFB1	2
biological_process	GO:0006816	calcium ion transport	1/41	70/3522	0.563009	0.569889	PML	1
biological_process	GO:0009205	purine ribonucleoside triphosphate metabolic process	1/41	70/3522	0.563009	0.569889	TGFB1	1
biological_process	GO:0045664	regulation of neuron differentiation	1/41	70/3522	0.563009	0.569889	LOC101110593	1
biological_process	GO:0009199	ribonucleoside triphosphate metabolic process	1/41	71/3522	0.568199	0.574617	TGFB1	1
biological_process	GO:0006412	translation	2/41	163/3522	0.573046	0.577005	LOC101112339/RPLP1	2
biological_process	GO:0030098	lymphocyte differentiation	1/41	72/3522	0.573329	0.577005	VNN1	1
biological_process	GO:0032103	positive regulation of response to external stimulus	1/41	72/3522	0.573329	0.577005	TGFB1	1
biological_process	GO:0044772	mitotic cell cycle phase transition	1/41	72/3522	0.573329	0.577005	PML	1
biological_process	GO:1901615	organic hydroxy compound metabolic process	1/41	72/3522	0.573329	0.577005	ITPKC	1
biological_process	GO:0010557	positive regulation of macromolecule biosynthetic process	3/41	253/3522	0.573686	0.577005	PIN1/TGFB1/POU2F1	3
biological_process	GO:0007159	leukocyte cell-cell adhesion	1/41	73/3522	0.5784	0.580691	VNN1	1
biological_process	GO:0009144	purine nucleoside triphosphate metabolic process	1/41	73/3522	0.5784	0.580691	TGFB1	1
biological_process	GO:0008284	positive regulation of cell population proliferation	2/41	165/3522	0.579822	0.581591	TGFB1/PML	2
biological_process	GO:0045321	leukocyte activation	2/41	166/3522	0.583181	0.582553	VNN1/TGFB1	2
biological_process	GO:0000280	nuclear division	1/41	74/3522	0.583412	0.582553	KLHDC8B	1
biological_process	GO:0009126	purine nucleoside monophosphate metabolic process	1/41	74/3522	0.583412	0.582553	TGFB1	1
biological_process	GO:0009167	purine ribonucleoside monophosphate metabolic process	1/41	74/3522	0.583412	0.582553	TGFB1	1
biological_process	GO:0051222	positive regulation of protein transport	1/41	74/3522	0.583412	0.582553	TGFB1	1
biological_process	GO:0031349	positive regulation of defense response	1/41	75/3522	0.588365	0.586332	IRAK2	1
biological_process	GO:0034765	regulation of ion transmembrane transport	1/41	75/3522	0.588365	0.586332	KCNRG	1
biological_process	GO:0019725	cellular homeostasis	2/41	168/3522	0.589843	0.586332	HERPUD1/PML	2
biological_process	GO:0043043	peptide biosynthetic process	2/41	168/3522	0.589843	0.586332	LOC101112339/RPLP1	2
biological_process	GO:0044087	regulation of cellular component biogenesis	2/41	168/3522	0.589843	0.586332	TGFB1/SMCR8	2
biological_process	GO:0002253	activation of immune response	1/41	76/3522	0.593261	0.586571	IRAK2	1
biological_process	GO:0009161	ribonucleoside monophosphate metabolic process	1/41	76/3522	0.593261	0.586571	TGFB1	1
biological_process	GO:0010639	negative regulation of organelle organization	1/41	76/3522	0.593261	0.586571	SMCR8	1
biological_process	GO:0043900	regulation of multi-organism process	1/41	76/3522	0.593261	0.586571	PML	1
biological_process	GO:0050678	regulation of epithelial cell proliferation	1/41	76/3522	0.593261	0.586571	TGFB1	1
biological_process	GO:0070838	divalent metal ion transport	1/41	76/3522	0.593261	0.586571	PML	1
biological_process	GO:0009123	nucleoside monophosphate metabolic process	1/41	77/3522	0.598101	0.589776	TGFB1	1
biological_process	GO:0044782	cilium organization	1/41	77/3522	0.598101	0.589776	TCTN3	1
biological_process	GO:0072511	divalent inorganic cation transport	1/41	77/3522	0.598101	0.589776	PML	1
biological_process	GO:0072359	circulatory system development	2/41	171/3522	0.599694	0.590809	ACKR3/PML	2
biological_process	GO:0031328	positive regulation of cellular biosynthetic process	3/41	263/3522	0.600845	0.590809	PIN1/TGFB1/POU2F1	3
biological_process	GO:0006732	coenzyme metabolic process	1/41	78/3522	0.602884	0.590809	VNN1	1
biological_process	GO:0009141	nucleoside triphosphate metabolic process	1/41	78/3522	0.602884	0.590809	TGFB1	1
biological_process	GO:0016053	organic acid biosynthetic process	1/41	78/3522	0.602884	0.590809	TGFB1	1
biological_process	GO:0044770	cell cycle phase transition	1/41	78/3522	0.602884	0.590809	PML	1
biological_process	GO:0046394	carboxylic acid biosynthetic process	1/41	78/3522	0.602884	0.590809	TGFB1	1
biological_process	GO:0071705	nitrogen compound transport	4/41	356/3522	0.606919	0.593866	SRP19/HERPUD1/TGFB1/PML	4
biological_process	GO:0043254	regulation of protein-containing complex assembly	1/41	79/3522	0.607611	0.593866	TGFB1	1
biological_process	GO:1904951	positive regulation of establishment of protein localization	1/41	79/3522	0.607611	0.593866	TGFB1	1
biological_process	GO:0002697	regulation of immune effector process	1/41	80/3522	0.612284	0.596598	TGFB1	1
biological_process	GO:0098662	inorganic cation transmembrane transport	1/41	80/3522	0.612284	0.596598	KCNRG	1
biological_process	GO:0051270	regulation of cellular component movement	2/41	175/3522	0.612562	0.596598	PIN1/TGFB1	2
biological_process	GO:0051276	chromosome organization	2/41	175/3522	0.612562	0.596598	HLCS/PML	2
biological_process	GO:0048285	organelle fission	1/41	81/3522	0.616902	0.59977	KLHDC8B	1
biological_process	GO:0060627	regulation of vesicle-mediated transport	1/41	81/3522	0.616902	0.59977	RAB27B	1
biological_process	GO:0044255	cellular lipid metabolic process	2/41	177/3522	0.618882	0.60096	TGFB1/AGPAT1	2
biological_process	GO:0010628	positive regulation of gene expression	3/41	270/3522	0.619211	0.60096	PIN1/TGFB1/POU2F1	3
biological_process	GO:0002009	morphogenesis of an epithelium	1/41	82/3522	0.621467	0.601042	PML	1
biological_process	GO:0009314	response to radiation	1/41	82/3522	0.621467	0.601042	PML	1
biological_process	GO:0045785	positive regulation of cell adhesion	1/41	82/3522	0.621467	0.601042	VNN1	1
biological_process	GO:0098660	inorganic ion transmembrane transport	1/41	82/3522	0.621467	0.601042	KCNRG	1
biological_process	GO:0035295	tube development	2/41	179/3522	0.625126	0.604053	ACKR3/PML	2
biological_process	GO:0022613	ribonucleoprotein complex biogenesis	1/41	83/3522	0.625979	0.60435	USP4	1
biological_process	GO:0009891	positive regulation of biosynthetic process	3/41	273/3522	0.626915	0.604727	PIN1/TGFB1/POU2F1	3
biological_process	GO:0002682	regulation of immune system process	3/41	274/3522	0.629461	0.606654	VNN1/IRAK2/TGFB1	3
biological_process	GO:0009611	response to wounding	1/41	84/3522	0.630438	0.607067	TGFB1	1
biological_process	GO:0050673	epithelial cell proliferation	1/41	85/3522	0.634845	0.61078	TGFB1	1
biological_process	GO:0030335	positive regulation of cell migration	1/41	86/3522	0.639201	0.613904	TGFB1	1
biological_process	GO:0071407	cellular response to organic cyclic compound	1/41	86/3522	0.639201	0.613904	TGFB1	1
biological_process	GO:0051493	regulation of cytoskeleton organization	1/41	87/3522	0.643506	0.617503	CAPN2	1
biological_process	GO:0034762	regulation of transmembrane transport	1/41	88/3522	0.647761	0.620511	KCNRG	1
biological_process	GO:2000147	positive regulation of cell motility	1/41	88/3522	0.647761	0.620511	TGFB1	1
biological_process	GO:0051272	positive regulation of cellular component movement	1/41	89/3522	0.651967	0.622687	TGFB1	1
biological_process	GO:0098655	cation transmembrane transport	1/41	89/3522	0.651967	0.622687	KCNRG	1
biological_process	GO:0001775	cell activation	2/41	188/3522	0.652282	0.622687	VNN1/TGFB1	2
biological_process	GO:0007267	cell-cell signaling	2/41	188/3522	0.652282	0.622687	PIN1/AMER1	2
biological_process	GO:0006897	endocytosis	1/41	90/3522	0.656123	0.624738	ACKR3	1
biological_process	GO:0071396	cellular response to lipid	1/41	90/3522	0.656123	0.624738	TGFB1	1
biological_process	GO:0072657	protein localization to membrane	1/41	90/3522	0.656123	0.624738	SRP19	1
biological_process	GO:0019752	carboxylic acid metabolic process	2/41	190/3522	0.658109	0.62609	VNN1/TGFB1	2
biological_process	GO:0006259	DNA metabolic process	2/41	192/3522	0.66386	0.629808	TGFB1/PML	2
biological_process	GO:0030031	cell projection assembly	1/41	92/3522	0.664292	0.629808	TCTN3	1
biological_process	GO:0044089	positive regulation of cellular component biogenesis	1/41	92/3522	0.664292	0.629808	TGFB1	1
biological_process	GO:0120031	plasma membrane bounded cell projection assembly	1/41	92/3522	0.664292	0.629808	TCTN3	1
biological_process	GO:0042127	regulation of cell population proliferation	3/41	289/3522	0.666279	0.631152	TGFB1/KLHL41/PML	3
biological_process	GO:0043436	oxoacid metabolic process	2/41	195/3522	0.672347	0.636355	VNN1/TGFB1	2
biological_process	GO:1901566	organonitrogen compound biosynthetic process	4/41	387/3522	0.6748	0.637907	LOC101112339/TGFB1/AGPAT1/RPLP1	4
biological_process	GO:0051707	response to other organism	2/41	196/3522	0.675139	0.637907	CALCOCO2/TGFB1	2
biological_process	GO:0044281	small molecule metabolic process	4/41	388/3522	0.676858	0.638986	VNN1/ITPKC/TGFB1/AGPAT1	4
biological_process	GO:0040017	positive regulation of locomotion	1/41	96/3522	0.680064	0.640942	TGFB1	1
biological_process	GO:0043604	amide biosynthetic process	2/41	198/3522	0.680666	0.640942	LOC101112339/RPLP1	2
biological_process	GO:0048699	generation of neurons	2/41	198/3522	0.680666	0.640942	TGFB1/LOC101110593	2
biological_process	GO:0002683	negative regulation of immune system process	1/41	97/3522	0.683893	0.643434	TGFB1	1
biological_process	GO:0007169	transmembrane receptor protein tyrosine kinase signaling pathway	1/41	98/3522	0.687677	0.646445	TGFB1	1
biological_process	GO:0006281	DNA repair	1/41	99/3522	0.691417	0.648509	PML	1
biological_process	GO:0006082	organic acid metabolic process	2/41	202/3522	0.691499	0.648509	VNN1/TGFB1	2
biological_process	GO:0051240	positive regulation of multicellular organismal process	3/41	300/3522	0.69163	0.648509	VNN1/TGFB1/AGPAT1	3
biological_process	GO:0032879	regulation of localization	5/41	491/3522	0.695475	0.651563	PIN1/TGFB1/KCNRG/RAB27B/PML	5
biological_process	GO:0006325	chromatin organization	1/41	101/3522	0.698766	0.652989	HLCS	1
biological_process	GO:0042110	T cell activation	1/41	101/3522	0.698766	0.652989	VNN1	1
biological_process	GO:0048729	tissue morphogenesis	1/41	101/3522	0.698766	0.652989	PML	1
biological_process	GO:0034622	cellular protein-containing complex assembly	2/41	205/3522	0.699432	0.65306	TGFB1/USP4	2
biological_process	GO:0048878	chemical homeostasis	2/41	209/3522	0.709755	0.66214	HERPUD1/PML	2
biological_process	GO:0098657	import into cell	1/41	105/3522	0.712955	0.664566	ACKR3	1
biological_process	GO:0032787	monocarboxylic acid metabolic process	1/41	106/3522	0.7164	0.667215	VNN1	1
biological_process	GO:0048468	cell development	3/41	315/3522	0.723942	0.673673	TGFB1/KLHL41/LOC101110593	3
biological_process	GO:0022008	neurogenesis	2/41	216/3522	0.727132	0.676073	TGFB1/LOC101110593	2
biological_process	GO:0006928	movement of cell or subcellular component	3/41	317/3522	0.728055	0.676363	PIN1/TGFB1/PML	3
biological_process	GO:0009150	purine ribonucleotide metabolic process	1/41	110/3522	0.729778	0.676828	TGFB1	1
biological_process	GO:0030036	actin cytoskeleton organization	1/41	110/3522	0.729778	0.676828	KLHL41	1
biological_process	GO:0051094	positive regulation of developmental process	2/41	218/3522	0.731939	0.677697	VNN1/TGFB1	2
biological_process	GO:1901700	response to oxygen-containing compound	2/41	218/3522	0.731939	0.677697	TGFB1/HLCS	2
biological_process	GO:0051186	cofactor metabolic process	1/41	111/3522	0.733025	0.678136	VNN1	1
biological_process	GO:0016477	cell migration	2/41	221/3522	0.739018	0.68176	TGFB1/PML	2
biological_process	GO:0008610	lipid biosynthetic process	1/41	113/3522	0.739405	0.68176	AGPAT1	1
biological_process	GO:0009259	ribonucleotide metabolic process	1/41	113/3522	0.739405	0.68176	TGFB1	1
biological_process	GO:0009725	response to hormone	1/41	113/3522	0.739405	0.68176	TGFB1	1
biological_process	GO:0006163	purine nucleotide metabolic process	1/41	114/3522	0.742539	0.68408	TGFB1	1
biological_process	GO:0033993	response to lipid	1/41	115/3522	0.745637	0.685793	TGFB1	1
biological_process	GO:0097435	supramolecular fiber organization	1/41	115/3522	0.745637	0.685793	KLHL41	1
biological_process	GO:0005975	carbohydrate metabolic process	1/41	116/3522	0.748698	0.688037	TGFB1	1
biological_process	GO:0007010	cytoskeleton organization	2/41	226/3522	0.750476	0.689099	KLHL41/CAPN2	2
biological_process	GO:0034220	ion transmembrane transport	1/41	117/3522	0.751723	0.689101	KCNRG	1
biological_process	GO:0098542	defense response to other organism	1/41	117/3522	0.751723	0.689101	CALCOCO2	1
biological_process	GO:0019693	ribose phosphate metabolic process	1/41	118/3522	0.754712	0.691269	TGFB1	1
biological_process	GO:0030029	actin filament-based process	1/41	119/3522	0.757667	0.693402	KLHL41	1
biological_process	GO:0051129	negative regulation of cellular component organization	1/41	122/3522	0.766323	0.700745	SMCR8	1
biological_process	GO:0009617	response to bacterium	1/41	123/3522	0.769141	0.702162	TGFB1	1
biological_process	GO:0072521	purine-containing compound metabolic process	1/41	123/3522	0.769141	0.702162	TGFB1	1
biological_process	GO:0031347	regulation of defense response	1/41	127/3522	0.780085	0.711566	IRAK2	1
biological_process	GO:0008283	cell population proliferation	3/41	349/3522	0.787737	0.717889	TGFB1/KLHL41/PML	3
biological_process	GO:0006629	lipid metabolic process	2/41	244/3522	0.788313	0.717889	TGFB1/AGPAT1	2
biological_process	GO:0007417	central nervous system development	1/41	134/3522	0.798031	0.725545	TGFB1	1
biological_process	GO:0032989	cellular component morphogenesis	1/41	134/3522	0.798031	0.725545	KLHL41	1
biological_process	GO:0051704	multi-organism process	3/41	365/3522	0.813433	0.738942	CALCOCO2/TGFB1/PML	3
biological_process	GO:1901137	carbohydrate derivative biosynthetic process	1/41	141/3522	0.814545	0.739345	TGFB1	1
biological_process	GO:0022603	regulation of anatomical structure morphogenesis	1/41	145/3522	0.823382	0.746755	PML	1
biological_process	GO:0017144	drug metabolic process	1/41	149/3522	0.831808	0.753779	TGFB1	1
biological_process	GO:0002252	immune effector process	1/41	151/3522	0.835873	0.756843	TGFB1	1
biological_process	GO:0030334	regulation of cell migration	1/41	153/3522	0.839842	0.759815	TGFB1	1
biological_process	GO:0032101	regulation of response to external stimulus	1/41	161/3522	0.854801	0.772718	TGFB1	1
biological_process	GO:0018193	peptidyl-amino acid modification	1/41	165/3522	0.86176	0.777106	TGFB1	1
biological_process	GO:0055085	transmembrane transport	1/41	165/3522	0.86176	0.777106	KCNRG	1
biological_process	GO:1901701	cellular response to oxygen-containing compound	1/41	165/3522	0.86176	0.777106	TGFB1	1
biological_process	GO:0030182	neuron differentiation	1/41	170/3522	0.870003	0.783901	LOC101110593	1
biological_process	GO:0007399	nervous system development	2/41	311/3522	0.889129	0.800482	TGFB1/LOC101110593	2
biological_process	GO:0060429	epithelium development	1/41	193/3522	0.902143	0.811539	PML	1
biological_process	GO:0120036	plasma membrane bounded cell projection organization	1/41	210/3522	0.920772	0.827625	TCTN3	1
biological_process	GO:0030030	cell projection organization	1/41	212/3522	0.922722	0.828705	TCTN3	1
biological_process	GO:0042592	homeostatic process	2/41	360/3522	0.932942	0.837205	HERPUD1/PML	2
biological_process	GO:1901135	carbohydrate derivative metabolic process	1/41	240/3522	0.945567	0.847847	TGFB1	1
cellular_component	GO:0031463	Cul3-RING ubiquitin ligase complex	2/48	8/4190	0.00344396	0.139897	KLHL21/KLHL41	2
cellular_component	GO:0016604	nuclear body	6/48	148/4190	0.00632386	0.139897	SNRPB2/CALCOCO2/ITPKC/FIBP/AMER1/PML	6
cellular_component	GO:0005827	polar microtubule	1/48	1/4190	0.0114558	0.139897	KLHL21	1
cellular_component	GO:0005869	dynactin complex	1/48	1/4190	0.0114558	0.139897	DCTN4	1
cellular_component	GO:0110070	cellularization cleavage furrow	1/48	1/4190	0.0114558	0.139897	KLHDC8B	1
cellular_component	GO:0016363	nuclear matrix	2/48	16/4190	0.0139229	0.139897	HLCS/PML	2
cellular_component	GO:0016605	PML body	2/48	16/4190	0.0139229	0.139897	CALCOCO2/PML	2
cellular_component	GO:0005789	endoplasmic reticulum membrane	5/48	128/4190	0.0147179	0.139897	HERPUD1/KLHL41/CD1D/AGPAT1/PML	5
cellular_component	GO:0042175	nuclear outer membrane-endoplasmic reticulum membrane network	5/48	130/4190	0.0156551	0.139897	HERPUD1/KLHL41/CD1D/AGPAT1/PML	5
cellular_component	GO:0098827	endoplasmic reticulum subcompartment	5/48	130/4190	0.0156551	0.139897	HERPUD1/KLHL41/CD1D/AGPAT1/PML	5
cellular_component	GO:0034399	nuclear periphery	2/48	18/4190	0.0174955	0.139897	HLCS/PML	2
cellular_component	GO:0032585	multivesicular body membrane	1/48	2/4190	0.0227832	0.139897	RAB27B	1
cellular_component	GO:0042406	extrinsic component of endoplasmic reticulum membrane	1/48	2/4190	0.0227832	0.139897	PML	1
cellular_component	GO:0072562	blood microparticle	1/48	2/4190	0.0227832	0.139897	TGFB1	1
cellular_component	GO:0097413	Lewy body	1/48	2/4190	0.0227832	0.139897	HERPUD1	1
cellular_component	GO:0099522	region of cytosol	1/48	2/4190	0.0227832	0.139897	PIN1	1
cellular_component	GO:0099524	postsynaptic cytosol	1/48	2/4190	0.0227832	0.139897	PIN1	1
cellular_component	GO:1990037	Lewy body core	1/48	2/4190	0.0227832	0.139897	HERPUD1	1
cellular_component	GO:0005783	endoplasmic reticulum	7/48	262/4190	0.0279984	0.162872	HERPUD1/KLHL41/CD1D/AGPAT1/KCNRG/POU2F1/PML	7
cellular_component	GO:0005652	nuclear lamina	1/48	3/4190	0.0339834	0.187803	HLCS	1
cellular_component	GO:0031984	organelle subcompartment	6/48	220/4190	0.0379471	0.199722	HERPUD1/KLHL41/CD1D/AGPAT1/RAB27B/PML	6
cellular_component	GO:0030496	midbody	2/48	29/4190	0.0428763	0.206274	PIN1/KLHDC8B	2
cellular_component	GO:0005686	U2 snRNP	1/48	4/4190	0.0450578	0.206274	SNRPB2	1
cellular_component	GO:1990316	Atg1/ULK1 kinase complex	1/48	4/4190	0.0450578	0.206274	SMCR8	1
cellular_component	GO:0031461	cullin-RING ubiquitin ligase complex	2/48	31/4190	0.0484056	0.206274	KLHL21/KLHL41	2
cellular_component	GO:0016607	nuclear speck	3/48	72/4190	0.0485234	0.206274	SNRPB2/ITPKC/FIBP	3
cellular_component	GO:0005786	signal recognition particle, endoplasmic reticulum targeting	1/48	5/4190	0.0560079	0.217266	SRP19	1
cellular_component	GO:0033017	sarcoplasmic reticulum membrane	1/48	5/4190	0.0560079	0.217266	KLHL41	1
cellular_component	GO:0062023	collagen-containing extracellular matrix	2/48	35/4190	0.060186	0.217266	SPARC/SPARCL1	2
cellular_component	GO:0005771	multivesicular body	1/48	6/4190	0.0668351	0.217266	RAB27B	1
cellular_component	GO:0031312	extrinsic component of organelle membrane	1/48	6/4190	0.0668351	0.217266	PML	1
cellular_component	GO:0031430	M band	1/48	6/4190	0.0668351	0.217266	KLHL41	1
cellular_component	GO:0032045	guanyl-nucleotide exchange factor complex	1/48	6/4190	0.0668351	0.217266	SMCR8	1
cellular_component	GO:0048500	signal recognition particle	1/48	6/4190	0.0668351	0.217266	SRP19	1
cellular_component	GO:0005905	clathrin-coated pit	1/48	7/4190	0.0775406	0.23066	ACKR3	1
cellular_component	GO:0031672	A band	1/48	7/4190	0.0775406	0.23066	KLHL41	1
cellular_component	GO:0071007	U2-type catalytic step 2 spliceosome	1/48	7/4190	0.0775406	0.23066	SNRPB2	1
cellular_component	GO:0010008	endosome membrane	2/48	43/4190	0.0862702	0.23066	CD1D/RAB27B	2
cellular_component	GO:0016528	sarcoplasm	1/48	8/4190	0.0881259	0.23066	KLHL41	1
cellular_component	GO:0016529	sarcoplasmic reticulum	1/48	8/4190	0.0881259	0.23066	KLHL41	1
cellular_component	GO:0032153	cell division site	1/48	8/4190	0.0881259	0.23066	KLHDC8B	1
cellular_component	GO:0032154	cleavage furrow	1/48	8/4190	0.0881259	0.23066	KLHDC8B	1
cellular_component	GO:0005681	spliceosomal complex	2/48	44/4190	0.0897378	0.23066	SNRPB2/CWC15	2
cellular_component	GO:0005576	extracellular region	9/48	481/4190	0.0922098	0.231628	PI15/S100A16/SFTPC/TGFB1/OXT/SPARC/KLHDC8B/SPARCL1/FGF11	9
cellular_component	GO:0098978	glutamatergic synapse	2/48	46/4190	0.0967955	0.236892	PIN1/SPARCL1	2
cellular_component	GO:0030140	trans-Golgi network transport vesicle	1/48	9/4190	0.0985921	0.236892	RAB27B	1
cellular_component	GO:0000151	ubiquitin ligase complex	2/48	48/4190	0.104008	0.240816	KLHL21/KLHL41	2
cellular_component	GO:0022625	cytosolic large ribosomal subunit	1/48	10/4190	0.108941	0.240816	RPLP1	1
cellular_component	GO:0042470	melanosome	1/48	10/4190	0.108941	0.240816	RAB27B	1
cellular_component	GO:0048770	pigment granule	1/48	10/4190	0.108941	0.240816	RAB27B	1
cellular_component	GO:0005876	spindle microtubule	1/48	11/4190	0.119173	0.25827	KLHL21	1
cellular_component	GO:0005730	nucleolus	4/48	175/4190	0.138746	0.278884	SNRPB2/S100A16/SRP19/PML	4
cellular_component	GO:0016234	inclusion body	1/48	13/4190	0.139294	0.278884	HERPUD1	1
cellular_component	GO:1990904	ribonucleoprotein complex	5/48	241/4190	0.139402	0.278884	SNRPB2/LOC101112339/CWC15/SRP19/RPLP1	5
cellular_component	GO:0031012	extracellular matrix	2/48	58/4190	0.142035	0.278884	SPARC/SPARCL1	2
cellular_component	GO:0071005	U2-type precatalytic spliceosome	1/48	14/4190	0.149184	0.278884	SNRPB2	1
cellular_component	GO:0097525	spliceosomal snRNP complex	1/48	14/4190	0.149184	0.278884	SNRPB2	1
cellular_component	GO:0000785	chromatin	3/48	118/4190	0.15182	0.278884	SMCR8/HLCS/PML	3
cellular_component	GO:0005615	extracellular space	5/48	251/4190	0.157441	0.278884	S100A16/TGFB1/OXT/SPARC/SPARCL1	5
cellular_component	GO:0000792	heterochromatin	1/48	15/4190	0.158964	0.278884	PML	1
cellular_component	GO:0005795	Golgi stack	1/48	15/4190	0.158964	0.278884	RAB27B	1
cellular_component	GO:0031902	late endosome membrane	1/48	15/4190	0.158964	0.278884	RAB27B	1
cellular_component	GO:0071011	precatalytic spliceosome	1/48	15/4190	0.158964	0.278884	SNRPB2	1
cellular_component	GO:0030532	small nuclear ribonucleoprotein complex	1/48	16/4190	0.168633	0.286745	SNRPB2	1
cellular_component	GO:1902554	serine/threonine protein kinase complex	1/48	16/4190	0.168633	0.286745	SMCR8	1
cellular_component	GO:0120114	Sm-like protein family complex	1/48	18/4190	0.187647	0.309551	SNRPB2	1
cellular_component	GO:1902911	protein kinase complex	1/48	18/4190	0.187647	0.309551	SMCR8	1
cellular_component	GO:0000784	nuclear chromosome, telomeric region	1/48	19/4190	0.196993	0.311042	PML	1
cellular_component	GO:0005776	autophagosome	1/48	19/4190	0.196993	0.311042	CALCOCO2	1
cellular_component	GO:0045171	intercellular bridge	1/48	19/4190	0.196993	0.311042	KLHDC8B	1
cellular_component	GO:0022626	cytosolic ribosome	1/48	20/4190	0.206234	0.316587	RPLP1	1
cellular_component	GO:0071013	catalytic step 2 spliceosome	1/48	20/4190	0.206234	0.316587	SNRPB2	1
cellular_component	GO:0005768	endosome	3/48	140/4190	0.215189	0.325809	CD1D/RAB27B/ACKR3	3
cellular_component	GO:0005684	U2-type spliceosomal complex	1/48	22/4190	0.224405	0.32635	SNRPB2	1
cellular_component	GO:0005875	microtubule associated complex	1/48	22/4190	0.224405	0.32635	DCTN4	1
cellular_component	GO:0030136	clathrin-coated vesicle	1/48	22/4190	0.224405	0.32635	RAB27B	1
cellular_component	GO:0000781	chromosome, telomeric region	1/48	24/4190	0.242168	0.34761	PML	1
cellular_component	GO:1990234	transferase complex	3/48	150/4190	0.245734	0.348206	KLHL21/KLHL41/SMCR8	3
cellular_component	GO:0005798	Golgi-associated vesicle	1/48	27/4190	0.268068	0.375046	RAB27B	1
cellular_component	GO:0090575	RNA polymerase II transcription regulator complex	1/48	28/4190	0.276508	0.382017	POU2F1	1
cellular_component	GO:0001650	fibrillar center	1/48	29/4190	0.284852	0.388686	SNRPB2	1
cellular_component	GO:0019898	extrinsic component of membrane	1/48	30/4190	0.293101	0.395066	PML	1
cellular_component	GO:0000922	spindle pole	1/48	31/4190	0.301258	0.401168	KLHL21	1
cellular_component	GO:0005765	lysosomal membrane	1/48	33/4190	0.317295	0.412582	CD1D	1
cellular_component	GO:0098852	lytic vacuole membrane	1/48	33/4190	0.317295	0.412582	CD1D	1
cellular_component	GO:0016323	basolateral plasma membrane	1/48	35/4190	0.332972	0.423077	CD1D	1
cellular_component	GO:0005773	vacuole	2/48	105/4190	0.3397	0.423077	CALCOCO2/CD1D	2
cellular_component	GO:0030017	sarcomere	1/48	36/4190	0.340678	0.423077	KLHL41	1
cellular_component	GO:0036464	cytoplasmic ribonucleoprotein granule	1/48	36/4190	0.340678	0.423077	SNRPB2	1
cellular_component	GO:0005840	ribosome	2/48	107/4190	0.348128	0.427525	LOC101112339/RPLP1	2
cellular_component	GO:0030135	coated vesicle	1/48	38/4190	0.355829	0.432181	RAB27B	1
cellular_component	GO:0035770	ribonucleoprotein granule	1/48	39/4190	0.363276	0.43643	SNRPB2	1
cellular_component	GO:0030016	myofibril	1/48	40/4190	0.370639	0.437736	KLHL41	1
cellular_component	GO:0098588	bounding membrane of organelle	3/48	190/4190	0.372284	0.437736	KLHL41/CD1D/RAB27B	3
cellular_component	GO:0005770	late endosome	1/48	41/4190	0.377918	0.439683	RAB27B	1
cellular_component	GO:0043292	contractile fiber	1/48	42/4190	0.385115	0.443389	KLHL41	1
cellular_component	GO:0015934	large ribosomal subunit	1/48	43/4190	0.39223	0.446926	RPLP1	1
cellular_component	GO:0005774	vacuolar membrane	1/48	45/4190	0.40622	0.458143	CD1D	1
cellular_component	GO:0005694	chromosome	3/48	203/4190	0.413268	0.461384	SMCR8/HLCS/PML	3
cellular_component	GO:0030133	transport vesicle	1/48	47/4190	0.419894	0.462016	RAB27B	1
cellular_component	GO:0009986	cell surface	2/48	125/4190	0.422195	0.462016	TGFB1/ACKR3	2
cellular_component	GO:0005874	microtubule	1/48	48/4190	0.426615	0.462277	KLHL21	1
cellular_component	GO:0061695	transferase complex, transferring phosphorus-containing groups	1/48	49/4190	0.43326	0.464919	SMCR8	1
cellular_component	GO:0005813	centrosome	2/48	129/4190	0.438117	0.46561	CCDC77/DCTN4	2
cellular_component	GO:0098687	chromosomal region	1/48	54/4190	0.465369	0.489862	PML	1
cellular_component	GO:0005819	spindle	1/48	56/4190	0.477708	0.493585	KLHL21	1
cellular_component	GO:0099512	supramolecular fiber	2/48	142/4190	0.488228	0.493585	KLHL21/KLHL41	2
cellular_component	GO:0015630	microtubule cytoskeleton	3/48	228/4190	0.489674	0.493585	KLHL21/CCDC77/DCTN4	3
cellular_component	GO:1902494	catalytic complex	4/48	314/4190	0.489779	0.493585	SNRPB2/KLHL21/KLHL41/SMCR8	4
cellular_component	GO:0099080	supramolecular complex	2/48	144/4190	0.4957	0.493585	KLHL21/KLHL41	2
cellular_component	GO:0099081	supramolecular polymer	2/48	144/4190	0.4957	0.493585	KLHL21/KLHL41	2
cellular_component	GO:0045202	synapse	2/48	146/4190	0.503106	0.496486	PIN1/SPARCL1	2
cellular_component	GO:0044391	ribosomal subunit	1/48	62/4190	0.513075	0.497441	RPLP1	1
cellular_component	GO:0098794	postsynapse	1/48	62/4190	0.513075	0.497441	PIN1	1
cellular_component	GO:0005815	microtubule organizing center	2/48	151/4190	0.521323	0.501043	CCDC77/DCTN4	2
cellular_component	GO:0098590	plasma membrane region	2/48	153/4190	0.528489	0.503551	CD1D/KLHDC8B	2
cellular_component	GO:0005667	transcription regulator complex	1/48	69/4190	0.551379	0.516457	POU2F1	1
cellular_component	GO:0015629	actin cytoskeleton	1/48	69/4190	0.551379	0.516457	DCTN4	1
cellular_component	GO:0031090	organelle membrane	4/48	350/4190	0.578093	0.536929	KLHL41/CD1D/RAB27B/PML	4
cellular_component	GO:0098805	whole membrane	2/48	172/4190	0.593014	0.546197	CD1D/RAB27B	2
cellular_component	GO:0000323	lytic vacuole	1/48	81/4190	0.610292	0.552324	CD1D	1
cellular_component	GO:0005764	lysosome	1/48	81/4190	0.610292	0.552324	CD1D	1
cellular_component	GO:0005856	cytoskeleton	4/48	366/4190	0.614658	0.552324	KLHL21/CCDC77/KLHL41/DCTN4	4
cellular_component	GO:0031410	cytoplasmic vesicle	3/48	277/4190	0.624348	0.554262	CD1D/RAB27B/ACKR3	3
cellular_component	GO:0097708	intracellular vesicle	3/48	278/4190	0.626844	0.554262	CD1D/RAB27B/ACKR3	3
cellular_component	GO:0031982	vesicle	3/48	291/4190	0.658292	0.57745	CD1D/RAB27B/ACKR3	3
cellular_component	GO:0048471	perinuclear region of cytoplasm	1/48	94/4190	0.665574	0.578098	CALCOCO2	1
cellular_component	GO:0099513	polymeric cytoskeletal fiber	1/48	95/4190	0.669493	0.578098	KLHL21	1
cellular_component	GO:0098791	Golgi apparatus subcompartment	1/48	97/4190	0.677196	0.580217	RAB27B	1
cellular_component	GO:0000228	nuclear chromosome	1/48	102/4190	0.695695	0.591481	PML	1
cellular_component	GO:0005794	Golgi apparatus	2/48	235/4190	0.760502	0.641645	S100A3/RAB27B	2
molecular_function	GO:0031406	carboxylic acid binding	3/48	32/3960	0.00647927	0.111643	STARD5/VCAN/HLCS	3
molecular_function	GO:0043177	organic acid binding	3/48	32/3960	0.00647927	0.111643	STARD5/VCAN/HLCS	3
molecular_function	GO:0005509	calcium ion binding	6/48	148/3960	0.0082618	0.111643	S100A16/S100A3/VCAN/CAPN2/SPARC/SPARCL1	6
molecular_function	GO:0008013	beta-catenin binding	2/48	12/3960	0.00878907	0.111643	PIN1/AMER1	2
molecular_function	GO:0033293	monocarboxylic acid binding	2/48	14/3960	0.0119328	0.111643	STARD5/HLCS	2
molecular_function	GO:0003841	1-acylglycerol-3-phosphate O-acyltransferase activity	1/48	1/3960	0.0121212	0.111643	AGPAT1	1
molecular_function	GO:0004077	biotin-[acetyl-CoA-carboxylase] ligase activity	1/48	1/3960	0.0121212	0.111643	HLCS	1
molecular_function	GO:0004080	biotin-[propionyl-CoA-carboxylase (ATP-hydrolyzing)] ligase activity	1/48	1/3960	0.0121212	0.111643	HLCS	1
molecular_function	GO:0005175	CD27 receptor binding	1/48	1/3960	0.0121212	0.111643	SIVA1	1
molecular_function	GO:0008440	inositol-1,4,5-trisphosphate 3-kinase activity	1/48	1/3960	0.0121212	0.111643	ITPKC	1
molecular_function	GO:0009374	biotin binding	1/48	1/3960	0.0121212	0.111643	HLCS	1
molecular_function	GO:0017159	pantetheine hydrolase activity	1/48	1/3960	0.0121212	0.111643	VNN1	1
molecular_function	GO:0018271	biotin-protein ligase activity	1/48	1/3960	0.0121212	0.111643	HLCS	1
molecular_function	GO:0031685	adenosine receptor binding	1/48	1/3960	0.0121212	0.111643	USP4	1
molecular_function	GO:0042171	lysophosphatidic acid acyltransferase activity	1/48	1/3960	0.0121212	0.111643	AGPAT1	1
molecular_function	GO:0050815	phosphoserine residue binding	1/48	1/3960	0.0121212	0.111643	PIN1	1
molecular_function	GO:0050816	phosphothreonine residue binding	1/48	1/3960	0.0121212	0.111643	PIN1	1
molecular_function	GO:0051766	inositol trisphosphate kinase activity	1/48	1/3960	0.0121212	0.111643	ITPKC	1
molecular_function	GO:0071617	lysophospholipid acyltransferase activity	1/48	1/3960	0.0121212	0.111643	AGPAT1	1
molecular_function	GO:1904713	beta-catenin destruction complex binding	1/48	1/3960	0.0121212	0.111643	AMER1	1
molecular_function	GO:0016301	kinase activity	6/48	179/3960	0.019839	0.147973	IRAK2/ITPKC/CDK2/STK32A/LYN/PRKAG3	6
molecular_function	GO:0003823	antigen binding	1/48	2/3960	0.0240985	0.147973	TGFB1	1
molecular_function	GO:0005185	neurohypophyseal hormone activity	1/48	2/3960	0.0240985	0.147973	OXT	1
molecular_function	GO:0016411	acylglycerol O-acyltransferase activity	1/48	2/3960	0.0240985	0.147973	AGPAT1	1
molecular_function	GO:0017134	fibroblast growth factor binding	1/48	2/3960	0.0240985	0.147973	FIBP	1
molecular_function	GO:0019958	C-X-C chemokine binding	1/48	2/3960	0.0240985	0.147973	ACKR3	1
molecular_function	GO:0032052	bile acid binding	1/48	2/3960	0.0240985	0.147973	STARD5	1
molecular_function	GO:0032183	SUMO binding	1/48	2/3960	0.0240985	0.147973	PML	1
molecular_function	GO:0034714	type III transforming growth factor beta receptor binding	1/48	2/3960	0.0240985	0.147973	TGFB1	1
molecular_function	GO:1990756	ubiquitin ligase-substrate adaptor activity	1/48	2/3960	0.0240985	0.147973	HERPUD1	1
molecular_function	GO:0004488	methylenetetrahydrofolate dehydrogenase (NADP+) activity	1/48	3/3960	0.0359336	0.185574	MTHFD2	1
molecular_function	GO:0016494	C-X-C chemokine receptor activity	1/48	3/3960	0.0359336	0.185574	ACKR3	1
molecular_function	GO:0030215	semaphorin receptor binding	1/48	3/3960	0.0359336	0.185574	SEMA4D	1
molecular_function	GO:0031434	mitogen-activated protein kinase kinase binding	1/48	3/3960	0.0359336	0.185574	PIN1	1
molecular_function	GO:0097602	cullin family protein binding	1/48	3/3960	0.0359336	0.185574	KLHL21	1
molecular_function	GO:0016773	phosphotransferase activity, alcohol group as acceptor	5/48	153/3960	0.0362664	0.185574	IRAK2/ITPKC/CDK2/STK32A/LYN	5
molecular_function	GO:0016772	transferase activity, transferring phosphorus-containing groups	6/48	213/3960	0.0418914	0.208563	IRAK2/ITPKC/CDK2/STK32A/LYN/PRKAG3	6
molecular_function	GO:0005114	type II transforming growth factor beta receptor binding	1/48	4/3960	0.0476281	0.21934	TGFB1	1
molecular_function	GO:0032794	GTPase activating protein binding	1/48	4/3960	0.0476281	0.21934	PIN1	1
molecular_function	GO:0045309	protein phosphorylated amino acid binding	1/48	4/3960	0.0476281	0.21934	PIN1	1
molecular_function	GO:0004672	protein kinase activity	4/48	121/3960	0.0575016	0.222495	IRAK2/CDK2/STK32A/LYN	4
molecular_function	GO:0005540	hyaluronic acid binding	1/48	5/3960	0.0591837	0.222495	VCAN	1
molecular_function	GO:0008312	7S RNA binding	1/48	5/3960	0.0591837	0.222495	SRP19	1
molecular_function	GO:0015026	coreceptor activity	1/48	5/3960	0.0591837	0.222495	ACKR3	1
molecular_function	GO:0015248	sterol transporter activity	1/48	5/3960	0.0591837	0.222495	STARD5	1
molecular_function	GO:0015377	cation:chloride symporter activity	1/48	5/3960	0.0591837	0.222495	SLC12A1	1
molecular_function	GO:0034713	type I transforming growth factor beta receptor binding	1/48	5/3960	0.0591837	0.222495	TGFB1	1
molecular_function	GO:0120015	sterol transfer activity	1/48	5/3960	0.0591837	0.222495	STARD5	1
molecular_function	GO:0120020	cholesterol transfer activity	1/48	5/3960	0.0591837	0.222495	STARD5	1
molecular_function	GO:0000979	RNA polymerase II core promoter sequence-specific DNA binding	1/48	6/3960	0.0706019	0.228169	POU2F1	1
molecular_function	GO:0004198	calcium-dependent cysteine-type endopeptidase activity	1/48	6/3960	0.0706019	0.228169	CAPN2	1
molecular_function	GO:0015296	anion:cation symporter activity	1/48	6/3960	0.0706019	0.228169	SLC12A1	1
molecular_function	GO:0015485	cholesterol binding	1/48	6/3960	0.0706019	0.228169	STARD5	1
molecular_function	GO:0016646	oxidoreductase activity, acting on the CH-NH group of donors, NAD or NADP as acceptor	1/48	6/3960	0.0706019	0.228169	MTHFD2	1
molecular_function	GO:0017112	Rab guanyl-nucleotide exchange factor activity	1/48	6/3960	0.0706019	0.228169	SMCR8	1
molecular_function	GO:0031489	myosin V binding	1/48	6/3960	0.0706019	0.228169	RAB27B	1
molecular_function	GO:0120013	lipid transfer activity	1/48	6/3960	0.0706019	0.228169	STARD5	1
molecular_function	GO:0001046	core promoter sequence-specific DNA binding	1/48	7/3960	0.0818845	0.2514	POU2F1	1
molecular_function	GO:0005546	phosphatidylinositol-4,5-bisphosphate binding	1/48	7/3960	0.0818845	0.2514	AMER1	1
molecular_function	GO:0032934	sterol binding	1/48	7/3960	0.0818845	0.2514	STARD5	1
molecular_function	GO:0042803	protein homodimerization activity	4/48	139/3960	0.0862255	0.260077	IRAK2/CALCOCO2/S100A16/PML	4
molecular_function	GO:0035091	phosphatidylinositol binding	2/48	41/3960	0.0875344	0.260077	SNX7/AMER1	2
molecular_function	GO:0001618	virus receptor activity	1/48	8/3960	0.0930329	0.263656	SIVA1	1
molecular_function	GO:0005184	neuropeptide hormone activity	1/48	8/3960	0.0930329	0.263656	OXT	1
molecular_function	GO:0043178	alcohol binding	1/48	8/3960	0.0930329	0.263656	STARD5	1
molecular_function	GO:0005044	scavenger receptor activity	1/48	9/3960	0.104049	0.273812	ACKR3	1
molecular_function	GO:0005160	transforming growth factor beta receptor binding	1/48	9/3960	0.104049	0.273812	TGFB1	1
molecular_function	GO:0008374	O-acyltransferase activity	1/48	9/3960	0.104049	0.273812	AGPAT1	1
molecular_function	GO:0016645	oxidoreductase activity, acting on the CH-NH group of donors	1/48	9/3960	0.104049	0.273812	MTHFD2	1
molecular_function	GO:0051219	phosphoprotein binding	1/48	9/3960	0.104049	0.273812	PIN1	1
molecular_function	GO:0008234	cysteine-type peptidase activity	2/48	48/3960	0.114251	0.296425	CAPN2/USP4	2
molecular_function	GO:0140096	catalytic activity, acting on a protein	9/48	479/3960	0.118137	0.302252	IRAK2/PIN1/KLHL21/CDK2/STK32A/LYN/HLCS/CAPN2/USP4	9
molecular_function	GO:0004715	non-membrane spanning protein tyrosine kinase activity	1/48	11/3960	0.125689	0.310157	LYN	1
molecular_function	GO:0019956	chemokine binding	1/48	11/3960	0.125689	0.310157	ACKR3	1
molecular_function	GO:0008083	growth factor activity	2/48	51/3960	0.126278	0.310157	TGFB1/FGF11	2
molecular_function	GO:0042802	identical protein binding	7/48	352/3960	0.129275	0.31334	IRAK2/CALCOCO2/S100A16/SFTPC/KCNRG/PML/USP4	7
molecular_function	GO:0005088	Ras guanyl-nucleotide exchange factor activity	1/48	12/3960	0.136316	0.321934	SMCR8	1
molecular_function	GO:0016879	ligase activity, forming carbon-nitrogen bonds	1/48	12/3960	0.136316	0.321934	HLCS	1
molecular_function	GO:0004860	protein kinase inhibitor activity	1/48	13/3960	0.146817	0.335272	SMCR8	1
molecular_function	GO:0038024	cargo receptor activity	1/48	13/3960	0.146817	0.335272	ACKR3	1
molecular_function	GO:0005319	lipid transporter activity	1/48	14/3960	0.157192	0.335272	STARD5	1
molecular_function	GO:0043022	ribosome binding	1/48	14/3960	0.157192	0.335272	SRP19	1
molecular_function	GO:0008289	lipid binding	3/48	116/3960	0.164859	0.335272	SNX7/STARD5/AMER1	3
molecular_function	GO:0001637	G protein-coupled chemoattractant receptor activity	1/48	15/3960	0.167444	0.335272	ACKR3	1
molecular_function	GO:0004950	chemokine receptor activity	1/48	15/3960	0.167444	0.335272	ACKR3	1
molecular_function	GO:0005164	tumor necrosis factor receptor binding	1/48	15/3960	0.167444	0.335272	SIVA1	1
molecular_function	GO:0005496	steroid binding	1/48	15/3960	0.167444	0.335272	STARD5	1
molecular_function	GO:0016811	hydrolase activity, acting on carbon-nitrogen (but not peptide) bonds, in linear amides	1/48	15/3960	0.167444	0.335272	VNN1	1
molecular_function	GO:0017022	myosin binding	1/48	15/3960	0.167444	0.335272	RAB27B	1
molecular_function	GO:0019003	GDP binding	1/48	15/3960	0.167444	0.335272	RAB27B	1
molecular_function	GO:0019210	kinase inhibitor activity	1/48	15/3960	0.167444	0.335272	SMCR8	1
molecular_function	GO:0032182	ubiquitin-like protein binding	1/48	15/3960	0.167444	0.335272	PML	1
molecular_function	GO:0015294	solute:cation symporter activity	1/48	16/3960	0.177574	0.344327	SLC12A1	1
molecular_function	GO:0030674	protein-macromolecule adaptor activity	1/48	16/3960	0.177574	0.344327	HERPUD1	1
molecular_function	GO:1902936	phosphatidylinositol bisphosphate binding	1/48	16/3960	0.177574	0.344327	AMER1	1
molecular_function	GO:0003755	peptidyl-prolyl cis-trans isomerase activity	1/48	17/3960	0.187584	0.349776	PIN1	1
molecular_function	GO:0004843	thiol-dependent ubiquitin-specific protease activity	1/48	17/3960	0.187584	0.349776	USP4	1
molecular_function	GO:0032813	tumor necrosis factor receptor superfamily binding	1/48	17/3960	0.187584	0.349776	SIVA1	1
molecular_function	GO:0005543	phospholipid binding	2/48	66/3960	0.190106	0.349776	SNX7/AMER1	2
molecular_function	GO:0004713	protein tyrosine kinase activity	1/48	18/3960	0.197473	0.349776	LYN	1
molecular_function	GO:0005518	collagen binding	1/48	18/3960	0.197473	0.349776	SPARC	1
molecular_function	GO:0015293	symporter activity	1/48	18/3960	0.197473	0.349776	SLC12A1	1
molecular_function	GO:0016859	cis-trans isomerase activity	1/48	18/3960	0.197473	0.349776	PIN1	1
molecular_function	GO:0046332	SMAD binding	1/48	18/3960	0.197473	0.349776	PML	1
molecular_function	GO:0036459	thiol-dependent ubiquitinyl hydrolase activity	1/48	20/3960	0.216901	0.380528	USP4	1
molecular_function	GO:0005102	signaling receptor binding	6/48	340/3960	0.226517	0.393648	TGFB1/SEMA4D/SIVA1/OXT/USP4/FGF11	6
molecular_function	GO:0044325	ion channel binding	1/48	22/3960	0.235868	0.402309	HERPUD1	1
molecular_function	GO:0101005	ubiquitinyl hydrolase activity	1/48	22/3960	0.235868	0.402309	USP4	1
molecular_function	GO:0019783	ubiquitin-like protein-specific protease activity	1/48	23/3960	0.245182	0.406892	USP4	1
molecular_function	GO:0043021	ribonucleoprotein complex binding	1/48	23/3960	0.245182	0.406892	SRP19	1
molecular_function	GO:0047485	protein N-terminus binding	1/48	23/3960	0.245182	0.406892	DCTN4	1
molecular_function	GO:0004197	cysteine-type endopeptidase activity	1/48	25/3960	0.263477	0.433351	CAPN2	1
molecular_function	GO:0017137	Rab GTPase binding	1/48	26/3960	0.272462	0.440266	SMCR8	1
molecular_function	GO:0019838	growth factor binding	1/48	26/3960	0.272462	0.440266	FIBP	1
molecular_function	GO:0004674	protein serine/threonine kinase activity	2/48	86/3960	0.280044	0.442953	CDK2/STK32A	2
molecular_function	GO:0015108	chloride transmembrane transporter activity	1/48	27/3960	0.281339	0.442953	SLC12A1	1
molecular_function	GO:0060090	molecular adaptor activity	1/48	27/3960	0.281339	0.442953	HERPUD1	1
molecular_function	GO:1901981	phosphatidylinositol phosphate binding	1/48	28/3960	0.290109	0.452892	AMER1	1
molecular_function	GO:0016810	hydrolase activity, acting on carbon-nitrogen (but not peptide) bonds	1/48	29/3960	0.298775	0.461299	VNN1	1
molecular_function	GO:0019901	protein kinase binding	2/48	91/3960	0.302684	0.461299	PIN1/SMCR8	2
molecular_function	GO:0044877	protein-containing complex binding	3/48	159/3960	0.303007	0.461299	SRP19/AMER1/SPARC	3
molecular_function	GO:0003735	structural constituent of ribosome	2/48	93/3960	0.311714	0.464723	LOC101112339/RPLP1	2
molecular_function	GO:0032555	purine ribonucleotide binding	7/48	457/3960	0.314772	0.464723	IRAK2/CDK2/RAB27B/STK32A/LYN/PRKAG3/RAB10	7
molecular_function	GO:0048018	receptor ligand activity	3/48	163/3960	0.316469	0.464723	TGFB1/OXT/FGF11	3
molecular_function	GO:0017076	purine nucleotide binding	7/48	458/3960	0.3168	0.464723	IRAK2/CDK2/RAB27B/STK32A/LYN/PRKAG3/RAB10	7
molecular_function	GO:0032553	ribonucleotide binding	7/48	461/3960	0.322901	0.464723	IRAK2/CDK2/RAB27B/STK32A/LYN/PRKAG3/RAB10	7
molecular_function	GO:0004896	cytokine receptor activity	1/48	32/3960	0.324157	0.464723	ACKR3	1
molecular_function	GO:0005126	cytokine receptor binding	2/48	96/3960	0.325221	0.464723	TGFB1/SIVA1	2
molecular_function	GO:0015291	secondary active transmembrane transporter activity	1/48	33/3960	0.332415	0.464723	SLC12A1	1
molecular_function	GO:0030545	receptor regulator activity	3/48	168/3960	0.333326	0.464723	TGFB1/OXT/FGF11	3
molecular_function	GO:0003924	GTPase activity	2/48	98/3960	0.334192	0.464723	RAB27B/RAB10	2
molecular_function	GO:0046983	protein dimerization activity	4/48	243/3960	0.339914	0.464723	IRAK2/CALCOCO2/S100A16/PML	4
molecular_function	GO:0005085	guanyl-nucleotide exchange factor activity	1/48	34/3960	0.340575	0.464723	SMCR8	1
molecular_function	GO:0019842	vitamin binding	1/48	34/3960	0.340575	0.464723	HLCS	1
molecular_function	GO:0019887	protein kinase regulator activity	1/48	34/3960	0.340575	0.464723	SMCR8	1
molecular_function	GO:0019900	kinase binding	2/48	102/3960	0.352037	0.476015	PIN1/SMCR8	2
molecular_function	GO:0019955	cytokine binding	1/48	36/3960	0.356603	0.476015	ACKR3	1
molecular_function	GO:0033218	amide binding	1/48	36/3960	0.356603	0.476015	HLCS	1
molecular_function	GO:0019207	kinase regulator activity	1/48	37/3960	0.364474	0.47957	SMCR8	1
molecular_function	GO:1901681	sulfur compound binding	1/48	37/3960	0.364474	0.47957	HLCS	1
molecular_function	GO:0005539	glycosaminoglycan binding	1/48	38/3960	0.37225	0.482903	VCAN	1
molecular_function	GO:0016874	ligase activity	1/48	38/3960	0.37225	0.482903	HLCS	1
molecular_function	GO:0032559	adenyl ribonucleotide binding	5/48	333/3960	0.3784	0.487249	IRAK2/CDK2/STK32A/LYN/PRKAG3	5
molecular_function	GO:0030554	adenyl nucleotide binding	5/48	334/3960	0.380889	0.487249	IRAK2/CDK2/STK32A/LYN/PRKAG3	5
molecular_function	GO:0015103	inorganic anion transmembrane transporter activity	1/48	40/3960	0.387523	0.492316	SLC12A1	1
molecular_function	GO:0003700	DNA-binding transcription factor activity	3/48	193/3960	0.417074	0.526229	HLF/POU2F1/LOC101110593	3
molecular_function	GO:0001664	G protein-coupled receptor binding	1/48	46/3960	0.431193	0.540342	USP4	1
molecular_function	GO:0001653	peptide receptor activity	1/48	48/3960	0.445061	0.542573	ACKR3	1
molecular_function	GO:0008528	G protein-coupled peptide receptor activity	1/48	48/3960	0.445061	0.542573	ACKR3	1
molecular_function	GO:0005525	GTP binding	2/48	126/3960	0.455105	0.542573	RAB27B/RAB10	2
molecular_function	GO:0032550	purine ribonucleoside binding	2/48	126/3960	0.455105	0.542573	RAB27B/RAB10	2
molecular_function	GO:0016853	isomerase activity	1/48	50/3960	0.458597	0.542573	PIN1	1
molecular_function	GO:0001883	purine nucleoside binding	2/48	127/3960	0.459213	0.542573	RAB27B/RAB10	2
molecular_function	GO:0032549	ribonucleoside binding	2/48	127/3960	0.459213	0.542573	RAB27B/RAB10	2
molecular_function	GO:0000981	DNA-binding transcription factor activity, RNA polymerase II-specific	2/48	128/3960	0.463304	0.542573	POU2F1/LOC101110593	2
molecular_function	GO:0001882	nucleoside binding	2/48	129/3960	0.467377	0.542573	RAB27B/RAB10	2
molecular_function	GO:0019001	guanyl nucleotide binding	2/48	129/3960	0.467377	0.542573	RAB27B/RAB10	2
molecular_function	GO:0032561	guanyl ribonucleotide binding	2/48	129/3960	0.467377	0.542573	RAB27B/RAB10	2
molecular_function	GO:0035639	purine ribonucleoside triphosphate binding	6/48	450/3960	0.468318	0.542573	IRAK2/CDK2/RAB27B/STK32A/LYN/RAB10	6
molecular_function	GO:0031625	ubiquitin protein ligase binding	1/48	52/3960	0.47181	0.543202	PML	1
molecular_function	GO:0004842	ubiquitin-protein transferase activity	1/48	54/3960	0.484707	0.54778	KLHL21	1
molecular_function	GO:0005179	hormone activity	1/48	54/3960	0.484707	0.54778	OXT	1
molecular_function	GO:0044389	ubiquitin-like protein ligase binding	1/48	54/3960	0.484707	0.54778	PML	1
molecular_function	GO:0016747	transferase activity, transferring acyl groups other than amino-acyl groups	1/48	55/3960	0.491039	0.551552	AGPAT1	1
molecular_function	GO:0022890	inorganic cation transmembrane transporter activity	2/48	136/3960	0.495391	0.55185	SLC12A1/SLC39A2	2
molecular_function	GO:0019787	ubiquitin-like protein transferase activity	1/48	56/3960	0.497295	0.55185	KLHL21	1
molecular_function	GO:0017016	Ras GTPase binding	1/48	57/3960	0.503476	0.555363	SMCR8	1
molecular_function	GO:0008144	drug binding	5/48	386/3960	0.508618	0.557695	IRAK2/CDK2/STK32A/LYN/HLCS	5
molecular_function	GO:0031267	small GTPase binding	1/48	59/3960	0.515615	0.562022	SMCR8	1
molecular_function	GO:0008324	cation transmembrane transporter activity	2/48	152/3960	0.555942	0.602414	SLC12A1/SLC39A2	2
molecular_function	GO:0008509	anion transmembrane transporter activity	1/48	68/3960	0.566741	0.603466	SLC12A1	1
molecular_function	GO:0016746	transferase activity, transferring acyl groups	1/48	68/3960	0.566741	0.603466	AGPAT1	1
molecular_function	GO:0022804	active transmembrane transporter activity	1/48	68/3960	0.566741	0.603466	SLC12A1	1
molecular_function	GO:0005524	ATP binding	4/48	328/3960	0.571219	0.604739	IRAK2/CDK2/STK32A/LYN	4
molecular_function	GO:0019899	enzyme binding	4/48	335/3960	0.588528	0.619503	PIN1/SMCR8/HLCS/PML	4
molecular_function	GO:0004857	enzyme inhibitor activity	1/48	74/3960	0.597848	0.622359	SMCR8	1
molecular_function	GO:0005198	structural molecule activity	2/48	164/3960	0.597998	0.622359	LOC101112339/RPLP1	2
molecular_function	GO:0050662	coenzyme binding	1/48	77/3960	0.61257	0.633943	HLCS	1
molecular_function	GO:0140110	transcription regulator activity	3/48	260/3960	0.61966	0.637697	HLF/POU2F1/LOC101110593	3
molecular_function	GO:0051020	GTPase binding	1/48	83/3960	0.64045	0.655431	SMCR8	1
molecular_function	GO:0046982	protein heterodimerization activity	1/48	84/3960	0.644901	0.65634	IRAK2	1
molecular_function	GO:0070011	peptidase activity, acting on L-amino acid peptides	2/48	183/3960	0.658547	0.666054	CAPN2/USP4	2
molecular_function	GO:0000978	RNA polymerase II cis-regulatory region sequence-specific DNA binding	1/48	89/3960	0.666362	0.666054	POU2F1	1
molecular_function	GO:0046873	metal ion transmembrane transporter activity	1/48	89/3960	0.666362	0.666054	SLC39A2	1
molecular_function	GO:0005215	transporter activity	3/48	281/3960	0.672999	0.666054	SLC12A1/STARD5/SLC39A2	3
molecular_function	GO:0008233	peptidase activity	2/48	188/3960	0.673258	0.666054	CAPN2/USP4	2
molecular_function	GO:0008270	zinc ion binding	2/48	189/3960	0.67614	0.666054	S100A3/PML	2
molecular_function	GO:0000987	cis-regulatory region sequence-specific DNA binding	1/48	94/3960	0.686551	0.672712	POU2F1	1
molecular_function	GO:0015318	inorganic molecular entity transmembrane transporter activity	2/48	201/3960	0.709175	0.687566	SLC12A1/SLC39A2	2
molecular_function	GO:0017111	nucleoside-triphosphatase activity	2/48	201/3960	0.709175	0.687566	RAB27B/RAB10	2
molecular_function	GO:0098772	molecular function regulator	4/48	394/3960	0.71793	0.69241	TGFB1/SMCR8/OXT/FGF11	4
molecular_function	GO:0016462	pyrophosphatase activity	2/48	213/3960	0.739433	0.699449	RAB27B/RAB10	2
molecular_function	GO:0016817	hydrolase activity, acting on acid anhydrides	2/48	214/3960	0.741833	0.699449	RAB27B/RAB10	2
molecular_function	GO:0016818	hydrolase activity, acting on acid anhydrides, in phosphorus-containing anhydrides	2/48	214/3960	0.741833	0.699449	RAB27B/RAB10	2
molecular_function	GO:0019904	protein domain specific binding	1/48	110/3960	0.743444	0.699449	RAB27B	1
molecular_function	GO:0015075	ion transmembrane transporter activity	2/48	215/3960	0.744214	0.699449	SLC12A1/SLC39A2	2
molecular_function	GO:0000977	RNA polymerase II transcription regulatory region sequence-specific DNA binding	1/48	121/3960	0.776556	0.726141	POU2F1	1
molecular_function	GO:0004175	endopeptidase activity	1/48	131/3960	0.803002	0.74561	CAPN2	1
molecular_function	GO:0000976	transcription regulatory region sequence-specific DNA binding	1/48	132/3960	0.805472	0.74561	POU2F1	1
molecular_function	GO:1990837	sequence-specific double-stranded DNA binding	1/48	138/3960	0.819665	0.754954	POU2F1	1
molecular_function	GO:0048037	cofactor binding	1/48	152/3960	0.848955	0.769579	HLCS	1
molecular_function	GO:0022857	transmembrane transporter activity	2/48	271/3960	0.85101	0.769579	SLC12A1/SLC39A2	2
molecular_function	GO:0001067	regulatory region nucleic acid binding	1/48	154/3960	0.85274	0.769579	POU2F1	1
molecular_function	GO:0003723	RNA binding	2/48	274/3960	0.85542	0.769579	SNRPB2/SRP19	2
molecular_function	GO:0003690	double-stranded DNA binding	1/48	156/3960	0.856431	0.769579	POU2F1	1
molecular_function	GO:0046914	transition metal ion binding	2/48	279/3960	0.862513	0.771281	S100A3/PML	2
molecular_function	GO:0008092	cytoskeletal protein binding	1/48	169/3960	0.878311	0.781614	RAB27B	1
molecular_function	GO:0030234	enzyme regulator activity	1/48	177/3960	0.890115	0.78831	SMCR8	1
molecular_function	GO:0043565	sequence-specific DNA binding	1/48	209/3960	0.927098	0.817135	POU2F1	1
molecular_function	GO:0004930	G protein-coupled receptor activity	1/48	245/3960	0.954246	0.835116	ACKR3	1
molecular_function	GO:0016491	oxidoreductase activity	1/48	249/3960	0.956566	0.835116	MTHFD2	1
molecular_function	GO:0003677	DNA binding	2/48	415/3960	0.968133	0.841228	HLF/POU2F1	2
molecular_function	GO:0004888	transmembrane signaling receptor activity	1/48	323/3960	0.983585	0.849966	ACKR3	1
molecular_function	GO:0038023	signaling receptor activity	1/48	366/3960	0.99076	0.849966	ACKR3	1
molecular_function	GO:0060089	molecular transducer activity	1/48	377/3960	0.992032	0.849966	ACKR3	1

## Sheet: KEGG_different phases
Table S4 Target genes of DELs KEGG enrichment analysis in the different phases
ID	Description	GeneRatio	BgRatio	pvalue	qvalue	geneID	Count
oas04151	PI3K-Akt signaling pathway	11/116	389/9017	0.0113204	0.732933	MYB/ITGAV/ITGB1/LOC101117707/FGFR2/MCL1/BRCA1/CREB5/EFNA4/VEGFA/CDK2	11
oas05412	Arrhythmogenic right ventricular cardiomyopathy	4/116	76/9017	0.0164026	0.732933	ITGAV/ITGB1/ATP2A1/EMD	4
oas04015	Rap1 signaling pathway	7/116	214/9017	0.0202939	0.732933	ITGB1/LAT/FGFR2/ID1/EFNA4/VEGFA/PARD6A	7
oas05030	Cocaine addiction	3/116	50/9017	0.0262414	0.732933	MAOB/GRIN2D/CREB5	3
oas00380	Tryptophan metabolism	3/116	51/9017	0.0276265	0.732933	LOC105601853/AANAT/MAOB	3
oas05410	Hypertrophic cardiomyopathy	4/116	93/9017	0.0316574	0.732933	ITGAV/ITGB1/ATP2A1/EMD	4
oas03430	Mismatch repair	2/116	23/9017	0.0348143	0.732933	EXO1/MSH3	2
oas04512	ECM-receptor interaction	4/116	97/9017	0.0361454	0.732933	ITGAV/ITGB1/LOC101117707/AGRN	4
oas05414	Dilated cardiomyopathy	4/116	98/9017	0.0373221	0.732933	ITGAV/ITGB1/ATP2A1/EMD	4
oas05222	Small cell lung cancer	4/116	100/9017	0.0397412	0.732933	ITGAV/ITGB1/LOC101117707/CDK2	4
oas04550	Signaling pathways regulating pluripotency of stem cells	5/116	146/9017	0.0398914	0.732933	LIFR/LOC101110593/FGFR2/ID1/ID3	5
oas05165	Human papillomavirus infection	9/116	374/9017	0.0514207	0.826335	ITGAV/ITGB1/LOC101117707/CREB5/HEY1/VEGFA/CDK2/ATP6V0B/PARD6A	9
oas04725	Cholinergic synapse	4/116	110/9017	0.0531523	0.826335	CHRM5/KCNJ14/CREB5/KCNQ5	4
oas05031	Amphetamine addiction	3/116	70/9017	0.0610561	0.826698	MAOB/GRIN2D/CREB5	3
oas04514	Cell adhesion molecules	5/116	168/9017	0.0653153	0.826698	JAM3/ITGAV/ITGB1/CLDN16/CLDN1	5
oas04670	Leukocyte transendothelial migration	4/116	118/9017	0.065447	0.826698	JAM3/ITGB1/CLDN16/CLDN1	4
oas04137	Mitophagy - animal	3/116	76/9017	0.0742667	0.868725	TAX1BP1/CALCOCO2/MAP1LC3C	3
oas00512	Mucin type O-glycan biosynthesis	2/116	37/9017	0.0816716	0.868725	ST6GALNAC1/ST6GALNAC2	2
oas04530	Tight junction	5/116	182/9017	0.0853146	0.868725	JAM3/ITGB1/PARD6A/CLDN16/CLDN1	5
oas04360	Axon guidance	5/116	186/9017	0.0915623	0.868725	NRP1/ITGB1/SEMA3A/EFNA4/PARD6A	5
oas04020	Calcium signaling pathway	6/116	244/9017	0.0944158	0.868725	ATP2A1/CHRM5/FGFR2/GRIN2D/SPHK2/VEGFA	6
oas00513	Various types of N-glycan biosynthesis	2/116	43/9017	0.105456	0.868725	MAN2A1/B4GALT2	2
oas04350	TGF-beta signaling pathway	3/116	93/9017	0.117683	0.868725	ID1/ID3/FMOD	3
oas03420	Nucleotide excision repair	2/116	46/9017	0.117969	0.868725	CUL4B/GTF2H1	2
oas05418	Fluid shear stress and atherosclerosis	4/116	147/9017	0.120977	0.868725	ITGAV/SUMO3/VEGFA/DUSP1	4
oas00260	Glycine, serine and threonine metabolism	2/116	47/9017	0.12222	0.868725	MAOB/BHMT	2
oas04962	Vasopressin-regulated water reabsorption	2/116	47/9017	0.12222	0.868725	DCTN5/CREB5	2
oas04120	Ubiquitin mediated proteolysis	4/116	149/9017	0.125388	0.868725	BRCA1/CUL4B/UBE2U/FBXO4	4
oas04666	Fc gamma R-mediated phagocytosis	3/116	97/9017	0.129029	0.868725	LAT/SPHK2/MARCKSL1	3
oas05215	Prostate cancer	3/116	100/9017	0.137785	0.868725	FGFR2/CREB5/CDK2	3
oas00510	N-Glycan biosynthesis	2/116	53/9017	0.148453	0.868725	MAN2A1/B4GALT2	2
oas04922	Glucagon signaling pathway	3/116	105/9017	0.152813	0.868725	CPT1A/CREB5/SIK1	3
oas05323	Rheumatoid arthritis	3/116	106/9017	0.15588	0.868725	CTSK/VEGFA/ATP6V0B	3
oas05034	Alcoholism	5/116	222/9017	0.157631	0.868725	MAOB/GRIN2D/LOC101115386/LOC101108627/CREB5	5
oas04810	Regulation of actin cytoskeleton	5/116	224/9017	0.161775	0.868725	BAIAP2/ITGAV/ITGB1/CHRM5/FGFR2	5
oas00533	Glycosaminoglycan biosynthesis - keratan sulfate	1/116	14/9017	0.165902	0.868725	B4GALT2	1
oas04972	Pancreatic secretion	3/116	110/9017	0.168335	0.868725	ATP2A1/RAB27B/CEL	3
oas04370	VEGF signaling pathway	2/116	60/9017	0.18031	0.868725	SPHK2/VEGFA	2
oas05171	Coronavirus disease - COVID-19	7/116	364/9017	0.188113	0.868725	NRP1/LOC101117120/RPS4X/LOC101112891/RPL27/RPL18/LOC101113344	7
oas05160	Hepatitis C	4/116	179/9017	0.198822	0.868725	IRF7/CDK2/CLDN16/CLDN1	4
oas04152	AMPK signaling pathway	3/116	122/9017	0.207279	0.868725	CPT1A/CREB5/EEF2	3
oas03013	Nucleocytoplasmic transport	3/116	124/9017	0.213964	0.868725	SUMO3/KPNA1/IPO13	3
oas04919	Thyroid hormone signaling pathway	3/116	124/9017	0.213964	0.868725	THRA/ITGAV/ATP2A1	3
oas00310	Lysine degradation	2/116	71/9017	0.23206	0.868725	SMYD3/PRDM2	2
oas04623	Cytosolic DNA-sensing pathway	2/116	72/9017	0.236824	0.868725	IRF7/POLR3G	2
oas03010	Ribosome	5/116	259/9017	0.240593	0.868725	LOC101117120/RPS4X/RPL27/RPL18/LOC101113344	5
oas04144	Endocytosis	5/116	264/9017	0.252654	0.868725	STAMBP/FGFR2/CYTH2/VPS37D/PARD6A	5
oas05133	Pertussis	2/116	76/9017	0.255925	0.868725	ITGB1/LOC101112891	2
oas00100	Steroid biosynthesis	1/116	23/9017	0.257826	0.868725	CEL	1
oas00340	Histidine metabolism	1/116	23/9017	0.257826	0.868725	MAOB	1
oas00360	Phenylalanine metabolism	1/116	23/9017	0.257826	0.868725	MAOB	1
oas00515	Mannose type O-glycan biosynthesis	1/116	23/9017	0.257826	0.868725	B4GALT2	1
oas00770	Pantothenate and CoA biosynthesis	1/116	23/9017	0.257826	0.868725	VNN1	1
oas05132	Salmonella infection	5/116	270/9017	0.267326	0.868725	VPS39/ARHGEF26/DCTN5/KPNA1/CYTH2	5
oas04721	Synaptic vesicle cycle	2/116	79/9017	0.270275	0.868725	ATP6V0B/SLC6A9	2
oas05100	Bacterial invasion of epithelial cells	2/116	79/9017	0.270275	0.868725	ITGB1/ARHGEF26	2
oas04614	Renin-angiotensin system	1/116	26/9017	0.286177	0.868725	LNPEP	1
oas04510	Focal adhesion	4/116	211/9017	0.287878	0.868725	ITGAV/ITGB1/LOC101117707/VEGFA	4
oas01521	EGFR tyrosine kinase inhibitor resistance	2/116	83/9017	0.289399	0.868725	FGFR2/VEGFA	2
oas05017	Spinocerebellar ataxia	3/116	146/9017	0.289883	0.868725	ATXN2L/ATP2A1/GRIN2D	3
oas04744	Phototransduction	1/116	27/9017	0.295386	0.868725	RCVRN	1
oas05206	MicroRNAs in cancer	4/116	215/9017	0.299461	0.868725	MCL1/BRCA1/EFNA4/VEGFA	4
oas00601	Glycosphingolipid biosynthesis - lacto and neolacto series	1/116	28/9017	0.304478	0.868725	B4GALT2	1
oas00140	Steroid hormone biosynthesis	2/116	87/9017	0.308468	0.868725	LOC101107541/SULT2B1	2
oas05140	Leishmaniasis	2/116	87/9017	0.308468	0.868725	ITGB1/MARCKSL1	2
oas03020	RNA polymerase	1/116	29/9017	0.313454	0.868725	POLR3G	1
oas01524	Platinum drug resistance	2/116	89/9017	0.317968	0.868725	BRCA1/MSH3	2
oas05135	Yersinia infection	3/116	155/9017	0.321637	0.868725	BAIAP2/ITGB1/LAT	3
oas04210	Apoptosis	3/116	156/9017	0.325172	0.868725	HRK/CTSK/MCL1	3
oas00052	Galactose metabolism	1/116	31/9017	0.331062	0.868725	B4GALT2	1
oas04136	Autophagy - other	1/116	32/9017	0.339697	0.868725	ATG10	1
oas00051	Fructose and mannose metabolism	1/116	33/9017	0.348222	0.868725	SORD	1
oas00053	Ascorbate and aldarate metabolism	1/116	34/9017	0.356637	0.868725	MIOX	1
oas04014	Ras signaling pathway	4/116	237/9017	0.363888	0.868725	LAT/FGFR2/EFNA4/VEGFA	4
oas04612	Antigen processing and presentation	2/116	99/9017	0.364938	0.868725	B2M/PSME1	2
oas00630	Glyoxylate and dicarboxylate metabolism	1/116	35/9017	0.364945	0.868725	HYI	1
oas05203	Viral carcinogenesis	4/116	241/9017	0.37564	0.868725	IRF7/CREB5/GTF2H1/CDK2	4
oas00040	Pentose and glucuronate interconversions	1/116	37/9017	0.381243	0.868725	SORD	1
oas05166	Human T-cell leukemia virus 1 infection	4/116	246/9017	0.390308	0.868725	NRP1/B2M/CREB5/CDK2	4
oas05322	Systemic lupus erythematosus	3/116	175/9017	0.392063	0.868725	LOC101112891/LOC101115386/LOC101108627	3
oas00760	Nicotinate and nicotinamide metabolism	1/116	40/9017	0.404916	0.868725	NNT	1
oas05033	Nicotine addiction	1/116	40/9017	0.404916	0.868725	GRIN2D	1
oas04145	Phagosome	3/116	180/9017	0.409449	0.868725	ITGAV/ITGB1/ATP6V0B	3
oas05219	Bladder cancer	1/116	41/9017	0.412606	0.868725	VEGFA	1
oas05161	Hepatitis B	3/116	181/9017	0.41291	0.868725	IRF7/CREB5/CDK2	3
oas04931	Insulin resistance	2/116	111/9017	0.419618	0.868725	CPT1A/CREB5	2
oas00350	Tyrosine metabolism	1/116	42/9017	0.420197	0.868725	MAOB	1
oas05163	Human cytomegalovirus infection	4/116	257/9017	0.422403	0.868725	B2M/ITGAV/CREB5/VEGFA	4
oas00790	Folate biosynthesis	1/116	43/9017	0.427691	0.868725	LOC101107541	1
oas03440	Homologous recombination	1/116	43/9017	0.427691	0.868725	BRCA1	1
oas04622	RIG-I-like receptor signaling pathway	2/116	116/9017	0.441709	0.868725	PIN1/IRF7	2
oas03050	Proteasome	1/116	46/9017	0.449601	0.868725	PSME1	1
oas04620	Toll-like receptor signaling pathway	2/116	119/9017	0.454744	0.868725	CTSK/IRF7	2
oas04726	Serotonergic synapse	2/116	121/9017	0.463338	0.868725	MAOB/DUSP1	2
oas00860	Porphyrin and chlorophyll metabolism	1/116	48/9017	0.463744	0.868725	UROD	1
oas03022	Basal transcription factors	1/116	48/9017	0.463744	0.868725	GTF2H1	1
oas00514	Other types of O-glycan biosynthesis	1/116	49/9017	0.470679	0.868725	B4GALT2	1
oas04216	Ferroptosis	1/116	49/9017	0.470679	0.868725	MAP1LC3C	1
oas04935	Growth hormone synthesis, secretion and action	2/116	123/9017	0.471853	0.868725	CREB5/JUNB	2
oas05164	Influenza A	3/116	200/9017	0.477284	0.868725	IRF7/CALCOCO2/KPNA1	3
oas00071	Fatty acid degradation	1/116	50/9017	0.477526	0.868725	CPT1A	1
oas05145	Toxoplasmosis	2/116	126/9017	0.484476	0.868725	ITGB1/LOC101117707	2
oas04668	TNF signaling pathway	2/116	127/9017	0.488642	0.868725	CREB5/JUNB	2
oas03460	Fanconi anemia pathway	1/116	52/9017	0.490957	0.868725	BRCA1	1
oas04380	Osteoclast differentiation	2/116	129/9017	0.496912	0.868725	CTSK/JUNB	2
oas04728	Dopaminergic synapse	2/116	130/9017	0.501016	0.868725	MAOB/CREB5	2
oas00270	Cysteine and methionine metabolism	1/116	54/9017	0.504046	0.868725	BHMT	1
oas00330	Arginine and proline metabolism	1/116	54/9017	0.504046	0.868725	MAOB	1
oas00600	Sphingolipid metabolism	1/116	54/9017	0.504046	0.868725	SPHK2	1
oas04975	Fat digestion and absorption	1/116	55/9017	0.510464	0.868725	CEL	1
oas04142	Lysosome	2/116	134/9017	0.517216	0.868725	CTSK/ATP6V0B	2
oas04926	Relaxin signaling pathway	2/116	134/9017	0.517216	0.868725	CREB5/VEGFA	2
oas04371	Apelin signaling pathway	2/116	136/9017	0.525187	0.868725	SPHK2/MAP1LC3C	2
oas05207	Chemical carcinogenesis - receptor activation	3/116	218/9017	0.535177	0.868725	KPNA1/CREB5/VEGFA	3
oas05205	Proteoglycans in cancer	3/116	220/9017	0.54139	0.868725	ITGAV/ITGB1/VEGFA	3
oas04010	MAPK signaling pathway	4/116	300/9017	0.542625	0.868725	FGFR2/EFNA4/VEGFA/DUSP1	4
oas04330	Notch signaling pathway	1/116	61/9017	0.547283	0.868725	HEY1	1
oas05167	Kaposi sarcoma-associated herpesvirus infection	3/116	223/9017	0.55062	0.868725	IRF7/MAP1LC3C/VEGFA	3
oas04140	Autophagy - animal	2/116	144/9017	0.556183	0.868725	MAP1LC3C/ATG10	2
oas02010	ABC transporters	1/116	63/9017	0.558935	0.868725	ABCD4	1
oas04913	Ovarian steroidogenesis	1/116	65/9017	0.57029	0.868725	LOC101107541	1
oas01212	Fatty acid metabolism	1/116	66/9017	0.575858	0.868725	CPT1A	1
oas05014	Amyotrophic lateral sclerosis	5/116	396/9017	0.581344	0.868725	ATXN2L/DCTN5/GRIN2D/LOC101114959/MAP1LC3C	5
oas00561	Glycerolipid metabolism	1/116	67/9017	0.581355	0.868725	CEL	1
oas04072	Phospholipase D signaling pathway	2/116	151/9017	0.582121	0.868725	SPHK2/CYTH2	2
oas04261	Adrenergic signaling in cardiomyocytes	2/116	151/9017	0.582121	0.868725	ATP2A1/CREB5	2
oas04921	Oxytocin signaling pathway	2/116	152/9017	0.585736	0.868725	KCNJ14/EEF2	2
oas04664	Fc epsilon RI signaling pathway	1/116	68/9017	0.586781	0.868725	LAT	1
oas04720	Long-term potentiation	1/116	68/9017	0.586781	0.868725	GRIN2D	1
oas04927	Cortisol synthesis and secretion	1/116	68/9017	0.586781	0.868725	CREB5	1
oas04024	cAMP signaling pathway	3/116	238/9017	0.595114	0.868725	ATP2A1/GRIN2D/CREB5	3
oas05224	Breast cancer	2/116	155/9017	0.596442	0.868725	BRCA1/HEY1	2
oas05230	Central carbon metabolism in cancer	1/116	71/9017	0.602644	0.868725	FGFR2	1
oas05226	Gastric cancer	2/116	157/9017	0.603465	0.868725	FGFR2/CDK2	2
oas00982	Drug metabolism - cytochrome P450	1/116	72/9017	0.607796	0.868725	MAOB	1
oas05169	Epstein-Barr virus infection	3/116	244/9017	0.612106	0.868725	B2M/IRF7/CDK2	3
oas04520	Adherens junction	1/116	73/9017	0.612882	0.868725	BAIAP2	1
oas04920	Adipocytokine signaling pathway	1/116	73/9017	0.612882	0.868725	CPT1A	1
oas05211	Renal cell carcinoma	1/116	73/9017	0.612882	0.868725	VEGFA	1
oas04390	Hippo signaling pathway	2/116	161/9017	0.617237	0.868725	ID1/PARD6A	2
oas00562	Inositol phosphate metabolism	1/116	74/9017	0.617903	0.868725	MIOX	1
oas05170	Human immunodeficiency virus 1 infection	3/116	247/9017	0.620424	0.868725	B2M/CUL4B/BST-2A	3
oas04934	Cushing syndrome	2/116	162/9017	0.620623	0.868725	CREB5/CDK2	2
oas05022	Pathways of neurodegeneration - multiple diseases	6/116	499/9017	0.626484	0.868725	ATXN2L/ATP2A1/CHRM5/DCTN5/GRIN2D/MAP1LC3C	6
oas05162	Measles	2/116	164/9017	0.627326	0.868725	IRF7/CDK2	2
oas04918	Thyroid hormone synthesis	1/116	76/9017	0.627752	0.868725	CREB5	1
oas04714	Thermogenesis	3/116	253/9017	0.636699	0.868725	LOC101111245/CPT1A/CREB5	3
oas05212	Pancreatic cancer	1/116	78/9017	0.637349	0.868725	VEGFA	1
oas04022	cGMP-PKG signaling pathway	2/116	168/9017	0.640459	0.868725	ATP2A1/CREB5	2
oas00830	Retinol metabolism	1/116	80/9017	0.6467	0.8691	RETSAT	1
oas03018	RNA degradation	1/116	81/9017	0.651286	0.8691	PNLDC1	1
oas04146	Peroxisome	1/116	83/9017	0.660281	0.8691	ABCD4	1
oas03320	PPAR signaling pathway	1/116	85/9017	0.669046	0.8691	CPT1A	1
oas04911	Insulin secretion	1/116	87/9017	0.677587	0.8691	CREB5	1
oas04115	p53 signaling pathway	1/116	88/9017	0.681775	0.8691	CDK2	1
oas04610	Complement and coagulation cascades	1/116	88/9017	0.681775	0.8691	LOC101112891	1
oas00590	Arachidonic acid metabolism	1/116	89/9017	0.68591	0.8691	LOC101107541	1
oas04211	Longevity regulating pathway	1/116	90/9017	0.68999	0.8691	CREB5	1
oas04914	Progesterone-mediated oocyte maturation	1/116	90/9017	0.68999	0.8691	CDK2	1
oas04260	Cardiac muscle contraction	1/116	92/9017	0.697995	0.8691	ATP2A1	1
oas05210	Colorectal cancer	1/116	92/9017	0.697995	0.8691	MSH3	1
oas05235	PD-L1 expression and PD-1 checkpoint pathway in cancer	1/116	92/9017	0.697995	0.8691	LAT	1
oas04080	Neuroactive ligand-receptor interaction	4/116	370/9017	0.707056	0.8691	THRA/GAL/CHRM5/GRIN2D	4
oas04713	Circadian entrainment	1/116	95/9017	0.70962	0.8691	GRIN2D	1
oas04925	Aldosterone synthesis and secretion	1/116	96/9017	0.713395	0.8691	CREB5	1
oas05150	Staphylococcus aureus infection	1/116	97/9017	0.717122	0.8691	LOC101112891	1
oas04621	NOD-like receptor signaling pathway	2/116	195/9017	0.719802	0.8691	IRF7/MAP1LC3C	2
oas05202	Transcriptional misregulation in cancer	2/116	196/9017	0.722439	0.8691	LOC101115386/PAX5	2
oas04658	Th1 and Th2 cell differentiation	1/116	100/9017	0.728016	0.870627	LAT	1
oas04660	T cell receptor signaling pathway	1/116	106/9017	0.748572	0.874788	LAT	1
oas04928	Parathyroid hormone synthesis, secretion and action	1/116	107/9017	0.751845	0.874788	CREB5	1
oas05152	Tuberculosis	2/116	210/9017	0.757228	0.874788	SPHK2/ATP6V0B	2
oas04933	AGE-RAGE signaling pathway in diabetic complications	1/116	109/9017	0.758265	0.874788	VEGFA	1
oas04064	NF-kappa B signaling pathway	1/116	110/9017	0.761413	0.874788	LAT	1
oas04724	Glutamatergic synapse	1/116	110/9017	0.761413	0.874788	GRIN2D	1
oas04066	HIF-1 signaling pathway	1/116	113/9017	0.770615	0.874788	VEGFA	1
oas05146	Amoebiasis	1/116	115/9017	0.776553	0.874788	LOC101117707	1
oas04659	Th17 cell differentiation	1/116	117/9017	0.782339	0.874788	LAT	1
oas05016	Huntington disease	3/116	321/9017	0.787415	0.874788	DCTN5/LOC101110593/CREB5	3
oas04114	Oocyte meiosis	1/116	119/9017	0.787976	0.874788	CDK2	1
oas04613	Neutrophil extracellular trap formation	2/116	227/9017	0.794399	0.874788	LOC101115386/LOC101108627	2
oas04071	Sphingolipid signaling pathway	1/116	122/9017	0.796162	0.874788	SPHK2	1
oas04722	Neurotrophin signaling pathway	1/116	122/9017	0.796162	0.874788	SH2B1	1
oas04630	JAK-STAT signaling pathway	2/116	228/9017	0.796422	0.874788	LIFR/MCL1	2
oas04110	Cell cycle	1/116	127/9017	0.809114	0.881879	CDK2	1
oas04611	Platelet activation	1/116	128/9017	0.811604	0.881879	ITGB1	1
oas04068	FoxO signaling pathway	1/116	135/9017	0.82816	0.895056	CDK2	1
oas04915	Estrogen signaling pathway	1/116	137/9017	0.83262	0.895089	CREB5	1
oas05208	Chemical carcinogenesis - reactive oxygen species	2/116	252/9017	0.839999	0.898245	LOC101107541/VEGFA	2
oas04974	Protein digestion and absorption	1/116	144/9017	0.847343	0.901329	COL24A1	1
oas00190	Oxidative phosphorylation	1/116	156/9017	0.869656	0.908646	ATP6V0B	1
oas05012	Parkinson disease	2/116	272/9017	0.869719	0.908646	MAOB/DUSP1	2
oas01240	Biosynthesis of cofactors	1/116	165/9017	0.884239	0.908646	UROD	1
oas04650	Natural killer cell mediated cytotoxicity	1/116	166/9017	0.885756	0.908646	LAT	1
oas05010	Alzheimer disease	3/116	393/9017	0.887016	0.908646	ATP2A1/CHRM5/GRIN2D	3
oas05020	Prion disease	2/116	287/9017	0.888614	0.908646	GRIN2D/CREB5	2
oas03040	Spliceosome	1/116	169/9017	0.89019	0.908646	SNRPA1	1
oas04218	Cellular senescence	1/116	169/9017	0.89019	0.908646	CDK2	1
oas04217	Necroptosis	1/116	187/9017	0.913428	0.927681	LOC101108627	1
oas05168	Herpes simplex virus 1 infection	3/116	456/9017	0.937735	0.947606	B2M/IRF7/BST-2A	3
oas05415	Diabetic cardiomyopathy	1/116	228/9017	0.949723	0.954945	ATP2A1	1
oas05417	Lipid and atherosclerosis	1/116	246/9017	0.960426	0.960927	IRF7	1
oas04060	Cytokine-cytokine receptor interaction	1/116	358/9017	0.991176	0.986807	LIFR	1

## Sheet: KEGG_different genotypes
Table S4 Target genes of DELs KEGG enrichment analysis in the different genotypes
ID	Description	GeneRatio	BgRatio	pvalue	qvalue	geneID	Count
oas04218	Cellular senescence	7/93	169/9017	0.00175758	0.268877	HIPK1/CCND3/CDK2/TGFB1/SMAD3/CAPN2/NFATC4	7
oas04530	Tight junction	7/93	182/9017	0.00267469	0.268877	TUBA8/ARPC1B/SRC/CD1D/WHAMM/PRKAG3/SYNPO	7
oas05161	Hepatitis B	6/93	181/9017	0.0108642	0.491794	IRF7/CDK2/TGFB1/SRC/SMAD3/NFATC4	6
oas05203	Viral carcinogenesis	7/93	241/9017	0.0120598	0.491794	IRF7/KAT2A/CCND3/CDK2/SRC/LOC101111915/LYN	7
oas04962	Vasopressin-regulated water reabsorption	3/93	47/9017	0.0124132	0.491794	VAMP2/LOC101102411/DCTN4	3
oas05030	Cocaine addiction	3/93	50/9017	0.0146766	0.491794	GRIN2A/MAOB/LOC101102411	3
oas04666	Fc gamma R-mediated phagocytosis	4/93	97/9017	0.0177344	0.508368	INPP5D/ARPC1B/LYN/CFL2	4
oas04921	Oxytocin signaling pathway	5/93	152/9017	0.0202283	0.508368	SRC/PRKAG3/NFATC4/OXT/LOC101102411	5
oas04730	Long-term depression	3/93	59/9017	0.0227853	0.508788	LYN/GNA13/LOC101102411	3
oas03040	Spliceosome	5/93	169/9017	0.0302324	0.508788	SNRPB2/CWC15/CHERP/SNRPA1/RBM22	5
oas00780	Biotin metabolism	1/93	3/9017	0.0306269	0.508788	HLCS	1
oas05146	Amoebiasis	4/93	115/9017	0.0308015	0.508788	TGFB1/CD1D/LOC101102411/LOC101117707	4
oas05031	Amphetamine addiction	3/93	70/9017	0.0354022	0.508788	GRIN2A/MAOB/LOC101102411	3
oas05166	Human T-cell leukemia virus 1 infection	6/93	246/9017	0.0413388	0.508788	KAT2A/CCND3/CDK2/TGFB1/SMAD3/NFATC4	6
oas04110	Cell cycle	4/93	127/9017	0.0419963	0.508788	CCND3/CDK2/TGFB1/SMAD3	4
[truncated: 194 more rows]
