# Supplementary material for: Insight Into Pituitary lncRNA and mRNA at Two Estrous Stages in Small Tail Han Sheep With Different FecB Genotypes
Source: Front Endocrinol (Lausanne). 2022 Feb 1;12:789564. doi: 10.3389/fendo.2021.789564 (PMC8844552; doi:10.3389/fendo.2021.789564)
Supplement: Supplementary Table S5 — The lncRNAs-mRNAs network [file Table_5.xlsx]

## Sheet: BB_F vs. BB_L
Table S5 The lncRNAs-mRNAs network in the different phases of genotype BB
LncRNA	Up/Down	Type	Cis/Trans	Distance	Correlation	Target	Up/Down	Biotype
LOC101104162	down	lncRNA	cis	91217	Null	AANAT	Down	protein_coding
LOC101104162	down	lncRNA	trans	Null	0.902098	B2M	Down	protein_coding
LOC101104162	down	lncRNA	cis	24018	Null	CYGB	Down	protein_coding
LOC101104162	down	lncRNA	trans	Null	-0.916084	GAL	Up	protein_coding
LOC101104162	down	lncRNA	trans	Null	-0.937063	HRK	Up	protein_coding
LOC101104162	down	lncRNA	trans	Null	0.902098	LOC101106998	Down	protein_coding
LOC101104162	down	lncRNA	trans	Null	-0.916084	LOC101109732	Up	protein_coding
LOC101104162	down	lncRNA	trans	Null	0.923077	LOC101121199	Down	protein_coding
LOC101104162	down	lncRNA	cis	79007	Null	LOC105601853	Down	protein_coding
LOC101104162	down	lncRNA	trans	Null	0.909091	MYB	Down	protein_coding
LOC101104162	down	lncRNA	trans	Null	-0.902098	ONECUT2	Up	protein_coding
LOC101104162	down	lncRNA	trans	Null	0.916084	PIN1	Down	protein_coding
LOC101104162	down	lncRNA	cis	58037	Null	RHBDF2	Down	protein_coding
LOC101104162	down	lncRNA	trans	Null	0.909091	RPS4X	Down	protein_coding
LOC101104162	down	lncRNA	trans	Null	0.951049	SORD	Down	protein_coding
LOC101104162	down	lncRNA	cis	54703	Null	ST6GALNAC1	Down	protein_coding
LOC101104162	down	lncRNA	cis	439	Null	ST6GALNAC2	Down	protein_coding
LOC101104162	down	lncRNA	trans	Null	0.902098	TMEM208	Down	protein_coding
LOC101104162	down	lncRNA	trans	Null	0.916084	TXNDC15	Down	protein_coding
LOC101104162	down	lncRNA	trans	Null	0.916084	WBP1	Down	protein_coding
LOC101104162	down	lncRNA	trans	Null	0.916084	WRB	Down	protein_coding
LOC105602202	up	lncRNA	trans	Null	-0.93007	COPS2	Down	protein_coding
LOC105602202	up	lncRNA	cis	5705	Null	EAF2	Up	protein_coding
LOC105602202	up	lncRNA	trans	Null	-0.909091	FAM46B	Down	protein_coding
LOC105602202	up	lncRNA	cis	48619	Null	LOC101111847	Up	protein_coding
LOC105602202	up	lncRNA	cis	5789	Null	SLC15A2	Up	protein_coding
LOC105603131	up	lncRNA	trans	Null	-0.93007	CRABP2	Down	protein_coding
LOC105603131	up	lncRNA	cis	6875	Null	LOC106991734	Up	pseudogene
LOC105603131	up	lncRNA	trans	Null	-0.916084	S100A14	Down	protein_coding
LOC105603131	up	lncRNA	trans	Null	-0.902098	UROD	Down	protein_coding
LOC105604063	up	lncRNA	trans	Null	-0.909091	CDH13	Down	protein_coding
LOC105604063	up	lncRNA	cis	7838	Null	JAM3	Up	protein_coding
LOC105604063	up	lncRNA	trans	Null	0.916084	KIAA2022	Up	protein_coding
LOC105604063	up	lncRNA	trans	Null	-0.93007	LOC101112223	Down	protein_coding
LOC105604063	up	lncRNA	cis	42417	Null	LOC101117120	Up	protein_coding
LOC105604063	up	lncRNA	cis	7995	Null	LOC105604176	Down	pseudogene
LOC105604063	up	lncRNA	trans	Null	-0.909091	THRA	Down	protein_coding
LOC105604412	up	lncRNA	trans	Null	-0.902098	STAMBP	Down	protein_coding
LOC105604726	down	lncRNA	cis	1068	Null	ATP2A1	Down	protein_coding
LOC105604726	down	lncRNA	cis	27253	Null	ATXN2L	Up	protein_coding
LOC105604726	down	lncRNA	trans	Null	-0.916084	GLDN	Up	protein_coding
LOC105604726	down	lncRNA	cis	78454	Null	LAT	Up	protein_coding
LOC105604726	down	lncRNA	cis	42393	Null	LOC101111245	Down	protein_coding
LOC105604726	down	lncRNA	cis	41333	Null	LOC101112443	Down	pseudogene
LOC105604726	down	lncRNA	cis	34269	Null	LOC101112694	Up	protein_coding
LOC105604726	down	lncRNA	cis	61682	Null	LOC101112694	Up	protein_coding
LOC105604726	down	lncRNA	trans	Null	-0.916084	LOC105615478	Up	pseudogene
LOC105604726	down	lncRNA	cis	49282	Null	NFATC2IP	Down	protein_coding
LOC105604726	down	lncRNA	cis	16192	Null	RABEP2	Down	protein_coding
LOC105604726	down	lncRNA	cis	555	Null	SH2B1	Down	protein_coding
LOC105604726	down	lncRNA	cis	69364	Null	SPNS1	Down	protein_coding
LOC105604726	down	lncRNA	cis	14333	Null	TUFM	Down	protein_coding
LOC105610376	down	lncRNA	trans	Null	0.909091	ANKRD45	Down	protein_coding
LOC105610376	down	lncRNA	trans	Null	0.93007	FBXO4	Down	protein_coding
LOC105610376	down	lncRNA	trans	Null	0.916084	KCNQ5	Down	protein_coding
LOC105611865	up	lncRNA	cis	64	Null	TSPYL5	Down	protein_coding
LOC105615925	down	lncRNA	trans	Null	0.916084	ATP8A1	Down	protein_coding
LOC105615925	down	lncRNA	trans	Null	0.979021	DPP8	Down	protein_coding
LOC105615925	down	lncRNA	trans	Null	0.902098	EIF3J	Down	protein_coding
LOC105615925	down	lncRNA	trans	Null	0.902098	ITGAV	Down	protein_coding
LOC105615925	down	lncRNA	trans	Null	0.902098	ITGB1	Down	protein_coding
LOC105615925	down	lncRNA	trans	Null	0.902098	LNPEP	Down	protein_coding
LOC105615925	down	lncRNA	cis	75842	Null	LOC101103243	Up	protein_coding
LOC105615925	down	lncRNA	trans	Null	0.937063	NNT	Down	protein_coding
LOC105615925	down	lncRNA	trans	Null	0.944056	RGS7	Down	protein_coding
LOC105616207	up	lncRNA	trans	Null	-0.93007	CPT1A	Down	protein_coding
LOC105616207	up	lncRNA	cis	3679	Null	GPR180	Up	protein_coding
LOC105616207	up	lncRNA	trans	Null	-0.902098	LNPEP	Down	protein_coding
LOC105616207	up	lncRNA	cis	61193	Null	LOC105612090	Up	protein_coding
LOC105616207	up	lncRNA	trans	Null	-0.951049	MFF	Down	protein_coding
LOC105616207	up	lncRNA	trans	Null	-0.902098	NRP1	Down	protein_coding
LOC105616207	up	lncRNA	trans	Null	-0.909091	RHBDL1	Down	protein_coding
LOC105616207	up	lncRNA	cis	57914	Null	SOX21	Up	protein_coding
LOC105616207	up	lncRNA	trans	Null	-0.909091	TAX1BP1	Down	protein_coding
LOC105616207	up	lncRNA	cis	31538	Null	TGDS	Up	protein_coding
LOC105616207	up	lncRNA	cis	97384	Null	TRNAG-CCC	Up	tRNA
LOC106990463	down	lncRNA	trans	Null	0.916084	ABCD4	Down	protein_coding
LOC106990463	down	lncRNA	trans	Null	0.902098	BAIAP2	Down	protein_coding
LOC106990463	down	lncRNA	trans	Null	0.923077	CHD3	Down	protein_coding
LOC106990463	down	lncRNA	trans	Null	0.916084	HMGXB4	Down	protein_coding
LOC106990463	down	lncRNA	cis	55336	Null	UNC93A	Down	protein_coding
LOC106990463	down	lncRNA	trans	Null	0.902098	VPS39	Down	protein_coding
LOC106991665	down	lncRNA	cis	13338	Null	LIFR	Down	protein_coding
LOC106991665	down	lncRNA	trans	Null	0.902098	LOC101110657	Down	protein_coding
LOC106991665	down	lncRNA	trans	Null	0.909091	LOC101112891	Down	protein_coding
LOC106991665	down	lncRNA	trans	Null	0.902098	LOC101113831	Down	protein_coding
MSTRG.100598	up	antisense	trans	Null	0.902098	UBE2U	Up	protein_coding
MSTRG.101530	down	linc	trans	Null	0.902098	AGRN	Down	protein_coding
MSTRG.101530	down	linc	trans	Null	0.951049	COL24A1	Down	protein_coding
MSTRG.101530	down	linc	cis	17134	Null	DDX59	Up	protein_coding
MSTRG.101530	down	linc	trans	Null	0.909091	EEF2	Down	protein_coding
MSTRG.101530	down	linc	trans	Null	0.958042	EFNA4	Down	protein_coding
MSTRG.101530	down	linc	trans	Null	0.902098	HEY1	Down	protein_coding
MSTRG.101530	down	linc	cis	52744	Null	KIF14	Down	protein_coding
MSTRG.101530	down	linc	trans	Null	0.916084	LOC101112526	Down	protein_coding
MSTRG.101530	down	linc	trans	Null	0.916084	MAN2A1	Down	protein_coding
MSTRG.111777	up	antisense	cis	13033	Null	CYTH2	Up	protein_coding
MSTRG.111777	up	antisense	cis	72836	Null	FAM83E	Up	protein_coding
MSTRG.111777	up	antisense	trans	Null	0.909091	FNDC9	Up	protein_coding
MSTRG.111777	up	antisense	trans	Null	-0.923077	GALK2	Down	protein_coding
MSTRG.111777	up	antisense	cis	41485	Null	GRIN2D	Up	protein_coding
MSTRG.111777	up	antisense	cis	34177	Null	GRWD1	Up	protein_coding
MSTRG.111777	up	antisense	cis	24507	Null	KCNJ14	Up	protein_coding
MSTRG.111777	up	antisense	cis	76189	Null	KDELR1	Down	protein_coding
MSTRG.111777	up	antisense	cis	8478	Null	LMTK3	Up	protein_coding
MSTRG.111777	up	antisense	trans	Null	-0.921886	LOC101119153	Down	protein_coding
MSTRG.111777	up	antisense	trans	Null	-0.958042	MARCKSL1	Down	protein_coding
MSTRG.111777	up	antisense	trans	Null	-0.923077	MMP11	Down	protein_coding
MSTRG.111777	up	antisense	cis	85011	Null	RPL18	Up	protein_coding
MSTRG.111777	up	antisense	cis	76077	Null	SPACA4	Down	protein_coding
MSTRG.111777	up	antisense	cis	88964	Null	SPHK2	Down	protein_coding
MSTRG.111777	up	antisense	cis	36688	Null	SULT2B1	Up	protein_coding
MSTRG.111777	up	antisense	cis	83609	Null	SYNGR4	Up	protein_coding
MSTRG.114202	up	linc	trans	Null	0.922558	CDCA2	Up	protein_coding
MSTRG.114202	up	linc	trans	Null	0.950728	CHRM5	Up	protein_coding
MSTRG.114202	up	linc	trans	Null	0.922558	FAM71D	Up	protein_coding
MSTRG.114202	up	linc	trans	Null	0.971855	GUCY2C	Up	protein_coding
MSTRG.114202	up	linc	cis	52381	Null	LOC101114973	Up	protein_coding
MSTRG.114202	up	linc	trans	Null	-0.912798	LOC106990933	Down	protein_coding
MSTRG.114202	up	linc	cis	2014	Null	NXPE2	Up	protein_coding
MSTRG.114202	up	linc	trans	Null	0.901431	OBSCN	Up	protein_coding
MSTRG.114202	up	linc	trans	Null	-0.908473	PADI6	Down	protein_coding
MSTRG.114202	up	linc	trans	Null	-0.908473	PCP4L1	Down	protein_coding
MSTRG.114202	up	linc	trans	Null	0.914894	TICRR	Up	protein_coding
MSTRG.114202	up	linc	cis	65686	Null	TRNAC-GCA	Up	tRNA
MSTRG.114211	up	linc	trans	Null	0.932532	FAM105A	Up	protein_coding
MSTRG.114211	up	linc	trans	Null	0.946769	GPR135	Up	protein_coding
MSTRG.114211	up	linc	cis	52381	Null	LOC101114973	Up	protein_coding
MSTRG.114211	up	linc	cis	2014	Null	NXPE2	Up	protein_coding
MSTRG.114211	up	linc	trans	Null	-0.928973	RPL27	Down	protein_coding
MSTRG.114211	up	linc	trans	Null	-0.911176	SUMO3	Down	protein_coding
MSTRG.114211	up	linc	cis	65686	Null	TRNAC-GCA	Up	tRNA
MSTRG.114211	up	linc	trans	Null	0.900498	TSPYL2	Up	protein_coding
MSTRG.117089	up	linc	trans	Null	-0.918295	RFX3	Down	protein_coding
MSTRG.118366	up	linc	trans	Null	0.918598	LOC101102929	Up	protein_coding
MSTRG.118366	up	linc	trans	Null	0.900041	RCVRN	Up	protein_coding
MSTRG.125388	up	linc	trans	Null	0.923077	CALCOCO2	Up	protein_coding
MSTRG.125388	up	linc	trans	Null	0.93007	KPNA1	Up	protein_coding
MSTRG.125388	up	linc	trans	Null	0.93007	MAOB	Up	protein_coding
MSTRG.125388	up	linc	trans	Null	-0.916084	SNX7	Down	protein_coding
MSTRG.125392	up	linc	trans	Null	0.937063	CALCOCO2	Up	protein_coding
MSTRG.125392	up	linc	trans	Null	-0.93007	IRF7	Down	protein_coding
MSTRG.125392	up	linc	trans	Null	0.902098	KPNA1	Up	protein_coding
MSTRG.125392	up	linc	trans	Null	-0.924695	LOC101102064	Down	protein_coding
MSTRG.125392	up	linc	trans	Null	-0.909091	REEP4	Down	protein_coding
MSTRG.125392	up	linc	cis	46107	Null	SEZ6L	Up	protein_coding
MSTRG.125392	up	linc	trans	Null	0.944056	VNN1	Up	protein_coding
MSTRG.125394	up	linc	trans	Null	-0.958042	IRF7	Down	protein_coding
MSTRG.125394	up	linc	trans	Null	0.944056	PAX5	Up	protein_coding
MSTRG.125394	up	linc	cis	42888	Null	SEZ6L	Up	protein_coding
MSTRG.127921	up	antisense	trans	Null	-0.951049	LOC101102809	Down	protein_coding
MSTRG.127921	up	antisense	cis	43923	Null	LOC106991734	Up	pseudogene
MSTRG.127921	up	antisense	cis	40070	Null	SNRPA1	Up	protein_coding
MSTRG.134082	up	antisense	trans	Null	-0.902098	ARHGEF26	Down	protein_coding
MSTRG.134082	up	antisense	cis	46450	Null	C19H3orf62	Up	protein_coding
MSTRG.134082	up	antisense	cis	18581	Null	CCDC36	Down	protein_coding
MSTRG.134082	up	antisense	cis	3886	Null	CCDC71	Down	protein_coding
MSTRG.134082	up	antisense	trans	Null	-0.902098	CD109	Down	protein_coding
MSTRG.134082	up	antisense	cis	75	Null	KLHDC8B	Down	protein_coding
MSTRG.134082	up	antisense	cis	21260	Null	LAMB2	Down	protein_coding
MSTRG.134082	up	antisense	trans	Null	-0.902098	LOC101110593	Down	protein_coding
MSTRG.134082	up	antisense	cis	4042	Null	LOC101117707	Up	protein_coding
MSTRG.134082	up	antisense	cis	9514	Null	LOC105603543	Up	protein_coding
MSTRG.134082	up	antisense	cis	14859	Null	LOC106991782	Down	protein_coding
MSTRG.134082	up	antisense	cis	51322	Null	QARS	Down	protein_coding
MSTRG.134082	up	antisense	trans	Null	-0.909091	SPARCL1	Down	protein_coding
MSTRG.134082	up	antisense	trans	Null	-0.909091	ST6GALNAC2	Down	protein_coding
MSTRG.134082	up	antisense	trans	Null	-0.909091	TMEM132B	Down	protein_coding
MSTRG.134082	up	antisense	cis	35470	Null	USP19	Down	protein_coding
MSTRG.134082	up	antisense	cis	56134	Null	USP4	Up	protein_coding
MSTRG.135676	up	linc	trans	Null	0.937063	ELL2	Up	protein_coding
MSTRG.135676	up	linc	trans	Null	-0.93007	MXRA7	Down	protein_coding
MSTRG.135676	up	linc	trans	Null	-0.937063	MYO5B	Down	protein_coding
MSTRG.135676	up	linc	trans	Null	-0.986014	SPATA20	Down	protein_coding
MSTRG.145736	down	linc	trans	Null	-0.93007	CORIN	Up	protein_coding
MSTRG.145736	down	linc	trans	Null	-0.909091	LOC106990335	Up	protein_coding
MSTRG.145736	down	linc	cis	12995	Null	LOC106991864	Up	protein_coding
MSTRG.145736	down	linc	trans	Null	0.944056	PCOLCE2	Down	protein_coding
MSTRG.145736	down	linc	trans	Null	0.909091	VPS37D	Down	protein_coding
MSTRG.163804	down	linc	trans	Null	0.902098	DKK4	Down	protein_coding
MSTRG.163804	down	linc	trans	Null	0.902098	GRID2	Down	protein_coding
MSTRG.163804	down	linc	trans	Null	0.901431	LOC101102188	Down	protein_coding
MSTRG.163804	down	linc	cis	87385	Null	LOC101119959	Down	protein_coding
MSTRG.163804	down	linc	cis	70124	Null	LOC101120219	Down	pseudogene
MSTRG.20730	up	linc	trans	Null	-0.923077	APPBP2	Down	protein_coding
MSTRG.20730	up	linc	trans	Null	0.916084	BRCA1	Up	protein_coding
MSTRG.20730	up	linc	trans	Null	-0.916084	CPT1A	Down	protein_coding
MSTRG.20730	up	linc	trans	Null	-0.937063	CUL4B	Down	protein_coding
MSTRG.20730	up	linc	trans	Null	0.923077	ESCO2	Up	protein_coding
MSTRG.20730	up	linc	trans	Null	0.951049	KIF15	Up	protein_coding
MSTRG.20730	up	linc	trans	Null	-0.909091	MCL1	Down	protein_coding
MSTRG.26398	down	linc	cis	58644	Null	BBS5	Up	protein_coding
MSTRG.26398	down	linc	cis	81381	Null	KLHL41	Up	protein_coding
MSTRG.26398	down	linc	trans	Null	0.918598	LOC105611620	Down	pseudogene
MSTRG.42379	down	linc	trans	Null	0.914421	HPX	Down	protein_coding
MSTRG.42379	down	linc	trans	Null	-0.93007	JDP2	Up	protein_coding
MSTRG.42379	down	linc	trans	Null	0.906956	LOC105604851	Down	protein_coding
MSTRG.42379	down	linc	trans	Null	0.965035	MPP3	Down	protein_coding
MSTRG.42379	down	linc	trans	Null	0.923077	PADI6	Down	protein_coding
MSTRG.42379	down	linc	trans	Null	-0.923077	PIR	Up	protein_coding
MSTRG.42379	down	linc	trans	Null	0.909091	PLSCR1	Down	protein_coding
MSTRG.42379	down	linc	trans	Null	0.923077	RD3	Down	protein_coding
MSTRG.42379	down	linc	trans	Null	0.902098	RNF112	Down	protein_coding
MSTRG.42379	down	linc	trans	Null	0.923077	SEMA3A	Down	protein_coding
MSTRG.42379	down	linc	trans	Null	0.916084	SLC7A10	Down	protein_coding
MSTRG.45449	up	linc	trans	Null	0.93007	C2H9orf40	Up	protein_coding
MSTRG.45449	up	linc	trans	Null	-0.944056	HYI	Down	protein_coding
MSTRG.45449	up	linc	trans	Null	-0.93007	LOC101108627	Down	protein_coding
MSTRG.45449	up	linc	trans	Null	0.902098	LOC101116390	Up	protein_coding
MSTRG.45449	up	linc	trans	Null	-0.909091	MMP11	Down	protein_coding
MSTRG.45449	up	linc	trans	Null	0.958042	PAX5	Up	protein_coding
MSTRG.45449	up	linc	trans	Null	0.902098	RAPH1	Up	protein_coding
MSTRG.45449	up	linc	trans	Null	0.937063	RERG	Up	protein_coding
MSTRG.45449	up	linc	trans	Null	0.909091	SAMD12	Up	protein_coding
MSTRG.47470	up	antisense	trans	Null	-0.909091	CRLF1	Down	protein_coding
MSTRG.47470	up	antisense	trans	Null	-0.93007	ID1	Down	protein_coding
MSTRG.47470	up	antisense	trans	Null	-0.923077	ID3	Down	protein_coding
MSTRG.47470	up	antisense	trans	Null	-0.909091	LOC101114959	Down	protein_coding
MSTRG.47470	up	antisense	trans	Null	0.900177	LOC105605641	Up	protein_coding
MSTRG.47470	up	antisense	trans	Null	0.923077	MS4A8	Up	protein_coding
MSTRG.47470	up	antisense	trans	Null	-0.93007	PRSS36	Down	protein_coding
MSTRG.47470	up	antisense	trans	Null	-0.937063	RNASE4	Down	protein_coding
MSTRG.47470	up	antisense	cis	358	Null	VSTM2A	Down	protein_coding
MSTRG.56773	down	linc	trans	Null	0.958042	CCDC50	Down	protein_coding
MSTRG.56773	down	linc	trans	Null	0.902098	DCAF6	Down	protein_coding
MSTRG.56773	down	linc	trans	Null	0.944056	KANK1	Down	protein_coding
MSTRG.56773	down	linc	trans	Null	-0.922558	PRND	Up	protein_coding
MSTRG.56773	down	linc	trans	Null	0.902098	TMEM63A	Down	protein_coding
MSTRG.56773	down	linc	trans	Null	-0.911176	TRNAS-GCU	Down	tRNA
MSTRG.62532	up	antisense	trans	Null	-0.944056	DCTN5	Down	protein_coding
MSTRG.62532	up	antisense	trans	Null	-0.909091	TXNDC15	Down	protein_coding
MSTRG.70596	down	linc	trans	Null	0.910684	GTF2H1	Down	protein_coding
MSTRG.70596	down	linc	cis	15626	Null	LOC101120085	Down	pseudogene
MSTRG.70596	down	linc	cis	12108	Null	LOC101120334	Down	protein_coding
MSTRG.70596	down	linc	cis	33984	Null	LOC101119825	Down	protein_coding
MSTRG.70596	down	linc	trans	Null	0.914187	LOC101119825	Down	protein_coding
MSTRG.70596	down	linc	cis	15626	Null	LOC101120085	Down	protein_coding
MSTRG.70596	down	linc	cis	12108	Null	LOC101120334	Down	protein_coding
MSTRG.70596	down	linc	trans	Null	0.907182	SNIP1	Down	protein_coding
MSTRG.71854	up	antisense	trans	Null	-0.909091	CNN2	Down	protein_coding
MSTRG.71854	up	antisense	trans	Null	-0.902098	CTSK	Down	protein_coding
MSTRG.71854	up	antisense	trans	Null	-0.916084	FGFR2	Down	protein_coding
MSTRG.71854	up	antisense	trans	Null	-0.923077	LDB3	Down	protein_coding
MSTRG.71854	up	antisense	trans	Null	-0.937063	LIPH	Down	protein_coding
MSTRG.71854	up	antisense	trans	Null	-0.92935	LOC101107541	Down	protein_coding
MSTRG.71854	up	antisense	trans	Null	-0.909091	LOC101110593	Down	protein_coding
MSTRG.71854	up	antisense	trans	Null	-0.909091	LOC105603828	Down	protein_coding
MSTRG.71854	up	antisense	cis	85943	Null	LOC105607691	Down	pseudogene
MSTRG.71854	up	antisense	trans	Null	-0.923077	RNF144B	Down	protein_coding
MSTRG.71854	up	antisense	trans	Null	-0.923077	TLL2	Down	protein_coding
MSTRG.71854	up	antisense	cis	29523	Null	TRIM9	Up	protein_coding
MSTRG.81824	down	linc	trans	Null	0.923077	C14H16orf95	Down	protein_coding
MSTRG.81824	down	linc	trans	Null	0.958042	CDK2	Up	protein_coding
MSTRG.81824	down	linc	trans	Null	-0.909091	DIMT1	Up	protein_coding
MSTRG.81824	down	linc	cis	32384	Null	UNC93A	Down	protein_coding
MSTRG.83276	up	linc	cis	15345	Null	HHLA1	Up	protein_coding
MSTRG.83276	up	linc	cis	3723	Null	KCNQ3	Up	protein_coding
MSTRG.83276	up	linc	cis	53137	Null	OC90	Down	protein_coding
MSTRG.83276	up	linc	trans	Null	0.916084	SMYD3	Up	protein_coding
MSTRG.97510	down	linc	trans	Null	0.916084	ARHGAP6	Down	protein_coding
MSTRG.97510	down	linc	trans	Null	0.902098	CREB5	Down	protein_coding
MSTRG.97510	down	linc	trans	Null	0.936643	GPR171	Down	protein_coding
MSTRG.97510	down	linc	trans	Null	0.923077	PAPD4	Down	protein_coding
MSTRG.97510	down	linc	trans	Null	0.93007	RFX3	Down	protein_coding
MSTRG.97510	down	linc	trans	Null	0.93007	ZDHHC2	Down	protein_coding
MSTRG.98342	up	antisense	cis	15984	Null	CNST	Up	protein_coding
MSTRG.98342	up	antisense	trans	Null	-0.902098	FNDC1	Down	protein_coding
MSTRG.98342	up	antisense	cis	48590	Null	LOC101115386	Down	protein_coding
MSTRG.98342	up	antisense	cis	37210	Null	LOC105607265	Down	pseudogene
MSTRG.98342	up	antisense	cis	64623	Null	LOC105607266	Up	protein_coding
MSTRG.98342	up	antisense	trans	Null	-0.902098	PSME1	Down	protein_coding
MSTRG.98342	up	antisense	trans	Null	0.937063	PTPN18	Up	protein_coding
MSTRG.98342	up	antisense	trans	Null	-0.965035	RAB27B	Down	protein_coding
MSTRG.98342	up	antisense	cis	36677	Null	TFB2M	Down	protein_coding
MSTRG.98342	up	antisense	trans	Null	-0.916084	TMEM212	Down	protein_coding

## Sheet: WW_F vs. WW_L
Table S5 The lncRNAs-mRNAs network in the different genotypes of follicular phase.xlsx
LncRNA	Up/Down	Type	Cis/Trans	Distance	Correlation	Target	Up/Down	Biotype
LOC105610376	down	lncRNA	trans	Null	0.909091	ANKRD45	Down	protein_coding
LOC105610376	down	lncRNA	trans	Null	0.93007	FBXO4	Down	protein_coding
LOC105610376	down	lncRNA	trans	Null	0.916084	KCNQ5	Down	protein_coding
LOC106991480	up	lncRNA	cis	33107	Null	EXO1	Up	protein_coding
LOC106991480	up	lncRNA	trans	Null	0.921886	LOC101117056	Up	pseudogene
LOC106991480	up	lncRNA	cis	91800	Null	MAP1LC3C	Down	protein_coding
LOC106991480	up	lncRNA	trans	Null	-0.951049	PDCD5	Down	protein_coding
LOC106991480	up	lncRNA	cis	22699	Null	WDR64	Up	protein_coding
MSTRG.121439	down	antisense	trans	Null	0.923077	BST-2A	Down	protein_coding
MSTRG.121439	down	antisense	trans	Null	-0.903224	LOC101116404	Up	pseudogene
MSTRG.121439	down	antisense	trans	Null	-0.923077	PNLDC1	Up	protein_coding
MSTRG.12260	down	linc	trans	Null	0.958042	AIF1L	Down	protein_coding
MSTRG.12260	down	linc	trans	Null	-0.968125	CEL	Up	protein_coding
MSTRG.12260	down	linc	cis	3	Null	CLDN1	Down	protein_coding
MSTRG.12260	down	linc	cis	19840	Null	CLDN16	Down	protein_coding
MSTRG.12260	down	linc	trans	Null	0.923077	CLDN16	Down	protein_coding
MSTRG.12260	down	linc	trans	Null	0.923077	LOC101113344	Down	protein_coding
MSTRG.12260	down	linc	trans	Null	-0.916084	MSH3	Up	protein_coding
MSTRG.12266	down	linc	trans	Null	0.916084	AIF1L	Down	protein_coding
MSTRG.12266	down	linc	cis	30355	Null	CLDN1	Down	protein_coding
MSTRG.12266	down	linc	cis	66830	Null	CLDN16	Down	protein_coding
MSTRG.12266	down	linc	trans	Null	-0.944056	HEXIM1	Up	protein_coding
MSTRG.12266	down	linc	trans	Null	0.906956	LOC101105918	Down	misc_RNA
MSTRG.12266	down	linc	trans	Null	-0.902098	PRDM2	Up	protein_coding
MSTRG.1411	up	linc	cis	71220	Null	ARTN	Up	protein_coding
MSTRG.1411	up	linc	cis	30743	Null	ATP6V0B	Down	protein_coding
MSTRG.1411	up	linc	cis	19830	Null	B4GALT2	Up	protein_coding
MSTRG.1411	up	linc	cis	15314	Null	CCDC24	Down	protein_coding
MSTRG.1411	up	linc	trans	Null	-0.909091	CELA1	Down	protein_coding
MSTRG.1411	up	linc	cis	36026	Null	DPH2	Down	protein_coding
MSTRG.1411	up	linc	trans	Null	0.923077	EIF5	Up	protein_coding
MSTRG.1411	up	linc	trans	Null	0.909091	GJB5	Up	protein_coding
MSTRG.1411	up	linc	trans	Null	-0.909091	IER2	Down	protein_coding
MSTRG.1411	up	linc	cis	41879	Null	IPO13	Up	protein_coding
MSTRG.1411	up	linc	trans	Null	-0.909091	JUNB	Down	protein_coding
MSTRG.1411	up	linc	trans	Null	0.902098	LOC105602403	Up	pseudogene
MSTRG.1411	up	linc	trans	Null	0.910684	MIOX	Up	protein_coding
MSTRG.1411	up	linc	trans	Null	-0.916084	NEURL1	Down	protein_coding
MSTRG.1411	up	linc	trans	Null	-0.958042	PARD6A	Down	protein_coding
MSTRG.1411	up	linc	cis	4027	Null	SLC6A9	Up	protein_coding
MSTRG.147610	up	antisense	cis	9717	Null	CEP76	Up	protein_coding
MSTRG.147610	up	antisense	cis	51066	Null	LOC105604490	Down	pseudogene
MSTRG.147610	up	antisense	cis	13486	Null	PSMG2	Up	protein_coding
MSTRG.147610	up	antisense	trans	Null	0.937063	RAB30	Up	protein_coding
MSTRG.147610	up	antisense	cis	13373	Null	SPIRE1	Up	protein_coding
MSTRG.147610	up	antisense	cis	5095	Null	TRNAC-GCA	Up	tRNA
MSTRG.163804	down	linc	trans	Null	0.902098	DKK4	Down	protein_coding
MSTRG.163804	down	linc	trans	Null	0.902098	GRID2	Down	protein_coding
MSTRG.163804	down	linc	trans	Null	0.901431	LOC101102188	Down	protein_coding
MSTRG.163804	down	linc	cis	87385	Null	LOC101119959	Down	protein_coding
MSTRG.163804	down	linc	cis	70124	Null	LOC101120219	Up	pseudogene
MSTRG.16820	up	linc	trans	Null	0.904058	C12H1orf105	Up	protein_coding
MSTRG.16820	up	linc	trans	Null	0.918295	CEP135	Up	protein_coding
MSTRG.36032	down	linc	trans	Null	0.923077	ATG10	Down	protein_coding
MSTRG.36032	down	linc	trans	Null	0.902098	FMOD	Down	protein_coding
MSTRG.36032	down	linc	trans	Null	0.951049	LOC105612025	Down	pseudogene
MSTRG.36032	down	linc	cis	16508	Null	LRRTM4	Down	protein_coding
MSTRG.60698	down	linc	trans	Null	0.923077	DUSP1	Down	protein_coding
MSTRG.60698	down	linc	trans	Null	0.902098	EMD	Down	protein_coding
MSTRG.60698	down	linc	cis	128	Null	LYSMD3	Down	protein_coding
MSTRG.60698	down	linc	cis	13441	Null	POLR3G	Down	protein_coding
MSTRG.60698	down	linc	trans	Null	0.901431	RASD2	Down	protein_coding
MSTRG.60698	down	linc	trans	Null	0.916084	SIK1	Down	protein_coding
MSTRG.62667	up	linc	cis	39533	Null	LOC105612380	Up	pseudogene
MSTRG.62667	up	linc	trans	Null	0.902098	VEGFA	Up	protein_coding
MSTRG.69229	up	linc	cis	71045	Null	BHMT	Down	protein_coding
MSTRG.69229	up	linc	cis	5540	Null	JMY	Down	protein_coding
MSTRG.69229	up	linc	trans	Null	0.904348	LOC101112450	Up	pseudogene
MSTRG.69229	up	linc	trans	Null	0.93913	LOC105612208	Up	pseudogene
MSTRG.69229	up	linc	cis	41346	Null	TRNAC-GCA	Up	tRNA
MSTRG.71215	up	linc	trans	Null	0.951049	ANKRD50	Up	protein_coding
MSTRG.74921	up	antisense	trans	Null	-0.923077	IER5	Down	protein_coding
MSTRG.74921	up	antisense	trans	Null	-0.93007	RETSAT	Down	protein_coding
MSTRG.74921	up	antisense	trans	Null	-0.902098	SPRYD3	Down	protein_coding
MSTRG.74921	up	antisense	cis	36704	Null	TRNAV-UAC	Down	tRNA
MSTRG.81618	down	linc	trans	Null	-0.909091	CD96	Up	protein_coding
MSTRG.81618	down	linc	trans	Null	0.902098	SLC12A1	Down	protein_coding
MSTRG.81618	down	linc	trans	Null	0.944056	SMIM8	Down	protein_coding
MSTRG.81618	down	linc	cis	12539	Null	TRNAG-CCC	Up	tRNA
MSTRG.81824	up	linc	trans	Null	0.923077	C14H16orf95	Up	protein_coding
MSTRG.81824	up	linc	trans	Null	0.958042	CDK2	Up	protein_coding
MSTRG.81824	up	linc	trans	Null	-0.909091	DIMT1	Down	protein_coding
MSTRG.81824	up	linc	cis	32384	Null	UNC93A	Up	protein_coding

## Sheet: BB_F vs. WW_F
Table S5 The lncRNAs-mRNAs network in the different genotypes of follicular phase.xlsx
LncRNA	Up/Down	Type	Cis/Trans	Distance	Correlation	Target	Up/Down	Biotype
LOC105611931	down	lncRNA	cis	1728	Null	AMN1	Up	protein_coding
LOC105611931	down	lncRNA	trans	Null	0.916084	LOC101119303	Down	protein_coding
LOC105611931	down	lncRNA	cis	88944	Null	METTL20	Down	protein_coding
LOC106991123	up	lncRNA	trans	Null	-0.937063	LOC101122971	Down	protein_coding
MSTRG.102272	up	linc	trans	Null	0.942648	LOC106991549	Up	pseudogene
MSTRG.102272	up	linc	cis	12511	Null	SNRPB2	Up	protein_coding
MSTRG.117676	up	linc	trans	Null	0.902098	ARPC1B	Up	protein_coding
MSTRG.117676	up	linc	trans	Null	-0.923077	BBS10	Down	protein_coding
MSTRG.117676	up	linc	trans	Null	0.909091	CCND3	Up	protein_coding
MSTRG.117676	up	linc	trans	Null	-0.916084	CWC15	Down	protein_coding
MSTRG.117676	up	linc	trans	Null	0.923077	EPHA10	Up	protein_coding
MSTRG.117676	up	linc	trans	Null	0.909091	FIBP	Up	protein_coding
MSTRG.117676	up	linc	trans	Null	0.937063	HDGF	Up	protein_coding
MSTRG.117676	up	linc	trans	Null	0.909091	KLHL21	Up	protein_coding
MSTRG.117676	up	linc	trans	Null	0.935203	KRT2	Up	protein_coding
MSTRG.117676	up	linc	cis	75810	Null	LOC101102929	Up	protein_coding
MSTRG.117676	up	linc	trans	Null	0.923077	LOC101106395	Up	protein_coding
MSTRG.117676	up	linc	trans	Null	0.944056	LOC101117799	Up	protein_coding
MSTRG.117676	up	linc	trans	Null	0.958042	LOC106991221	Up	protein_coding
MSTRG.117676	up	linc	trans	Null	0.902098	OGDHL	Up	protein_coding
MSTRG.117676	up	linc	trans	Null	0.909091	POLDIP2	Up	protein_coding
MSTRG.117676	up	linc	trans	Null	0.916084	TUBA8	Up	protein_coding
MSTRG.117676	up	linc	trans	Null	0.944056	ZDHHC16	Up	protein_coding
MSTRG.117676	up	linc	trans	Null	0.944056	ZNF205	Up	protein_coding
MSTRG.125388	up	linc	trans	Null	0.923077	CALCOCO2	Up	protein_coding
MSTRG.125388	up	linc	trans	Null	0.93007	KPNA1	Up	protein_coding
MSTRG.125388	up	linc	trans	Null	0.93007	MAOB	Up	protein_coding
MSTRG.125388	up	linc	trans	Null	-0.916084	SNX7	Down	protein_coding
MSTRG.125392	up	linc	trans	Null	0.937063	CALCOCO2	Up	protein_coding
MSTRG.125392	up	linc	trans	Null	-0.93007	IRF7	Down	protein_coding
MSTRG.125392	up	linc	trans	Null	0.902098	KPNA1	Up	protein_coding
MSTRG.125392	up	linc	trans	Null	-0.924695	LOC101102064	Down	protein_coding
MSTRG.125392	up	linc	trans	Null	-0.909091	REEP4	Down	protein_coding
MSTRG.125392	up	linc	cis	46107	Null	SEZ6L	Up	protein_coding
MSTRG.125392	up	linc	trans	Null	0.944056	VNN1	Up	protein_coding
MSTRG.125394	up	linc	trans	Null	-0.958042	IRF7	Down	protein_coding
MSTRG.125394	up	linc	trans	Null	0.944056	PAX5	Up	protein_coding
MSTRG.125394	up	linc	cis	42888	Null	SEZ6L	Up	protein_coding
MSTRG.128283	up	linc	trans	Null	0.972028	INPP5D	Up	protein_coding
MSTRG.128283	up	linc	trans	Null	0.937063	IRAK2	Up	protein_coding
MSTRG.128283	up	linc	trans	Null	0.93007	KAT2A	Up	protein_coding
MSTRG.128283	up	linc	trans	Null	-0.909091	LOC101119303	Down	protein_coding
MSTRG.128283	up	linc	trans	Null	0.923077	PI15	Up	protein_coding
MSTRG.128283	up	linc	trans	Null	0.944056	VAMP2	Up	protein_coding
MSTRG.46282	down	linc	cis	26179	Null	B4GALNT3	Down	protein_coding
MSTRG.46282	down	linc	cis	17875	Null	CCDC77	Down	protein_coding
MSTRG.46282	down	linc	trans	Null	0.937063	LOC105607591	Down	pseudogene
MSTRG.46282	down	linc	trans	Null	0.916084	TMCO4	Down	protein_coding
MSTRG.55318	up	linc	trans	Null	0.902098	DNAL4	Up	protein_coding
MSTRG.55318	up	linc	trans	Null	0.909091	EPHA10	Up	protein_coding
MSTRG.55318	up	linc	cis	48130	Null	FBXL12	Up	protein_coding
MSTRG.55318	up	linc	trans	Null	0.902098	HLF	Up	protein_coding
MSTRG.55318	up	linc	trans	Null	0.93007	IRF2BPL	Up	protein_coding
MSTRG.55318	up	linc	trans	Null	0.93007	ITPKC	Up	protein_coding
MSTRG.55318	up	linc	cis	60334	Null	LOC101110503	Up	misc_RNA
MSTRG.55318	up	linc	cis	4428	Null	LOC101114442	Up	protein_coding
MSTRG.55318	up	linc	cis	57479	Null	LOC105609425	Down	pseudogene
MSTRG.55318	up	linc	cis	16334	Null	LOC105609426	Down	protein_coding
MSTRG.55318	up	linc	cis	69078	Null	PIN1	Up	protein_coding
MSTRG.55318	up	linc	trans	Null	0.902098	PRICKLE2	Up	protein_coding
MSTRG.55318	up	linc	cis	25399	Null	TRNAE-UUC	Down	tRNA
MSTRG.55771	up	linc	trans	Null	0.915516	LOC101115732	Up	protein_coding
MSTRG.55771	up	linc	trans	Null	-0.909091	LOC105605772	Down	protein_coding
MSTRG.55861	down	linc	trans	Null	-0.902098	AGPAT4	Up	protein_coding
MSTRG.55861	down	linc	trans	Null	-0.916084	C13H20orf27	Up	protein_coding
MSTRG.55861	down	linc	cis	1078	Null	DPP9	Up	protein_coding
MSTRG.55861	down	linc	trans	Null	-0.916084	EPHA10	Up	protein_coding
MSTRG.55861	down	linc	trans	Null	-0.902098	FKBP4	Up	protein_coding
MSTRG.55861	down	linc	trans	Null	-0.902098	IL18BP	Up	protein_coding
MSTRG.55861	down	linc	trans	Null	0.916084	LOC106991052	Down	pseudogene
MSTRG.55861	down	linc	cis	16	Null	MYDGF	Up	protein_coding
MSTRG.55861	down	linc	trans	Null	-0.93007	PCSK1N	Up	protein_coding
MSTRG.55861	down	linc	trans	Null	-0.909091	SEZ6L2	Up	protein_coding
MSTRG.55861	down	linc	cis	13584	Null	TNFAIP8L1	Down	protein_coding
MSTRG.55861	down	linc	cis	35721	Null	TRNAG-UCC	Up	tRNA
MSTRG.5991	up	linc	cis	40708	Null	HIPK1	Up	protein_coding
MSTRG.5991	up	linc	trans	Null	0.937063	LOC101112339	Up	protein_coding
MSTRG.5991	up	linc	cis	23678	Null	LOC105609239	Up	pseudogene
MSTRG.5991	up	linc	cis	36098	Null	OLFML3	Up	protein_coding
MSTRG.6859	up	linc	trans	Null	0.937063	CUX1	Up	protein_coding
MSTRG.6859	up	linc	trans	Null	0.902098	GPX3	Up	protein_coding
MSTRG.6859	up	linc	trans	Null	0.923077	GREB1	Up	protein_coding
MSTRG.6859	up	linc	trans	Null	0.916084	JUP	Up	protein_coding
MSTRG.6859	up	linc	trans	Null	0.944056	KCTD17	Up	protein_coding
MSTRG.6859	up	linc	cis	31665	Null	LOC101104285	Down	protein_coding
MSTRG.6859	up	linc	cis	85436	Null	S100A16	Up	protein_coding
MSTRG.6859	up	linc	cis	51788	Null	S100A2	Down	protein_coding
MSTRG.6859	up	linc	cis	42021	Null	S100A3	Up	protein_coding
MSTRG.6859	up	linc	cis	38376	Null	S100A4	Up	protein_coding
MSTRG.6859	up	linc	cis	32527	Null	S100A5	Down	protein_coding
MSTRG.68609	down	antisense	trans	Null	-0.939651	CRYBA2	Up	protein_coding
MSTRG.68609	down	antisense	trans	Null	-0.951049	DIMT1	Up	protein_coding
MSTRG.68609	down	antisense	cis	15841	Null	REEP5	Down	protein_coding
MSTRG.68609	down	antisense	cis	157	Null	SRP19	Down	protein_coding
MSTRG.68609	down	antisense	cis	23678	Null	TRNAS-GGA	Down	tRNA
MSTRG.71208	down	linc	trans	Null	-0.906392	LOC105606416	Up	pseudogene
MSTRG.71208	down	linc	trans	Null	-0.914187	RRAD	Up	protein_coding
MSTRG.71208	down	linc	cis	232	Null	TRNAC-GCA	Up	tRNA
MSTRG.71215	down	linc	trans	Null	0.951049	ANKRD50	Down	protein_coding
MSTRG.71243	down	linc	trans	Null	-0.902098	DEGS2	Up	protein_coding
MSTRG.71243	down	linc	trans	Null	-0.913643	LOC105606416	Up	pseudogene
MSTRG.71243	down	linc	cis	34774	Null	TRNAC-GCA	Up	tRNA
MSTRG.76385	up	linc	trans	Null	0.951049	GRIN2A	Up	protein_coding
MSTRG.76385	up	linc	trans	Null	0.902098	ZMAT4	Up	protein_coding
MSTRG.81618	up	linc	trans	Null	-0.909091	CD96	Down	protein_coding
MSTRG.81618	up	linc	trans	Null	0.902098	SLC12A1	Up	protein_coding
MSTRG.81618	up	linc	trans	Null	0.944056	SMIM8	Up	protein_coding
MSTRG.81618	up	linc	cis	12539	Null	TRNAG-CCC	Up	tRNA
MSTRG.81824	down	linc	trans	Null	0.923077	C14H16orf95	Down	protein_coding
MSTRG.81824	down	linc	trans	Null	0.958042	CDK2	Down	protein_coding
MSTRG.81824	down	linc	trans	Null	-0.909091	DIMT1	Up	protein_coding
MSTRG.81824	down	linc	cis	32384	Null	UNC93A	Down	protein_coding
MSTRG.83276	up	linc	cis	15345	Null	HHLA1	Up	protein_coding
MSTRG.83276	up	linc	cis	3723	Null	KCNQ3	Up	protein_coding
MSTRG.83276	up	linc	trans	Null	0.916084	SMYD3	Up	protein_coding
MSTRG.85177	up	linc	trans	Null	-0.902098	KCNH7	Down	protein_coding
MSTRG.85177	up	linc	trans	Null	0.916084	TSPAN7	Up	protein_coding

## Sheet: BB_L vs. WW_L
Table S5 The lncRNAs-mRNAs network in the different genotypes of follicular phase.xlsx
LncRNA	Up/Down	Type	Cis/Trans	Distance	Correlation	Target	Up/Down	Biotype
LOC105604681	down	lncRNA	trans	Null	-0.902098	CHERP	Up	protein_coding
LOC105605573	up	lncRNA	trans	Null	0.951049	ACYP2	Up	protein_coding
LOC105605573	up	lncRNA	trans	Null	0.929601	LOC105608936	Up	misc_RNA
LOC105605573	up	lncRNA	trans	Null	0.902098	PP2D1	Up	protein_coding
LOC105606430	up	lncRNA	cis	12901	Null	SEPT10	Down	protein_coding
LOC105606430	up	lncRNA	trans	Null	0.902098	SFTPC	Up	protein_coding
LOC105606430	up	lncRNA	cis	4454	Null	SH3RF3	Up	protein_coding
LOC105606430	up	lncRNA	cis	24981	Null	SOWAHC	Up	protein_coding
LOC105610376	down	lncRNA	trans	Null	0.909091	ANKRD45	Down	protein_coding
LOC105610376	down	lncRNA	trans	Null	0.93007	FBXO4	Down	protein_coding
LOC105610376	down	lncRNA	trans	Null	0.916084	KCNQ5	Down	protein_coding
LOC105613123	down	lncRNA	cis	2890	Null	HERPUD1	Down	protein_coding
LOC105613123	down	lncRNA	trans	Null	-0.916084	LOC101101923	Up	protein_coding
LOC105613123	down	lncRNA	cis	25736	Null	SLC12A3	Up	protein_coding
LOC105613905	down	lncRNA	trans	Null	-0.932532	AQP10	Up	protein_coding
LOC105613905	down	lncRNA	trans	Null	-0.909091	CLMP	Up	protein_coding
LOC105613905	down	lncRNA	trans	Null	-0.93007	FAM3D	Up	protein_coding
LOC105613905	down	lncRNA	trans	Null	-0.916084	SRC	Up	protein_coding
LOC105613905	down	lncRNA	trans	Null	-0.902098	TGFB1	Up	protein_coding
MSTRG.105487	down	linc	trans	Null	-0.924695	LCN9	Up	protein_coding
MSTRG.105487	down	linc	cis	40258	Null	LOC101102411	Up	protein_coding
MSTRG.107823	down	linc	trans	Null	-0.958042	FGF11	Up	protein_coding
MSTRG.107823	down	linc	trans	Null	-0.907617	ZNF296	Up	protein_coding
MSTRG.107826	down	linc	trans	Null	-0.902098	PPT1	Up	protein_coding
MSTRG.107826	down	linc	trans	Null	-0.902098	PTCHD2	Up	protein_coding
MSTRG.127489	up	linc	cis	5858	Null	AP3B2	Down	protein_coding
MSTRG.127489	up	linc	cis	16019	Null	FSD2	Up	protein_coding
MSTRG.127489	up	linc	trans	Null	0.944056	HLCS	Up	protein_coding
MSTRG.127489	up	linc	trans	Null	0.923077	ICA1	Up	protein_coding
MSTRG.127489	up	linc	trans	Null	0.909091	LOC105602726	Up	protein_coding
MSTRG.127489	up	linc	trans	Null	0.951049	LOC105603365	Up	pseudogene
MSTRG.127489	up	linc	trans	Null	0.923077	LYN	Up	protein_coding
MSTRG.127489	up	linc	trans	Null	0.902098	MLEC	Up	protein_coding
MSTRG.127489	up	linc	trans	Null	0.958042	NEO1	Up	protein_coding
MSTRG.127489	up	linc	trans	Null	0.916084	PHF11	Up	protein_coding
MSTRG.127489	up	linc	trans	Null	0.923077	PRKAG3	Up	protein_coding
MSTRG.127489	up	linc	trans	Null	0.902098	SETD3	Up	protein_coding
MSTRG.127489	up	linc	trans	Null	0.937063	SUSD3	Up	protein_coding
MSTRG.127489	up	linc	cis	59844	Null	WHAMM	Down	protein_coding
MSTRG.127489	up	linc	trans	Null	0.923077	YAP1	Up	protein_coding
MSTRG.127921	down	antisense	trans	Null	-0.951049	LOC101102809	Up	protein_coding
MSTRG.127921	down	antisense	cis	43923	Null	LOC106991734	Down	pseudogene
MSTRG.127921	down	antisense	cis	40070	Null	SNRPA1	Down	protein_coding
MSTRG.134082	down	antisense	trans	Null	-0.902098	ARHGEF26	Up	protein_coding
MSTRG.134082	down	antisense	cis	46450	Null	C19H3orf62	Up	protein_coding
MSTRG.134082	down	antisense	cis	18581	Null	CCDC36	Up	protein_coding
MSTRG.134082	down	antisense	cis	3886	Null	CCDC71	Up	protein_coding
MSTRG.134082	down	antisense	trans	Null	-0.902098	CD109	Up	protein_coding
MSTRG.134082	down	antisense	cis	75	Null	KLHDC8B	Up	protein_coding
MSTRG.134082	down	antisense	cis	21260	Null	LAMB2	Down	protein_coding
MSTRG.134082	down	antisense	trans	Null	-0.902098	LOC101110593	Up	protein_coding
MSTRG.134082	down	antisense	cis	4042	Null	LOC101117707	Up	protein_coding
MSTRG.134082	down	antisense	cis	9514	Null	LOC105603543	Up	protein_coding
MSTRG.134082	down	antisense	cis	14859	Null	LOC106991782	Down	protein_coding
MSTRG.134082	down	antisense	cis	51322	Null	QARS	Up	protein_coding
MSTRG.134082	down	antisense	trans	Null	-0.909091	SPARCL1	Up	protein_coding
MSTRG.134082	down	antisense	trans	Null	-0.909091	ST6GALNAC2	Up	protein_coding
MSTRG.134082	down	antisense	trans	Null	-0.909091	TMEM132B	Up	protein_coding
MSTRG.134082	down	antisense	cis	35470	Null	USP19	Up	protein_coding
MSTRG.134082	down	antisense	cis	56134	Null	USP4	Up	protein_coding
MSTRG.142461	up	linc	trans	Null	-0.923077	LOC101103460	Down	protein_coding
MSTRG.142461	up	linc	trans	Null	0.93007	LOC101111915	Up	protein_coding
MSTRG.142461	up	linc	trans	Null	0.93007	LOC101112318	Up	protein_coding
MSTRG.142461	up	linc	trans	Null	0.944056	SIVA1	Up	protein_coding
MSTRG.142461	up	linc	cis	78169	Null	ZWINT	Down	protein_coding
MSTRG.150429	down	linc	trans	Null	-0.93007	PML	Up	protein_coding
MSTRG.150434	down	linc	trans	Null	-0.923077	MRPL46	Up	protein_coding
MSTRG.150434	down	linc	trans	Null	-0.909091	MYCN	Up	protein_coding
MSTRG.150434	down	linc	trans	Null	-0.916084	OXT	Up	protein_coding
MSTRG.150434	down	linc	trans	Null	-0.909091	RNF165	Up	protein_coding
MSTRG.150434	down	linc	trans	Null	-0.923077	SLC41A3	Up	protein_coding
MSTRG.150452	down	linc	trans	Null	-0.93007	BZW2	Up	protein_coding
MSTRG.150462	down	linc	trans	Null	-0.909091	ANKFY1	Up	protein_coding
MSTRG.150462	down	linc	trans	Null	-0.951049	ASTE1	Up	protein_coding
MSTRG.150462	down	linc	trans	Null	-0.958042	CFL2	Up	protein_coding
MSTRG.150462	down	linc	trans	Null	-0.951049	LOC105615346	Up	protein_coding
MSTRG.150462	down	linc	trans	Null	-0.916084	LOC105616313	Up	pseudogene
MSTRG.150462	down	linc	trans	Null	-0.909091	SPRED2	Up	protein_coding
MSTRG.26398	up	linc	cis	58644	Null	BBS5	Down	protein_coding
MSTRG.26398	up	linc	cis	81381	Null	KLHL41	Down	protein_coding
MSTRG.26398	up	linc	trans	Null	0.918598	LOC105611620	Up	pseudogene
MSTRG.42672	up	linc	trans	Null	0.902098	ACKR3	Up	protein_coding
MSTRG.42672	up	linc	trans	Null	0.965035	ADAM33	Up	protein_coding
MSTRG.42672	up	linc	trans	Null	0.916084	ADGRF3	Up	protein_coding
MSTRG.42672	up	linc	trans	Null	0.937063	ARHGAP21	Up	protein_coding
MSTRG.42672	up	linc	trans	Null	0.904058	BHMG1	Up	protein_coding
MSTRG.42672	up	linc	trans	Null	0.93007	CAPN2	Up	protein_coding
MSTRG.42672	up	linc	trans	Null	0.909091	CAPRIN2	Up	protein_coding
MSTRG.42672	up	linc	trans	Null	0.916084	GNA13	Up	protein_coding
MSTRG.42672	up	linc	trans	Null	0.937063	LOC101102528	Up	pseudogene
MSTRG.42672	up	linc	cis	7296	Null	LOC105609952	Up	protein_coding
MSTRG.42672	up	linc	trans	Null	0.916084	NFATC4	Up	protein_coding
MSTRG.42672	up	linc	trans	Null	0.916084	PHYKPL	Up	protein_coding
MSTRG.42672	up	linc	trans	Null	0.916084	POU2F1	Up	protein_coding
MSTRG.42672	up	linc	trans	Null	0.923077	SCP2D1	Up	protein_coding
MSTRG.42672	up	linc	trans	Null	0.902098	SPRY1	Up	protein_coding
MSTRG.51196	up	antisense	trans	Null	0.909091	AGPAT1	Up	protein_coding
MSTRG.51196	up	antisense	trans	Null	0.916084	AMER1	Up	protein_coding
MSTRG.51196	up	antisense	trans	Null	0.902098	ATP9A	Up	protein_coding
MSTRG.51196	up	antisense	trans	Null	0.916084	CD1D	Up	protein_coding
MSTRG.51196	up	antisense	trans	Null	0.902098	CIC	Up	protein_coding
MSTRG.51196	up	antisense	trans	Null	0.902098	FAM193A	Up	protein_coding
MSTRG.51196	up	antisense	trans	Null	0.909091	GBGT1	Up	protein_coding
MSTRG.51196	up	antisense	trans	Null	0.909091	LMAN2L	Up	protein_coding
MSTRG.51196	up	antisense	trans	Null	0.93007	LOC105612560	Up	pseudogene
MSTRG.51196	up	antisense	trans	Null	0.923077	NUAK1	Up	protein_coding
MSTRG.51196	up	antisense	trans	Null	0.916084	PRRC2B	Up	protein_coding
MSTRG.51196	up	antisense	trans	Null	0.923077	SEMA4D	Up	protein_coding
MSTRG.51196	up	antisense	trans	Null	0.93007	SEPN1	Up	protein_coding
MSTRG.51196	up	antisense	trans	Null	0.916084	TATDN1	Up	protein_coding
MSTRG.51196	up	antisense	trans	Null	0.93007	ZBTB4	Up	protein_coding
MSTRG.59030	down	antisense	trans	Null	-0.915516	C2H2orf80	Up	protein_coding
MSTRG.59030	down	antisense	cis	7019	Null	DCTN4	Down	protein_coding
MSTRG.59030	down	antisense	trans	Null	0.923077	LOC105603778	Down	pseudogene
MSTRG.59030	down	antisense	cis	15408	Null	MYOZ3	Down	protein_coding
MSTRG.59030	down	antisense	trans	Null	-0.916084	RAB10	Up	protein_coding
MSTRG.59030	down	antisense	cis	109	Null	RBM22	Down	protein_coding
MSTRG.59030	down	antisense	cis	66651	Null	SMIM3	Down	protein_coding
MSTRG.59030	down	antisense	cis	40848	Null	SYNPO	Up	protein_coding
MSTRG.59030	down	antisense	trans	Null	-0.923077	TCTN3	Up	protein_coding
MSTRG.59101	down	linc	cis	34574	Null	ATOX1	Up	protein_coding
MSTRG.59101	down	linc	trans	Null	0.902098	ELF3	Down	protein_coding
MSTRG.59101	down	linc	cis	67495	Null	G3BP1	Down	protein_coding
MSTRG.59101	down	linc	trans	Null	-0.916084	IBA57	Up	protein_coding
MSTRG.59101	down	linc	cis	5858	Null	SPARC	Up	protein_coding
MSTRG.62678	up	linc	trans	Null	0.92935	ASTE1	Up	protein_coding
MSTRG.62678	up	linc	trans	Null	0.917214	LOC101109150	Up	protein_coding
MSTRG.62678	up	linc	trans	Null	0.914421	LOC101116110	Up	pseudogene
MSTRG.62678	up	linc	trans	Null	0.92935	SLC39A2	Up	protein_coding
MSTRG.62678	up	linc	trans	Null	0.906956	SMCR8	Up	protein_coding
MSTRG.62678	up	linc	trans	Null	0.921886	STARD5	Up	protein_coding
MSTRG.71243	down	linc	trans	Null	-0.902098	DEGS2	Up	protein_coding
MSTRG.71243	down	linc	trans	Null	-0.913643	LOC105606416	Up	pseudogene
MSTRG.71243	down	linc	cis	34774	Null	TRNAC-GCA	Up	tRNA
MSTRG.75643	down	linc	trans	Null	-0.923077	RPLP1	Up	protein_coding
MSTRG.75643	down	linc	cis	8651	Null	TTC8	Down	protein_coding
MSTRG.81536	up	linc	trans	Null	0.93007	ENDOD1	Up	protein_coding
MSTRG.81536	up	linc	trans	Null	0.916084	FCGRT	Up	protein_coding
MSTRG.81536	up	linc	trans	Null	0.937063	FNDC1	Up	protein_coding
MSTRG.81536	up	linc	trans	Null	0.923077	GPC4	Up	protein_coding
MSTRG.81536	up	linc	trans	Null	0.937063	IGDCC4	Up	protein_coding
MSTRG.81536	up	linc	trans	Null	0.93007	IRX3	Up	protein_coding
MSTRG.81536	up	linc	trans	Null	0.902098	KCNRG	Up	protein_coding
MSTRG.81536	up	linc	trans	Null	-0.909091	MTHFD2	Down	protein_coding
MSTRG.81536	up	linc	trans	Null	0.958042	NR5A1	Up	protein_coding
MSTRG.81536	up	linc	trans	Null	0.916084	RAB27B	Up	protein_coding
MSTRG.81536	up	linc	trans	Null	0.909091	SMAD3	Up	protein_coding
MSTRG.81536	up	linc	trans	Null	0.93007	STK32A	Up	protein_coding
MSTRG.81536	up	linc	trans	Null	0.902098	VCAN	Up	protein_coding
MSTRG.91208	down	linc	trans	Null	-0.909091	KCTD15	Up	protein_coding
MSTRG.91208	down	linc	trans	Null	-0.93007	PHLDB3	Up	protein_coding
