# Supplementary material for: Insight Into Pituitary lncRNA and mRNA at Two Estrous Stages in Small Tail Han Sheep With Different FecB Genotypes
Source: Front Endocrinol (Lausanne). 2022 Feb 1;12:789564. doi: 10.3389/fendo.2021.789564 (PMC8844552; doi:10.3389/fendo.2021.789564)
Supplement: Supplementary Table S6 — Primer sequence and product size of mRNAs and lncRNAs for RT-qPCR. [file Table_6.xlsx]

## Sheet: Sheet1
Table S6 Primer sequence and product size of mRNAs and lncRNAs for RT-qPCR.
Genes and lncRNAs	Primer (5' -3')	Product size (bp)
MSTRG.47470_F	TTGGTAAACATCTCGGCTGGAC	235
MSTRG.47470_R	AATGTGACAGCAACGGAGGG
ID3_F	TCCTTCCAGCACTTCCCAACC	166
ID3_R	TCATGTCGTCAAGCAGGCTCA
MSTRG.111777_F	CGTATGGCTCCCAACTTCCC	183
MSTRG.111777_R	TCCATTGACCACTCCGCCTC
MMP11_F	CGTCACGCCACTCACCTTCACT	212
MMP11_R	GGAGGTCTGTGCCCTGGTTGTC
MSTRG.125392_F	GGTAACGCATCACATCTCCT	199
MSTRG.125392_R	CCTTTCTTCCCAAATCCTTC
SEZ6L_F	GTGCATCAATGCCTCCAAGC	235
SEZ6L_R	GGTCAACCCGCTGTAAACCA
MSTRG.83276_F	GGACACCAGGCAAGGAAC	159
MSTRG.83276_R	TTTAGGGCACTGGACACG
KCNQ3_F	CGGGTTCGCCTTTCTAAT	135
KCNQ3_R	GCGGAAACGCTCTTTATTG
ST14_F	AAGTGCCAAGACGTGAAAGC	188
ST14_R	TTCTCACCTCCGACGACCC
MSTRG.81824_F	GGTGGCTCAGACGGTAAA	210
MSTRG.81824_R	GGGCGTGAAAGTGAAAGT
FSHB_F	TCCGTCCAGTTCTGCTTC	100
FSHB_R	TACATTCCTCTTTCTCCACC
LHB_F	CTACCACGAGCTGCGCTTCG	127
LHB_R	GCAGTCAGTGCTGCTGAGGC
EEF2_F	GCCGATCCAGAGGACAAT	242
EEF2_R	GCTTCAGACCTTCCACCAG
PRL_F	CCTCGGAAATGTTCAATG	125
PRL_R	CTGTTGGGCTTGTTCTTT
MSTRG.141690_F	CCTCCTTTCTGCTGCTTA	223
MSTRG.141690_R	ACACGACTTGGCGACTGA
MSTRG.137735_F	TGTCTTCTGCACGGACTG	136
MSTRG.137735_R	TATCACCTTGTGCTTTCG
β-actin_F	CCAACCGTGAGAAGATGACC	97
β-actin_R	CCCGAGGCGTACAGGGACAG
